# Supplementary material for: i-DENV: development of QSAR based regression models for predicting inhibitors targeting non-structural (NS) proteins of dengue virus
Source: Front Pharmacol. 2025 Jun 26;16:1605722. doi: 10.3389/fphar.2025.1605722 (PMC12241036; doi:10.3389/fphar.2025.1605722)
Supplement: Supplementary file 1 [file Table1.xlsx]

## Sheet: Legends
Supplementary Tables
Supplementary Table S1.Table displaying the drugs/chemicals targeting the NS3 protein obtained from the ChEMBL database, along with those targeting the NS5 protein from both the ChEMBL and DenvInD databases, used for developing predictive models.
Supplementary Table S2.Table displaying the top 200 selected features for the NS3 protein and the top 100 selected features for the NS5 protein, identified using three different Recursive Feature Elimination techniques: Support Vector Regression, Decision Tree Regression, and the Perceptron method.
Supplementary Table S3.The statistical performance metrics of predictive models for the NS3 protein (using SVM and ANN) and the NS5 protein (using SVM and ANN) were developed utilizing various machine learning techniques, including Support Vector Machine (SVM), Random Forest (RF), k-Nearest Neighbour (kNN), Artificial Neural Network (ANN), and Deep Neural Network (DNN). These models were based on…
Supplementary Table S4. Performance Metrics of best performing models developed for NS3 and NS5 Protein using DNN and Feature Selection method on TT and IV Datasets
Supplementary Table S5. Performance Evaluation and Statistical Analysis of Machine Learning Models for NS3 and NS5 Proteins
Supplementary Table S6. The input data for the applicability domain analysis of the predictive models developed for the NS3 and NS5 proteins
Supplementary Table S7. The data of actual versus predicted pIC50 values used in the development of models for the NS3 and NS5 proteins
Supplementary Table S8. The data of actual versus predicted pIC50 values of decoy datasets for dengue virus
Supplementary Table S9. The NS3 and NS5 datasets are clustered into bins using a binning clustering algorithm with similarity cut-off of 0.6 for dengue virus.
Supplementary Table S10. The top leading repurposed drug candidates predicted to be effective against NS3 and NS5 Protein of DENV

## Sheet: Table_S1
NS3_Protein								NS5_Protein
Molecule ChEMBL ID	Smiles	Molar concentration	pIC50	BAO Format ID	BAO Label	Target Type		Molecule ChEMBL ID	SMILES	Molar concentration	pIC50	BAO Format ID	BAO Label	Target Type
CHEMBL4862682	NCc1ccc(-c2ncc(OCC3CCNCC3)nc2-c2ccc(-c3cn[nH]c3)cc2)cc1	2.1e-07	6.67778	BAO_0000357	single protein format	SINGLE PROTEIN		CHEMBL1214186	Nc1ncnc2c1ncn2[C@@H]1O[C@H](C[C@@H](N)CC[C@H](N)C(=O)O)[C@@H](O)[C@H]1O	4.1e-08	7.38722	BAO_0000357	single protein format	SINGLE PROTEIN
CHEMBL4862353	NCc1ccc(-c2ncc(NCC3CCNCC3)nc2-c2ccc(-c3ccoc3)cc2)cc1	2.9e-07	6.5376	BAO_0000357	single protein format	SINGLE PROTEIN		CHEMBL1418094	CC1=C(Nc2c(C)cc(O)cc2O)C(=O)C=c2oc3c(c21)C(C)=C(Nc1c(C)cc(O)cc1O)C(=O)C=3	2.3e-06	5.63827	BAO_0000357	single protein format	SINGLE PROTEIN
CHEMBL4860444	N=C(N)NCCC[C@H](NC(=O)c1ccccc1)C(=O)N[C@@H](CCCCN)C(=O)N[C@@H](C(=O)NCc1ccc(CN)cc1)c1ccc(OCc2ccccc2)cc1	3e-07	6.52288	BAO_0000357	single protein format	SINGLE PROTEIN		CHEMBL2326938	CN1c2c(C(=O)Nc3ccc(NS(C)(=O)=O)cc3)nn(-c3cccc(F)c3)c2-c2ccccc2S1(=O)=O	1.73e-05	4.76195	BAO_0000357	single protein format	SINGLE PROTEIN
CHEMBL4855476	NC(=O)c1cccc(NC(=O)[C@@H](NC(=O)c2ccc(C(=O)c3ccccc3)cc2)c2ccc(OCc3ccccc3)cc2)c1	3.9e-07	6.40894	BAO_0000219	cell-based format	SINGLE PROTEIN		CHEMBL269277	C=C(C)[C@@H]1CC[C@]2(C(=O)O)CC[C@]3(C)[C@H](CC[C@@H]4[C@@]5(C)CC[C@H](O)C(C)(C)[C@@H]5CC[C@]43C)[C@@H]12	1.7e-06	5.76955	BAO_0000357	single protein format	SINGLE PROTEIN
CHEMBL3741422	N=C(N)NCCC[C@H](NC(=O)c1ccccc1)C(=O)N[C@@H](CCCCN)C(=O)N[C@@H](C(N)=O)c1ccc(OCc2ccccc2)cc1	4e-07	6.39794	BAO_0000357	single protein format	SINGLE PROTEIN		CHEMBL3233235	CN1c2c(C(=O)Nc3ccc(NS(C)(=O)=O)cc3)nn(-c3ccc(Cl)cc3)c2-c2ccccc2S1(=O)=O	1.36e-05	4.86646	BAO_0000357	single protein format	SINGLE PROTEIN
CHEMBL4847952	N=C(N)NCCC[C@H](NC(=O)c1ccccc1)C(=O)N[C@@H](CCCCN)C(=O)N[C@@H](C(=O)NCc1ccc(C(N)=O)cc1)c1ccc(OCc2ccccc2)cc1	4e-07	6.39794	BAO_0000357	single protein format	SINGLE PROTEIN		CHEMBL3233241	Cc1ccc(-n2nc(C(=O)Nc3ccc(NS(C)(=O)=O)cc3)c3c2-c2ccccc2S(=O)(=O)N3C)cc1	1.41e-05	4.85078	BAO_0000357	single protein format	SINGLE PROTEIN
CHEMBL4649655	CCCCCC(=O)N[C@H](C(=O)NCc1ccc(NC(=N)N)cc1)c1ccc(OCc2ccccc2)cc1.O=C(O)C(F)(F)F	4.9e-07	6.3098	BAO_0000219	cell-based format	SINGLE PROTEIN		CHEMBL3417270	[N-]=[N+]=N[C@]1(COP(=O)(O)OP(=O)(O)OP(=O)(O)O)O[C@@H](n2ccc(N)nc2=O)[C@H](O)[C@@H]1O	3.6e-07	6.4437	BAO_0000357	single protein format	SINGLE PROTEIN
CHEMBL4447800	Cc1ccc2nc(-c3ccc4nc(-c5ccc(NC(=O)c6ccc7nc(-c8ccc(N)cc8)sc7c6)cc5)sc4c3)sc2c1S(=O)(=O)O.N	5e-07	6.30103	BAO_0000357	single protein format	SINGLE PROTEIN		CHEMBL3890313	Nc1cc(Cl)ccc1NC(=O)Nc1cccc(S(=O)(=O)Nc2ccc(C(=O)O)cc2)c1	0.000452	3.34486	BAO_0000357	single protein format	SINGLE PROTEIN
CHEMBL4632524	CCCCCCC(=O)N[C@H](C(=O)NCc1ccc(NC(=N)N)cc1)c1ccc(OCc2ccccc2)cc1.O=C(O)C(F)(F)F	5.2e-07	6.284	BAO_0000219	cell-based format	SINGLE PROTEIN		CHEMBL3899268	Nc1cc(C(F)(F)F)ccc1NC(=O)Nc1cccc(S(=O)(=O)Nc2ccc(C(=O)O)cc2)c1	9.1e-05	4.04096	BAO_0000357	single protein format	SINGLE PROTEIN
CHEMBL4633312	N=C(N)Nc1ccc(CNC(=O)[C@@H](NC(=O)Cc2ccc(-c3ccccc3)cc2)c2ccc(OCc3c(Cl)cccc3Cl)cc2)cc1.O=C(O)C(F)(F)F	5.4e-07	6.26761	BAO_0000219	cell-based format	SINGLE PROTEIN		CHEMBL3941938	Nc1cc(C(F)(F)F)ccc1NC(=O)Nc1ccc(S(=O)(=O)Nc2ccc(C(=O)O)cc2)cc1	0.00011	3.95861	BAO_0000357	single protein format	SINGLE PROTEIN
CHEMBL4859686	NC(=O)c1cccc(NC(=O)[C@@H](NC(=O)c2ccc(Oc3ccc(Cl)cc3)cc2)c2ccc(OCc3ccccc3)cc2)c1	5.8e-07	6.23657	BAO_0000219	cell-based format	SINGLE PROTEIN		CHEMBL3959384	Nc1cc(Cl)ccc1NC(=O)Nc1cccc(S(=O)(=O)Oc2ccc(C(=O)O)cc2)c1	0.000369	3.43297	BAO_0000357	single protein format	SINGLE PROTEIN
CHEMBL4850391	NCc1ccc(-c2ncc(OCC3CCNCC3)nc2-c2ccc(-c3ccoc3)cc2)cc1	5.9e-07	6.22915	BAO_0000357	single protein format	SINGLE PROTEIN		CHEMBL3971531	Nc1cc(Cl)ccc1NC(=O)Nc1ccc(S(=O)(=O)Oc2ccc(C(=O)O)cc2)cc1	0.000368	3.43415	BAO_0000357	single protein format	SINGLE PROTEIN
CHEMBL4469272	C[C@](NC(=O)[C@H](CCCCN)NC(=O)[C@H](CCCNC(=N)N)NC(=O)c1ccccc1)(C(N)=O)c1ccccc1	6e-07	6.22185	BAO_0000357	single protein format	SINGLE PROTEIN		CHEMBL3976785	Nc1cc(Cl)ccc1NC(=O)Nc1ccc(S(=O)(=O)Nc2ccc(C(=O)O)cc2)cc1	0.000435	3.36151	BAO_0000357	single protein format	SINGLE PROTEIN
CHEMBL1324	Cc1ccc(C(=O)c2cc(O)c(O)c([N+](=O)[O-])c2)cc1	6.4e-07	6.19382	BAO_0000357	single protein format	SINGLE PROTEIN		CHEMBL4125966	C#C[C@@]1(O)[C@H](O)[C@@](F)(COP(=O)(O)OP(=O)(O)OP(=O)(O)O)O[C@H]1n1ccc(=O)[nH]c1=O	6.5e-07	6.18709	BAO_0000357	single protein format	SINGLE PROTEIN
CHEMBL4853830	NCc1ccc(-c2ncc(OCC3CCNCC3)nc2-c2ccc3[nH]ccc3c2)cc1	6.4e-07	6.19382	BAO_0000357	single protein format	SINGLE PROTEIN		CHEMBL4126343	N#C[C@]1(O)C(n2ccc3c(N)ncnc32)O[C@H](COP(=O)(O)OP(=O)(O)OP(=O)(O)O)[C@H]1O	3.4e-07	6.46852	BAO_0000357	single protein format	SINGLE PROTEIN
CHEMBL4865575	O=C(Nc1ccccc1)c1cc2cc(O)c(O)cc2o1	6.9e-07	6.16115	BAO_0000019	assay format	SINGLE PROTEIN		CHEMBL4127030	C[C@@]1(O)[C@H](O)[C@@](F)(COP(=O)(O)OP(=O)(O)OP(=O)(O)O)O[C@H]1n1ccc(=O)[nH]c1=O	6.6e-06	5.18046	BAO_0000357	single protein format	SINGLE PROTEIN
CHEMBL4856850	CNCc1ccc(-c2ncc(OCC3CCNCC3)nc2-c2ccc(-c3ccoc3)cc2)cc1	7.3e-07	6.13668	BAO_0000357	single protein format	SINGLE PROTEIN		CHEMBL4127092	C#C[C@@]1(O)[C@H](O)[C@@H](COP(=O)(O)OP(=O)(O)OP(=O)(O)O)O[C@H]1n1ccc(=O)[nH]c1=O	1.6e-06	5.79588	BAO_0000357	single protein format	SINGLE PROTEIN
CHEMBL4858512	NC(=O)c1cccc(NC(=O)[C@@H](NC(=O)c2ccc(Oc3ccccc3)cc2)c2ccc(OCc3ccccc3)cc2)c1	7.3e-07	6.13668	BAO_0000219	cell-based format	SINGLE PROTEIN		CHEMBL4127565	CC#C[C@@]1(O)[C@H](O)[C@@](F)(COP(=O)(O)OP(=O)(O)OP(=O)(O)O)O[C@H]1n1ccc(=O)[nH]c1=O	2.8e-06	5.55284	BAO_0000357	single protein format	SINGLE PROTEIN
CHEMBL4641383	CCCCCCCC(=O)N[C@H](C(=O)NCc1ccc(NC(=N)N)cc1)c1ccc(OCc2ccccc2)cc1.O=C(O)C(F)(F)F	8.3e-07	6.08092	BAO_0000219	cell-based format	SINGLE PROTEIN		CHEMBL4127819	CC#C[C@@]1(O)[C@H](O)[C@@H](COP(=O)(O)OP(=O)(O)OP(=O)(O)O)O[C@H]1n1ccc(=O)[nH]c1=O	2e-06	5.69897	BAO_0000357	single protein format	SINGLE PROTEIN
CHEMBL4876865	NCc1ccc(-c2ccc(NCC3CCNCC3)nc2-c2ccc(-c3ccoc3)cc2)cc1	8.6e-07	6.0655	BAO_0000357	single protein format	SINGLE PROTEIN		CHEMBL4127921	C#C[C@@]1(F)[C@H](O)[C@@H](COP(=O)(O)OP(=O)(O)OP(=O)(O)O)O[C@H]1n1ccc(=O)[nH]c1=O	1.59e-05	4.7986	BAO_0000357	single protein format	SINGLE PROTEIN
CHEMBL4848934	NC(=O)c1ccc(-c2ncc(OCC3CCNCC3)nc2-c2ccc(-c3ccoc3)cc2)cc1	9.8e-07	6.00877	BAO_0000357	single protein format	SINGLE PROTEIN		CHEMBL4129313	CC#C[C@@]1(F)[C@H](O)[C@@H](COP(=O)(O)OP(=O)(O)OP(=O)(O)O)O[C@H]1n1ccc(=O)[nH]c1=O	2e-05	4.69897	BAO_0000357	single protein format	SINGLE PROTEIN
CHEMBL4440832	O=C(Nc1nc2cc(O)c(O)cc2s1)c1ccccc1Oc1ccc2cc(O)ccc2c1	9.9e-07	6.00436	BAO_0000219	cell-based format	SINGLE PROTEIN		CHEMBL418052	Nc1ncnc2c1ncn2[C@@H]1O[C@H](CSCC[C@H](N)C(=O)O)[C@@H](O)[C@H]1O	4.9e-07	6.3098	BAO_0000357	single protein format	SINGLE PROTEIN
CHEMBL4874769	NC(=O)c1ccc(CNC(=O)[C@@H](NC(=O)c2ccc(Oc3ccccc3)cc2)c2ccc(OCc3ccccc3)cc2)cc1	1e-06	6	BAO_0000219	cell-based format	SINGLE PROTEIN		CHEMBL4277265	CCOC1=CS(=O)(=O)Nc2ccc(Oc3ccccc3Br)cc21	4.15e-05	4.38195	BAO_0000357	single protein format	SINGLE PROTEIN
CHEMBL4867213	N#Cc1ccc(Oc2ccc(C(=O)N[C@H](C(=O)Nc3cccc(C(N)=O)c3)c3ccc(OCc4ccccc4)cc3)cc2)cc1	1e-06	6	BAO_0000219	cell-based format	SINGLE PROTEIN		CHEMBL4277678	CC(C)(C)c1cccc(Oc2ccc3c(c2)C(OC(=O)c2ccccc2)=CS(=O)(=O)N3)c1	1.58e-05	4.80134	BAO_0000357	single protein format	SINGLE PROTEIN
CHEMBL4851091	NC(=O)c1cccc(NC(=O)[C@@H](NC(=O)c2ccc(Oc3cccc(Cl)c3)cc2)c2ccc(OCc3ccccc3)cc2)c1	1e-06	6	BAO_0000219	cell-based format	SINGLE PROTEIN		CHEMBL4279581	CN1c2ccc(Oc3cccc(Br)c3)cc2C(c2ccccc2C(=O)O)=CS1(=O)=O	2.6e-06	5.58503	BAO_0000357	single protein format	SINGLE PROTEIN
CHEMBL4853944	NC(=O)c1cccc(NC(=O)[C@@H](NC(=O)c2ccc(-c3ccc(Cl)cc3)cc2)c2ccc(OCc3ccccc3)cc2)c1	1.2e-06	5.92082	BAO_0000219	cell-based format	SINGLE PROTEIN		CHEMBL4280007	O=C(OC1=CS(=O)(=O)Nc2ccc(Oc3cccc(Br)c3)cc21)c1ccccc1	7e-06	5.1549	BAO_0000357	single protein format	SINGLE PROTEIN
CHEMBL4857446	COc1cccc(COc2ccc([C@H](NC(=O)c3ccc(C(=O)c4ccccc4)cc3)C(=O)Nc3cccc(C(N)=O)c3)cc2)c1	1.2e-06	5.92082	BAO_0000219	cell-based format	SINGLE PROTEIN		CHEMBL4280662	COC1=CS(=O)(=O)N(C(=O)c2ccccc2)c2ccc(Oc3ccccc3Br)cc21	4.62e-05	4.33536	BAO_0000357	single protein format	SINGLE PROTEIN
CHEMBL4859856	NC(=O)c1cccc(NC(=O)[C@@H](NC(=O)c2ccc(Oc3ccc(C(F)(F)F)cc3)cc2)c2ccc(OCc3ccccc3)cc2)c1	1.2e-06	5.92082	BAO_0000219	cell-based format	SINGLE PROTEIN		CHEMBL4281094	CCc1cccc(Oc2ccc3c(c2)C(OC(=O)c2ccccc2)=CS(=O)(=O)N3)c1	6.9e-06	5.16115	BAO_0000357	single protein format	SINGLE PROTEIN
CHEMBL4464884	CC(NC(=O)[C@H](CCCCN)NC(=O)[C@H](CCCNC(=N)N)NC(=O)c1ccccc1)(C(N)=O)c1ccccc1	1.3e-06	5.88606	BAO_0000357	single protein format	SINGLE PROTEIN		CHEMBL4281097	COc1ccc(C(=O)OC2=CS(=O)(=O)Nc3ccc(Oc4cccc(Br)c4)cc32)cc1[N+](=O)[O-]	4.7e-06	5.3279	BAO_0000357	single protein format	SINGLE PROTEIN
CHEMBL4640021	N=C(N)Nc1ccc(CNC(=O)[C@@H](NC(=O)Cc2ccc(-c3ccccc3)cc2)c2ccc(OCc3ccccc3)cc2)cc1.O=C(O)C(F)(F)F	1.3e-06	5.88606	BAO_0000219	cell-based format	SINGLE PROTEIN		CHEMBL4281417	O=C(O)c1cc(Oc2cccc(Br)c2)ccc1NS(=O)(=O)c1ccc([N+](=O)[O-])cc1	1.7e-06	5.76955	BAO_0000357	single protein format	SINGLE PROTEIN
CHEMBL4847125	NC(=O)c1cccc(NC(=O)[C@@H](NC(=O)c2ccc(Oc3ccc4c(c3)OCO4)cc2)c2ccc(OCc3ccccc3)cc2)c1	1.5e-06	5.82391	BAO_0000219	cell-based format	SINGLE PROTEIN		CHEMBL4282493	COc1cc(C)c(C(=O)NS(=O)(=O)c2cccc3cccnc23)cc1-c1ccc(C#CCO)s1	1.6e-08	7.79588	BAO_0000357	single protein format	SINGLE PROTEIN
CHEMBL4862793	O=C(NCC1CCNCC1)c1cc2ccc(-c3ccoc3)cc2[nH]1	1.6e-06	5.79588	BAO_0000019	assay format	SINGLE PROTEIN		CHEMBL4284511	O=C(OC1=CS(=O)(=O)Nc2ccc(Oc3ccc(Br)cc3)cc21)c1ccccc1	4.7e-06	5.3279	BAO_0000357	single protein format	SINGLE PROTEIN
CHEMBL4545026	CN(C(=O)c1ccccc1)[C@@H](CCCNC(=N)N)C(=O)N[C@@H](CCCCN)C(=O)N[C@@H](C(N)=O)c1ccc(OCc2ccccc2)cc1	1.6e-06	5.79588	BAO_0000357	single protein format	SINGLE PROTEIN		CHEMBL4284513	COc1ccc(C(=O)OC2=CS(=O)(=O)Nc3ccc(Oc4ccccc4Br)cc32)cc1[N+](=O)[O-]	6.3e-06	5.20066	BAO_0000357	single protein format	SINGLE PROTEIN
CHEMBL1353221	O=c1ccc2[n+]([O-])c3ccc([O-])cc3oc-2c1.[Na+]	1.61e-06	5.79317	BAO_0000019	assay format	SINGLE PROTEIN		CHEMBL4287491	O=C1CCN(C(=O)c2ccccc2)c2ccc(Oc3ccccc3Br)cc21	5e-05	4.30103	BAO_0000357	single protein format	SINGLE PROTEIN
CHEMBL4875560	NC(=O)c1cccc(NC(=O)[C@@H](NC(=O)c2ccc(-c3ccco3)cc2)c2ccc(OCc3ccccc3)cc2)c1	1.7e-06	5.76955	BAO_0000219	cell-based format	SINGLE PROTEIN		CHEMBL4287909	O=C(OC1=CS(=O)(=O)Nc2ccc(Oc3ccccc3Br)cc21)c1ccccc1	3.08e-05	4.51145	BAO_0000357	single protein format	SINGLE PROTEIN
CHEMBL4875828	NC(=O)c1cccc(NC(=O)[C@@H](NC(=O)c2ccc(-c3ccccc3)cc2)c2ccc(OCc3ccccc3)cc2)c1	1.7e-06	5.76955	BAO_0000219	cell-based format	SINGLE PROTEIN		CHEMBL4287912	COC1=CS(=O)(=O)Nc2ccc(Oc3ccccc3Br)cc21	5e-05	4.30103	BAO_0000357	single protein format	SINGLE PROTEIN
CHEMBL4864503	NC(=O)c1cccc(NC(=O)[C@@H](NC(=O)c2cccc(Oc3ccccc3)c2)c2ccc(OCc3ccccc3)cc2)c1	1.7e-06	5.76955	BAO_0000219	cell-based format	SINGLE PROTEIN		CHEMBL4288319	O=C(OC1=CS(=O)(=O)Nc2ccc(Oc3ccccc3Br)cc21)c1ccc(F)c(F)c1	6e-07	6.22185	BAO_0000357	single protein format	SINGLE PROTEIN
CHEMBL4863404	Cc1ccc(C)c(OCCCC(C)(C)C(=O)N[C@H](C(=O)Nc2cccc(C(N)=O)c2)c2ccc(OCc3ccccc3)cc2)c1	1.7e-06	5.76955	BAO_0000219	cell-based format	SINGLE PROTEIN		CHEMBL4289005	O=C(OC1=CS(=O)(=O)Nc2ccc(Oc3cccc(Br)c3)cc21)c1cccc([N+](=O)[O-])c1	8.4e-06	5.07572	BAO_0000357	single protein format	SINGLE PROTEIN
CHEMBL4869859	N=C(N)Nc1ccc(C[C@H](NC(=O)[C@@H](NC(=O)c2ccccc2)c2ccc(OCc3ccccc3)cc2)C(=O)N[C@@H](C(N)=O)c2ccc(OCc3ccccc3)cc2)cc1	1.7e-06	5.76955	BAO_0000357	single protein format	SINGLE PROTEIN		CHEMBL4289289	O=C(O)c1cc(Oc2cccc(Br)c2)ccc1NS(=O)(=O)c1ccccc1	4.5e-06	5.34679	BAO_0000357	single protein format	SINGLE PROTEIN
CHEMBL4452943	COc1ccc(C[C@H]2C(=O)N[C@@H](CCCCN)C(=O)N(C)[C@@H](Cc3ccccc3)C(=O)N[C@@H](CCCCN)C(=O)N(C)[C@@H](CO)C(=O)N(C)[C@@H](Cc3ccc(OC)cc3)C(=O)N[C@@H](CCCCN)C(=O)N(C)[C@@H](Cc3ccc(OC)cc3)C(=O)N(C)[C@@H](Cc3ccc(OC)cc3)C(=O)N[C@@H](CCCCN)C(=O)N[C@H](C(N)=O)CSCC(=O)N[C@@H](Cc3ccc(O)cc3)C(=O)N2C)cc1	1.7e-06	5.76955	BAO_0000019	assay format	SINGLE PROTEIN		CHEMBL4291308	O=C1CS(=O)(=O)N(C(=O)c2ccccc2)c2ccc(Oc3ccccc3Br)cc21	1.14e-05	4.9431	BAO_0000357	single protein format	SINGLE PROTEIN
CHEMBL4437334	O=C1C=C/C(=N/Nc2ccc([N+](=O)[O-])cc2Cl)C=C1C(=O)Nc1cccc(Cl)c1	1.8e-06	5.74473	BAO_0000019	assay format	SINGLE PROTEIN		CHEMBL4291731	COc1cccc(Oc2ccc3c(c2)C(OC(=O)c2ccccc2)=CS(=O)(=O)N3)c1	2.03e-05	4.6925	BAO_0000357	single protein format	SINGLE PROTEIN
CHEMBL4633204	N=C(N)Nc1ccc(CNC(=O)[C@@H](NC(=O)c2ccc(-c3ccccc3)cc2)c2ccc(OCc3ccccc3)cc2)cc1.O=C(O)C(F)(F)F	1.8e-06	5.74473	BAO_0000219	cell-based format	SINGLE PROTEIN		CHEMBL4292407	O=C(OC1=CS(=O)(=O)Nc2ccc(Oc3cccc(Br)c3)cc21)c1ccc(F)c(F)c1	9e-07	6.04576	BAO_0000357	single protein format	SINGLE PROTEIN
CHEMBL4537775	N=C(N)NCCC[C@H](NC(=O)c1ccccc1)C(=O)N[C@@H](CCCCN)C(=O)N[C@@H](C(=O)N[C@H]1CN(c2cccc(F)c2)C1=O)c1ccc(OCc2ccccc2)cc1	1.9e-06	5.72125	BAO_0000357	single protein format	SINGLE PROTEIN		CHEMBL4295172	O=C(OC1=CS(=O)(=O)Nc2ccc(Oc3cccc(F)c3)cc21)c1ccccc1	7e-06	5.1549	BAO_0000357	single protein format	SINGLE PROTEIN
CHEMBL4638299	N=C(N)Nc1ccc(CNC(=O)[C@@H](NC(=O)c2ccc(-c3ccc(Cl)cc3)cc2)c2ccc(OCc3ccccc3)cc2)cc1.O=C(O)C(F)(F)F	2e-06	5.69897	BAO_0000219	cell-based format	SINGLE PROTEIN		CHEMBL4436568	Nc1cc(C(F)(F)F)ccc1NC(=O)Nc1cccc(S(=O)(=O)Nc2ccc(CC(=O)O)cc2)c1	0.000144	3.84164	BAO_0000357	single protein format	SINGLE PROTEIN
CHEMBL4863273	COc1cccc(COc2ccc([C@H](NC(=O)c3ccc(Oc4ccccc4)cc3)C(=O)Nc3cccc(C(N)=O)c3)cc2)c1	2.1e-06	5.67778	BAO_0000219	cell-based format	SINGLE PROTEIN		CHEMBL4436970	CN1CCC(CNS(=O)(=O)c2ccc(NC(=O)Nc3ccc(C(F)(F)F)cc3N)cc2)C1	0.0004	3.39794	BAO_0000357	single protein format	SINGLE PROTEIN
CHEMBL4646812	N=C(N)Nc1ccc(CNC(=O)[C@@H](NC(=O)c2ccc(OCc3ccccc3)cc2)c2ccc(OCc3ccccc3)cc2)cc1.O=C(O)C(F)(F)F	2.1e-06	5.67778	BAO_0000219	cell-based format	SINGLE PROTEIN		CHEMBL4437452	Nc1cc(C(F)(F)F)ccc1NC(=O)Nc1cccc(S(=O)(=O)NCc2ccc(C(=O)O)cc2)c1	0.000366	3.43652	BAO_0000357	single protein format	SINGLE PROTEIN
CHEMBL4869395	CCCCCCCC(=O)N[C@H](C(=O)Nc1cccc(C(N)=O)c1)c1ccc(OCc2ccccc2)cc1	2.2e-06	5.65758	BAO_0000219	cell-based format	SINGLE PROTEIN		CHEMBL4449109	CCOC(=O)c1cnn(-c2ccccc2)c1N(S(=O)(=O)c1ccc([N+](=O)[O-])cc1)S(=O)(=O)c1ccc([N+](=O)[O-])cc1	1.3e-08	7.88606	BAO_0000219	cell-based format	SINGLE PROTEIN
CHEMBL4870281	NC(=O)c1cccc(NC(=O)[C@@H](NC(=O)c2ccc(N3CCOCC3)cc2)c2ccc(OCc3ccccc3)cc2)c1	2.2e-06	5.65758	BAO_0000219	cell-based format	SINGLE PROTEIN		CHEMBL4454666	O=C(Nc1ccc(S(=O)(=O)NCc2cccc(C(=O)O)c2)cc1)Nc1ccc(C(F)(F)F)cc1[N+](=O)[O-]	0.000145	3.83863	BAO_0000357	single protein format	SINGLE PROTEIN
CHEMBL4848292	COc1ccccc1Oc1ccc(C(=O)N[C@H](C(=O)Nc2cccc(C(N)=O)c2)c2ccc(OCc3ccccc3)cc2)cc1	2.2e-06	5.65758	BAO_0000219	cell-based format	SINGLE PROTEIN		CHEMBL4465538	Nc1cc(C(F)(F)F)ccc1NC(=O)Nc1ccc(S(=O)(=O)NCc2cccc(C(=O)O)c2)cc1	0.000174	3.75945	BAO_0000357	single protein format	SINGLE PROTEIN
CHEMBL4874155	NC(=O)c1cccc(NC(=O)[C@@H](NC(=O)c2ccc(Oc3ccccc3)cc2)c2ccc(OCc3c(Cl)cccc3Cl)cc2)c1	2.2e-06	5.65758	BAO_0000219	cell-based format	SINGLE PROTEIN		CHEMBL4475329	O=C(Nc1cccc(S(=O)(=O)NCc2cccc(C(=O)O)c2)c1)Nc1ccc(C(F)(F)F)cc1[N+](=O)[O-]	0.0004	3.39794	BAO_0000357	single protein format	SINGLE PROTEIN
CHEMBL4646053	N=C(N)Nc1ccc(CNC(=O)[C@@H](NC(=O)c2ccc(OC3CCCCC3)cc2)c2ccc(OCc3ccccc3)cc2)cc1.O=C(O)C(F)(F)F	2.2e-06	5.65758	BAO_0000219	cell-based format	SINGLE PROTEIN		CHEMBL4513879	Nc1cc(C(F)(F)F)ccc1NC(=O)Nc1ccc(S(=O)(=O)Oc2cccc(CC(=O)O)c2)cc1	0.000276	3.55909	BAO_0000357	single protein format	SINGLE PROTEIN
CHEMBL4634176	N=C(N)Nc1ccc(CNC(=O)[C@@H](NC(=O)c2ccc(OCc3ccc(Cl)cc3)cc2)c2ccc(OCc3ccccc3)cc2)cc1.O=C(O)C(F)(F)F	2.2e-06	5.65758	BAO_0000219	cell-based format	SINGLE PROTEIN		CHEMBL4522025	O=C(O)Cc1ccc(NS(=O)(=O)c2cccc(NC(=O)Nc3ccc(C(F)(F)F)cc3[N+](=O)[O-])c2)cc1	0.000181	3.74232	BAO_0000357	single protein format	SINGLE PROTEIN
CHEMBL4649657	CCCCCCCCCC(=O)N[C@H](C(=O)NCc1ccc(NC(=N)N)cc1)c1ccc(OCc2ccccc2)cc1.O=C(O)C(F)(F)F	2.3e-06	5.63827	BAO_0000219	cell-based format	SINGLE PROTEIN		CHEMBL4522746	Nc1cc(C(F)(F)F)ccc1NC(=O)Nc1cccc(S(=O)(=O)NCc2cccc(C(=O)O)c2)c1	0.000304	3.51713	BAO_0000357	single protein format	SINGLE PROTEIN
CHEMBL4435541	N=C(N)NCCC[C@H](NC(=O)c1ccccc1)C(=O)N[C@@H](CCCCN)C(=O)N[C@@H](C(=O)N[C@H]1CN(c2ccccc2)C1=O)c1ccc(OCc2ccccc2)cc1	2.3e-06	5.63827	BAO_0000357	single protein format	SINGLE PROTEIN		CHEMBL4526128	O=C(N[C@@H](Cc1ccc(O)cc1)C(=O)O)c1cc(-c2ccccc2)c(=O)n2c1sc1ccc(OC3CCCCC3)cc12	1.5e-06	5.82391	BAO_0000357	single protein format	SINGLE PROTEIN
CHEMBL4872757	NCc1ccc(-c2ncc(OCC3CCNCC3)nc2-c2ccc(C3CCOCC3)cc2)cc1	2.4e-06	5.61979	BAO_0000357	single protein format	SINGLE PROTEIN		CHEMBL4538799	CN1CCC(CNS(=O)(=O)c2ccc(NC(=O)Nc3ccc(C(F)(F)F)cc3[N+](=O)[O-])cc2)C1	0.0004	3.39794	BAO_0000357	single protein format	SINGLE PROTEIN
CHEMBL4849650	CCCCCC(=O)N[C@H](C(=O)Nc1cccc(C(N)=O)c1)c1ccc(OCc2c(Cl)cccc2Cl)cc1	2.4e-06	5.61979	BAO_0000219	cell-based format	SINGLE PROTEIN		CHEMBL4547767	Nc1cc(C(F)(F)F)ccc1NC(=O)Nc1cccc(S(=O)(=O)NCCCC(=O)O)c1	0.000342	3.46597	BAO_0000357	single protein format	SINGLE PROTEIN
CHEMBL4859701	O=C(Nc1ccc(I)cc1)c1nc2cc(O)c(O)cc2s1	2.48e-06	5.60555	BAO_0000019	assay format	SINGLE PROTEIN		CHEMBL4556728	Nc1cc(C(F)(F)F)ccc1NC(=O)Nc1ccc(S(=O)(=O)Oc2cccc(CC(=O)Oc3cccc(CC(=O)O)c3)c2)cc1	2.4e-05	4.61979	BAO_0000357	single protein format	SINGLE PROTEIN
CHEMBL4636584	N=C(N)NCc1ccc(CNC(=O)[C@H](NC(=O)c2ccc(Oc3ccccc3)cc2)c2ccc(OCc3ccc(Cl)c(Cl)c3)cc2)cc1.O=C(O)C(F)(F)F	2.5e-06	5.60206	BAO_0000219	cell-based format	SINGLE PROTEIN		CHEMBL4578774	COC(=O)CCCNS(=O)(=O)c1cccc(NC(=O)Nc2ccc(C(F)(F)F)cc2[N+](=O)[O-])c1	0.0004	3.39794	BAO_0000357	single protein format	SINGLE PROTEIN
CHEMBL4576745	N=C(N)NCCC[C@H](NC(=O)c1ccccc1)C(=O)N[C@@H](CCCCN)C(=O)N[C@@H](C(=O)N[C@H]1CN(c2ccc(F)cc2)C1=O)c1ccc(OCc2ccccc2)cc1	2.5e-06	5.60206	BAO_0000357	single protein format	SINGLE PROTEIN		CHEMBL4587069	O=C(NO)c1ncc(CS(=O)(=O)c2ccccc2)c(CO)c1O	5e-06	5.30103	BAO_0000357	single protein format	SINGLE PROTEIN
CHEMBL4568434	Cc1ccc(N2C[C@H](NC(=O)[C@H](NC(=O)[C@H](CCCCN)NC(=O)[C@H](CCCNC(=N)N)NC(=O)c3ccccc3)c3ccc(OCc4ccccc4)cc3)C2=O)cc1	2.7e-06	5.56864	BAO_0000357	single protein format	SINGLE PROTEIN		CHEMBL486231	C[C@@]1(F)[C@H](O)[C@@H](COP(=O)(O)OP(=O)(O)OP(=O)(O)O)O[C@H]1n1ccc(=O)[nH]c1=O	1.8e-05	4.74473	BAO_0000357	single protein format	SINGLE PROTEIN
CHEMBL4446364	COc1cccc(Cn2c3ccc(-c4cccc(C(=N)N)c4)cc3c3cc(-c4cccc(C(=N)N)c4)ccc32)c1	2.71e-06	5.56703	BAO_0000357	single protein format	SINGLE PROTEIN		CHEMBL521487	C[C@@]1(O)[C@H](O)[C@@H](COP(=O)(O)OP(=O)(O)OP(=O)(O)O)O[C@H]1n1ccc(=O)[nH]c1=O	5e-06	5.30103	BAO_0000357	single protein format	SINGLE PROTEIN
CHEMBL4872363	O=C(Nc1ccccc1)c1cc2cc(O)c(O)cc2s1	2.73e-06	5.56384	BAO_0000019	assay format	SINGLE PROTEIN		CHEMBL82242	C[C@@H]1O[C@@H](Oc2c(-c3ccc(O)c(O)c3)oc3cc(O)cc(O)c3c2=O)[C@H](O)[C@H](O)[C@H]1O	1.7e-06	5.76955	BAO_0000357	single protein format	SINGLE PROTEIN
CHEMBL4436496	Nc1cc(N)c(/N=N/c2ccc(S(=O)(=O)Nc3nccs3)cc2)cc1/N=N/c1ccc(S(=O)(=O)Nc2nccs2)cc1	2.75e-06	5.56067	BAO_0000219	cell-based format	SINGLE PROTEIN		DenvInD_304	CC1=CC(=C(N1C2=CC(=CC(=C2)C(=O)O)C(=O)O)C)C=NNC(=O)NC3=CC=CC=C3	2.032e-05	4.692
CHEMBL4649399	CCCCC(=O)N[C@H](C(=O)NCc1ccc(NC(=N)N)cc1)c1ccc(OCc2ccccc2)cc1.O=C(O)C(F)(F)F	2.8e-06	5.55284	BAO_0000219	cell-based format	SINGLE PROTEIN		DenvInD_305	CC(C)(C)OC(=O)N1CCC(CC1)CNC2=C(C=CC(=C2)Br)Cl	4.8e-06	5.319
CHEMBL4462164	Cc1cccc(N2C[C@H](NC(=O)[C@H](NC(=O)[C@H](CCCCN)NC(=O)[C@H](CCCNC(=N)N)NC(=O)c3ccccc3)c3ccc(OCc4ccccc4)cc3)C2=O)c1	2.8e-06	5.55284	BAO_0000357	single protein format	SINGLE PROTEIN		DenvInD_306	C1=CC=C2C=C(C=CC2=C1)C3=CSC(=N3)NC(=O)C4=CC=CC=C4C(=O)O	1.45e-05	4.839
CHEMBL4854164	NC(=O)c1cccc(NC(=O)[C@@H](NC(=O)c2ccc(Oc3ccccc3)cc2)c2ccc(Oc3ccccc3)cc2)c1	2.9e-06	5.5376	BAO_0000219	cell-based format	SINGLE PROTEIN		DenvInD_307	C1=CC(=CC(=C1)NC(=O)C2=CC=C(C=C2)CSC3=CC=C(C=C3)Br)C(=O)O	7.99e-06	5.097
CHEMBL4854366	N=C(N)c1cccc(-c2ccc3c(c2)c2cc(-c4cccc(C(=N)N)c4)ccc2n3S(=O)(=O)c2cccc(C(F)(F)F)c2)c1	2.9e-06	5.5376	BAO_0000357	single protein format	SINGLE PROTEIN		DenvInD_308	C1=CC=C(C(=C1)C=NNC(=O)CC2=CSC(=N2)NC3=CC=CC(=C3)C(F)(F)F)OCC(=O)O	1.239e-05	4.907
CHEMBL4649859	CCCCCC(=O)N[C@H](C(=O)NCc1ccc(NC(=N)N)cc1)c1ccc(OCc2c(Cl)cccc2Cl)cc1.O=C(O)C(F)(F)F	2.9e-06	5.5376	BAO_0000219	cell-based format	SINGLE PROTEIN		DenvInD_309	C1=CC=C(C=C1)C2=C(C(=O)NC3=C2C=C(C=C3)Cl)C4=CC(N(N4)C(=O)CCC(=O)O)C5=CC=C(C=C5)Br	4.42e-06	5.355
CHEMBL4639241	COc1cccc(COc2ccc(C(=O)N[C@H](C(=O)NCc3ccc(NC(=N)N)cc3)c3ccc(OCc4ccccc4)cc3)cc2)c1.O=C(O)C(F)(F)F	2.9e-06	5.5376	BAO_0000219	cell-based format	SINGLE PROTEIN		DenvInD_310	CN1C2=CC=CC=C2C(=C(C1=O)C3=NOC(C3)C4=CC=CS4)O	1.35e-05	4.87
CHEMBL1458891	Cc1ccc(C2=NC(=O)/C(=C/c3cc(O)c(O)c(Br)c3)S2)cc1	2.94e-06	5.53165	BAO_0000357	single protein format	SINGLE PROTEIN		DenvInD_311	C1CC(=CC2=C(C=CC(=C2)Br)OCC(=O)O)C(=O)C1=CC3=C(C=CC(=C3)Br)OCC(=O)O	2.81e-06	5.551
CHEMBL4474101	CN(C(=O)c1ccccc1)[C@@H](CCCNC(=N)N)C(=O)N[C@@H](CCCCN)C(=O)N[C@@](C)(C(N)=O)c1ccccc1	3e-06	5.52288	BAO_0000357	single protein format	SINGLE PROTEIN		DenvInD_312	CC1=CC=C(C=C1)C23CC4CC(C2)CC(C4)(C3)C(=O)NC5=CC=CC(=C5)C(=O)O	3.746e-05	4.426
CHEMBL4641816	CCCCCC(=O)N[C@H](C(=O)NCc1ccc(NC(=N)N)cc1)c1ccc(OCc2ccc(C(F)(F)F)cc2)cc1.O=C(O)C(F)(F)F	3e-06	5.52288	BAO_0000219	cell-based format	SINGLE PROTEIN		DenvInD_313	C1=CC=C(C=C1)NC2=CC=C(C=C2)NNC3=CC(=CC=C3)S(=O)(=O)O	7.56e-06	5.121
CHEMBL4865004	O=C(NCC1CCNCC1)c1c[nH]c2cc(-c3ccoc3)c(-c3ccoc3)cc12	3.1e-06	5.50864	BAO_0000019	assay format	SINGLE PROTEIN		DenvInD_314	C1C2CC3(CC1CC(C2)(C3)C4=CC=CC=C4)CC(=O)NC5=CC=CC=C5Cl	1.764e-05	4.754
CHEMBL4879110	N=C(N)c1cccc(-c2ccc3c(c2)c2cc(-c4cccc(C(=N)N)c4)ccc2n3S(=O)(=O)c2cccc(OC(F)(F)F)c2)c1	3.1e-06	5.50864	BAO_0000357	single protein format	SINGLE PROTEIN		DenvInD_315	COC1=C(C=CC(=C1)CNC2=CC=C(C=C2)C(=O)O)OCC3=CC=CC=C3Cl	1.316e-05	4.881
CHEMBL4642885	CCCCCC(=O)N[C@@H](C(=O)NCc1ccc(CN)cc1)c1ccc(OCc2ccc(Cl)c(Cl)c2)cc1.O=C(O)C(F)(F)F	3.1e-06	5.50864	BAO_0000219	cell-based format	SINGLE PROTEIN		DenvInD_316	CC1=C(C(=O)OC2=C1C=C3C(=C2)OC=C3C(C)(C)C)CC(=O)NC(CC4=CNC5=C4C=C(C=C5)O)C(=O)O	1.192e-05	4.924
CHEMBL3335494	N=C(N)NCCC[C@H](NC(=O)c1ccccc1)C(=O)N[C@@H](CCCCN)C(=O)N[C@H](C(N)=O)c1ccccc1	3.3e-06	5.48149	BAO_0000357	single protein format	SINGLE PROTEIN		DenvInD_317	CC(C(=O)O)OC1=C(C=C(C=C1)C=C2C(=O)N(C(=O)N2)CC3=C(C=C(C=C3)Cl)Cl)OC	1.135e-05	4.945
CHEMBL1714002	COC1=C(Br)C(=O)c2ncccc2C1=O	3.41e-06	5.46725	BAO_0000019	assay format	SINGLE PROTEIN		DenvInD_318	CC1=C(C=C(C=C1)Cl)NS(=O)(=O)C2=CC=C(C=C2)NS(=O)(=O)C3=CC4=CC=CC=C4C=C3	9.28e-06	5.032
CHEMBL1570587	O=C1C(Cl)=C(NC(=O)c2ccccc2)C(=O)C(Cl)=C1NC(=O)c1ccccc1	3.53e-06	5.45223	BAO_0000019	assay format	SINGLE PROTEIN		DenvInD_319	C1=CC=C2C=C(C=CC2=C1)OCC3=CC=C(C=C3)C(=O)NN=CC4=CC=CC=C4C(=O)O	8.81e-06	5.055
CHEMBL4522006	O=C(Nc1nc2cc(O)c(O)cc2s1)c1ccccc1Sc1ccc(C(F)(F)F)cc1	3.6e-06	5.4437	BAO_0000019	assay format	SINGLE PROTEIN		DenvInD_320	C1=CC(=C(C=C1CC(C(=O)O)NC(=O)N)O)O	7.11e-06	5.148
CHEMBL4857480	c1cc(-c2ccc(-c3ncc(OCC4CCNCC4)nc3-c3ccc(-c4ccsc4)cc3)cc2)cs1	3.6e-06	5.4437	BAO_0000357	single protein format	SINGLE PROTEIN		DenvInD_321	COC1=NC(=NC(=C1)NS(=O)(=O)C2=CC=C(C=C2)NC(=O)C=CC3=CC=CC4=CC=CC=C43)OC	6.83e-06	5.166
CHEMBL4563546	CN(C(=O)c1ccccc1)[C@@H](CCCNC(=N)N)C(=O)N[C@@H](CCCCN)C(=O)N[C@@H](C(N)=O)c1ccccc1	3.6e-06	5.4437	BAO_0000357	single protein format	SINGLE PROTEIN		DenvInD_322	C1=CC(=C(C=C1CC2=CC(=C(C=C2)O)C(=O)O)C(=O)O)O	7.14e-06	5.146
CHEMBL4870335	O=C(Nc1ccccc1)c1cnc2cc(O)c(O)cc2c1	3.63e-06	5.44009	BAO_0000019	assay format	SINGLE PROTEIN		DenvInD_324	C1=CC=C(C(=C1)C=NNC(=O)C2=CC(=NC3=CC=CC=C32)C4=CC=CO4)C(=O)O	1.068e-05	4.971
CHEMBL1707222	COC1=C(Br)C(=O)c2nc(C)ccc2C1=O	3.77e-06	5.42366	BAO_0000019	assay format	SINGLE PROTEIN		DenvInD_325	C1COCCN1C2=NC3=C(C(=N2)NC4=CC=C(C=C4)S(=O)(=O)N)NC=N3	9e-07	6.046
CHEMBL4867805	ONCc1ccc(-c2ncc(OCCC3CCNCC3)nc2-c2ccc(CNO)cc2)cc1	3.8e-06	5.42022	BAO_0000357	single protein format	SINGLE PROTEIN		DenvInD_326	C1CN(CCN1CCO)C2=NC3=C(C(=N2)NC4=CC=CC=C4)NC=N3	4.2e-06	5.377
CHEMBL3740277	N=C(N)NCCC[C@H](NC(=O)c1ccccc1)C(=O)N[C@@H](CCCCN)C(=O)N[C@@H](C(N)=O)c1ccccc1	3.8e-06	5.42022	BAO_0000357	single protein format	SINGLE PROTEIN		DenvInD_327	C1=CC=C(C=C1)CNC2=NC3=C(C(=N2)NC4=CC(=CC=C4)O)NC=N3	3.7e-06	5.432
CHEMBL4864266	NC(=O)c1cccc(NC(=O)[C@@H](NC(=O)c2ccc(Oc3ccc4c(c3)OCCO4)cc2)c2ccc(OCc3ccccc3)cc2)c1	3.8e-06	5.42022	BAO_0000219	cell-based format	SINGLE PROTEIN		DenvInD_328	CC(C)CCNC1=NC2=C(C(=N1)NC3=CC(=CC=C3)O)NC=N2	1.7e-06	5.77
CHEMBL4866004	NC(=O)c1cccc(NC(=O)[C@@H](NC(=O)c2ccc(Oc3cccc4c3C(=O)CC4)cc2)c2ccc(OCc3ccccc3)cc2)c1	3.9e-06	5.40894	BAO_0000219	cell-based format	SINGLE PROTEIN		DenvInD_329	C1=CC(=CC(=C1)O)NC2=NC(=NC3=C2NC=N3)NCCC4=CN=CN4	1.1e-06	5.959
CHEMBL4855815	NC(=O)c1ccc(CNC(=O)[C@@H](NC(=O)c2ccc(OCc3ccccc3)cc2)c2ccc(OCc3ccccc3)cc2)cc1	4e-06	5.39794	BAO_0000219	cell-based format	SINGLE PROTEIN		DenvInD_330	C1=CC(=CC(=C1)O)NC2=NC(=NC3=C2NC=N3)NCCO	2.6e-06	5.585
CHEMBL4848445	O=C(Nc1ccccc1)[C@@H]1CCCN1C(=O)c1cc2cc(O)c(O)cc2s1	4.01e-06	5.39686	BAO_0000019	assay format	SINGLE PROTEIN		DenvInD_331	CNC1=NC2=C(C(=N1)NC3=CC(=CC=C3)O)NC=N2	4.9e-06	5.31
CHEMBL210208	O=c1ccc2c(-c3ccccc3S(=O)(=O)O)c3ccc(O)c(O)c3oc-2c1O	4.06e-06	5.39147	BAO_0000019	assay format	SINGLE PROTEIN		DenvInD_332	C1=CC2=C(C(=C1)[N+](=O)[O-])NC=C(C2=O)C(=O)O	4.34e-05	4.363
CHEMBL4519077	N=C(N)NCCC[C@H](NC(=O)C(=O)c1ccccc1)C(=O)N[C@@H](CCCCN)C(=O)N[C@@H](C(N)=O)c1ccccc1	4.1e-06	5.38722	BAO_0000357	single protein format	SINGLE PROTEIN		DenvInD_333	CC(C)CCNC1=NC2=C(C(=N1)NC3=CC=C(C=C3)C(=O)C)NC=N2	5.9e-05	4.229
CHEMBL1535689	O=C1c2c(O)ccc([N+](=O)[O-])c2C(=O)c2c([N+](=O)[O-])ccc(O)c21	4.2e-06	5.37675	BAO_0000357	single protein format	SINGLE PROTEIN		DenvInD_334	CC(=O)C1=CC=C(C=C1)NC2=NC(=NC3=C2NC=N3)NC	4.2e-05	4.377
CHEMBL4638202	CCCCCC(=O)N[C@H](C(=O)NCc1cccc(CN)c1)c1ccc(OCc2ccccc2)cc1	4.2e-06	5.37675	BAO_0000219	cell-based format	SINGLE PROTEIN		DenvInD_336	CC(=O)C1=CC=C(C=C1)NC2=NC(=NC3=C2NC=N3)NCCO	7.2e-05	4.143
CHEMBL4878316	O=C(Nc1nc2cc(O)c(O)cc2s1)c1ccc(I)cc1	4.38e-06	5.35853	BAO_0000019	assay format	SINGLE PROTEIN		DenvInD_341	C1=CC(=C(C=C1C(F)(F)F)N)N	0.0028	2.553
CHEMBL4862338	NC(=O)c1cccc(NC(=O)[C@@H](NC(=O)c2ccc3ccccc3c2)c2ccc(OCc3ccccc3)cc2)c1	4.5e-06	5.34679	BAO_0000219	cell-based format	SINGLE PROTEIN		DenvInD_342	CC1=CC(=C(C=C1Cl)N)N	0.0093	2.032
CHEMBL4568823	COc1cccc(S(=O)(=O)n2c3ccc(-c4cccc(C(=N)N)c4)cc3c3cc(-c4cccc(C(=N)N)c4)ccc32)c1	4.5e-06	5.34679	BAO_0000357	single protein format	SINGLE PROTEIN		DenvInD_343	C[Si](C)(C)CCl	0.0021	2.678
CHEMBL1980535	CC(=O)O[C@H]1CC(C)(C)C(=C=C/C(C)=C/C=C/C=C/C=C(C)/C=C2/C=C(/C=C/[C@@]34O[C@]3(C)C[C@@H](O)CC4(C)C)C(=O)O2)[C@](C)(O)C1	4.5e-06	5.34679	BAO_0000219	cell-based format	SINGLE PROTEIN		DenvInD_344	C1C(OC(C1O)N2C=NC3=C2N=C(NC3=O)N)COP(=O)(O)OP(=O)(O)OP(=O)(O)O	2e-08	7.699
CHEMBL1706454	Cl.O=C1C(Cl)=C(N2CCN(CCO)CC2)C(=O)c2c(O)ccc(O)c21	4.58e-06	5.33913	BAO_0000019	assay format	SINGLE PROTEIN		DenvInD_345	C1C(OC2=C(C1=O)C(=C(C(=C2C(CCCC(=O)O)C=CC3=CC=CC=C3)O)C(C=CCCCC(=O)O)C4=CC=CC=C4)O)C5=CC=CC=C5	1.8e-06	5.745
CHEMBL1972037	NS(=O)(=O)c1ccc(N/N=C/c2ccc(O)c(O)c2O)c([N+](=O)[O-])c1	4.59e-06	5.33819	BAO_0000019	assay format	SINGLE PROTEIN		DenvInD_349	CC(C)(C)OC(=O)N(C)CCNS(=O)(=O)C1=CC2=C(C=C1)N(C(=O)O2)C	2.4e-06	5.62
CHEMBL2006418	O=[N+]([O-])c1ccc(N/N=C/c2ccc(O)c(O)c2O)c(S(=O)(=O)N2CCOCC2)c1	4.6e-06	5.33724	BAO_0000019	assay format	SINGLE PROTEIN		DenvInD_350	C1C(OC2=C(C1=O)C(=C(C(=C2C(C=CCCCC(=O)O)C3=CC=CC=C3)O)C(C=CCCCC(=O)O)C4=CC=CC=C4)O)C5=CC=CC=C5	2.9e-06	5.538
CHEMBL4852148	CCCCCC(=O)N[C@H](C(=O)Nc1cccc(C(N)=O)c1)c1ccc(OCc2ccccc2)cc1	4.6e-06	5.33724	BAO_0000219	cell-based format	SINGLE PROTEIN		DenvInD_351	C1C(OC2=C(C1=O)C(=C(C(=C2C(C=CCCCC(=O)O)C3=CC=CC=C3)O)C(C=CCCCC(=O)O)C4=CC=CC=C4)O)C5=CC=CC=C5	4.2e-06	5.377
CHEMBL1699845	O=C1C(Cl)=C(Oc2ccccc2)C(=O)c2ccccc21	4.63e-06	5.33442	BAO_0000019	assay format	SINGLE PROTEIN		DenvInD_353	C1C(OC2=CC(=C(C(=C2C1=O)O)C(CCCC(=O)O)C=CC3=CC=CC=C3)O)C4=CC=CC=C4	7.4e-06	5.131
CHEMBL1496231	COC(CNC(=O)c1ccc2c3c(onc13)-c1ccccc1C2=O)OC	4.67e-06	5.33068	BAO_0000019	assay format	SINGLE PROTEIN		DenvInD_354	C1=CC=C(C=C1)CSC2=C(C3=CC=CC=C3C(=C2)NS(=O)(=O)C4=CC=C(C=C4)Cl)O	4.23e-06	5.374
CHEMBL4441383	COC(=O)c1[nH]c2ccc(Cl)cc2c1C(=O)c1cc(OC)c(O)c(OC)c1	4.7e-06	5.3279	BAO_0000219	cell-based format	SINGLE PROTEIN		DenvInD_355	C1=CC=C(C=C1)SC2=C(C3=CC=CC=C3C(=C2)NS(=O)(=O)C4=CC=C(C=C4)F)O	4.793e-05	4.319
CHEMBL4853600	O=C(Nc1ccccc1)[C@@H]1CCCCN1C(=O)c1cc2cc(O)c(O)cc2o1	4.73e-06	5.32514	BAO_0000019	assay format	SINGLE PROTEIN		DenvInD_356	C1=CC=C2C(=C1)C(=CC(=C2O)SCC(=O)O)NS(=O)(=O)C3=CC=CC(=C3)[N+](=O)[O-]	3.33e-06	5.478
CHEMBL4871256	O=C(Nc1nc2cc(O)c(O)cc2s1)c1ccc(Cl)c(Cl)c1	4.86e-06	5.31336	BAO_0000019	assay format	SINGLE PROTEIN		DenvInD_357	C1=CC=C2C(=C1)C(=CC(=C2O)Cl)NS(=O)(=O)C3=CC=C(C=C3)F	5e-05	4.301
CHEMBL4640386	CCCCCC(=O)N[C@H](C(=O)NCc1ccc(CN)cc1)c1ccc(OCc2ccccc2)cc1.O=C(O)C(F)(F)F	4.9e-06	5.3098	BAO_0000219	cell-based format	SINGLE PROTEIN		DenvInD_358	C1=CC=C(C=C1)CSC2=C(C3=CC=CC=C3C(=C2)NS(=O)(=O)C4=CC=CC(=C4)[N+](=O)[O-])O	3.03e-06	5.519
CHEMBL4643221	N=C(N)Nc1ccc(CNC(=O)[C@@H](NC(=O)c2cccc(Oc3ccccc3)c2)c2ccc(OCc3ccccc3)cc2)cc1.O=C(O)C(F)(F)F	4.9e-06	5.3098	BAO_0000219	cell-based format	SINGLE PROTEIN		DenvInD_359	C1=CC=C2C(=C1)C(=CC(=C2O)SC3=NC4=CC=CC=C4S3)NS(=O)(=O)C5=CC=CC(=C5)[N+](=O)[O-]	1.829e-05	4.738
CHEMBL1212972	CC1OC(CC(=O)O)CC2=C1C(=O)c1c(O)cccc1C2=O	5.04e-06	5.29757	BAO_0000019	assay format	SINGLE PROTEIN		DenvInD_360	COC1=CC(=C(C=C1)OC)S(=O)(=O)NC2=CC(=C(C3=CC=CC=C32)O)SCC(=O)O	5e-05	4.301
CHEMBL1729300	COC1=C(OC)C(=O)C(Sc2ccc3ccccc3c2)=CC1=O	5.09e-06	5.29328	BAO_0000019	assay format	SINGLE PROTEIN		DenvInD_361	C1=CC=C2C(=C1)C(=CC(=C2O)SCC(=O)O)NS(=O)(=O)C3=CC=C(C=C3)Br	2.37e-06	5.625
CHEMBL1700996	Cl.O=C1C(Br)=C(N2CCN(CCOCCO)CC2)C(=O)c2c(O)ccc(O)c21	5.11e-06	5.29158	BAO_0000019	assay format	SINGLE PROTEIN		DenvInD_364	CC(=C)C1CCC2(C1C3CCC4C5(CCC(C(C5CCC4(C3(CC2)C)C)(C)C)OC(=O)C=CC6=CC(=C(C=C6)O)O)C)C(=O)O	8.5e-07	6.071
CHEMBL1446929	CCC(=O)NC1=C(Cl)C(=O)C(NC(=O)CC)=C(Cl)C1=O	5.19e-06	5.28483	BAO_0000019	assay format	SINGLE PROTEIN		DenvInD_365	C1=CC=C(C=C1)C(=O)OCC2C(C(C(C(O2)OC3C(C(OC(C3O)OC4=C(C=C(C=C4)O)C=O)COC(=O)C5=CC=CC=C5)O)O)O)O	2.38e-05	4.623
CHEMBL131037	COc1ccc(OC)c2c1C(=O)C(Cl)=C(Cl)C2=O	5.23e-06	5.2815	BAO_0000019	assay format	SINGLE PROTEIN		DenvInD_366	C1=CC=C(C=C1)C(=O)OCC2C(C(C(C(O2)OC3=C(C=C(C=C3)O)COC(=O)C4(C(C=CC(=O)C4O)O)O)OC(=O)C5=CC=CC=C5)O)O	2.43e-05	4.614
CHEMBL1964407	CCOC(=O)/C=C(\C)Sc1cc(O)c2ccccc2c1O	5.24e-06	5.28067	BAO_0000019	assay format	SINGLE PROTEIN		DenvInD_367	C1=CC=C(C=C1)C(=O)OCC2C(C(C(C(O2)OC3=C(C=C(C=C3)O)COC(=O)C4=C(C(=CC=C4)O)O)OC(=O)C5=CC=CC=C5)O)O	9.5e-06	5.022
CHEMBL1329974	O=C(O)CSc1cc(NS(=O)(=O)c2cccc([N+](=O)[O-])c2)c2ccccc2c1O	5.4e-06	5.26761	BAO_0000019	assay format	SINGLE PROTEIN		DenvInD_368	C1=CC=C(C=C1)C(=O)OCC2C(C(C(C(O2)OC3=CC=C(C=C3)O)O)O)O	9.3e-06	5.032
CHEMBL4856524	NC(=O)c1cccc(NC(=O)[C@@H](NC(=O)c2ccc3c(c2)OCCO3)c2ccc(OCc3ccccc3)cc2)c1	5.4e-06	5.26761	BAO_0000219	cell-based format	SINGLE PROTEIN		DenvInD_369	C1C(=O)C(C(C(C1(C(=O)OCC2=C(C=CC(=C2)O)OC3C(C(C(C(O3)COC(=O)C4=CC=CC=C4)O)O)OC(=O)C5=CC=CC=C5)O)O)O)O	3.55e-05	4.45
CHEMBL1702945	Nc1ccc(S(=O)(=O)c2cc(O)c3ccccc3c2O)cc1	5.47e-06	5.26201	BAO_0000019	assay format	SINGLE PROTEIN		DenvInD_370	C1=CC=C(C=C1)C(=O)OCC2C(C(C(C(O2)OC3=C(C=C(C=C3)O)COC(=O)C4(C(C=CC(=O)C4OC(=O)C5=CC=CC=C5)O)O)OC(=O)C6=CC=CC=C6)O)O	3.98e-05	4.4
CHEMBL1325819	C=CCOc1cccc(C2C(C(=O)c3ccc(C)o3)=C(O)C(=O)N2c2nccs2)c1	5.64e-06	5.24872	BAO_0000019	assay format	SINGLE PROTEIN		DenvInD_371	C1=CC=C(C=C1)C(=O)OCC2C(C(C(C(O2)OC3=C(C=C(C=C3)O)COC(=O)C4(C(C=CC(=O)C4O)O)O)O)OC(=O)C5=CC=CC=C5)O	1.34e-05	4.873
CHEMBL4638743	CCCCCC(=O)N[C@@H](C(=O)NCc1ccc(NC(=N)N)cc1)c1ccc(OCc2ccc(Cl)c(Cl)c2)cc1.O=C(O)C(F)(F)F	5.7e-06	5.24413	BAO_0000219	cell-based format	SINGLE PROTEIN		DenvInD_375	CC1=C(C=C(C(=C1)OC)C2=CC=C(S2)C#CCO)C(=O)O	5.3e-07	6.276
CHEMBL1302524	CC(=O)N(C1=C(Cl)C(=O)c2ccccc2C1=O)c1ccc(C(=O)O)cc1	5.89e-06	5.22988	BAO_0000019	assay format	SINGLE PROTEIN		DenvInD_376	C1CN(CC2C1OCC3=CN=NN23)C(=O)C4=NC=C(C=C4)O	1.7e-06	5.77
CHEMBL4633636	CCCCCC(=O)N[C@H](C(=O)NCc1ccc(NC(=N)N)nc1)c1ccc(OCc2ccccc2)cc1.O=C(O)C(F)(F)F	5.9e-06	5.22915	BAO_0000219	cell-based format	SINGLE PROTEIN		DenvInD_377	C1=C(SC(=C1)Br)C2=CC(=CC(=C2)CC(=O)O)CC(=O)O	3.9e-05	4.409
CHEMBL1721095	O=C1C=C(c2c(O)ccc3ccccc23)c2ccccc2C1=O	5.91e-06	5.22841	BAO_0000019	assay format	SINGLE PROTEIN		DenvInD_378	C1=CSC(=C1)C2=CC(=CC(=C2)CC(=O)O)CC(=O)O	1.5e-05	4.824
CHEMBL4441561	N#C/C(=C\c1ccc(-c2ccc(C(=O)O)cc2)s1)c1nc2cc(Cl)ccc2[nH]1	5.95e-06	5.22548	BAO_0000357	single protein format	SINGLE PROTEIN		DenvInD_379	CC1=C(C=C(C(=C1)OC)C2=CC=C(S2)C#CCO)C(=O)NS(=O)(=O)C	3.4e-07	6.469
CHEMBL4848342	O=C(Nc1nc2cc(O)c(O)cc2s1)c1ccc(Cl)cc1	5.97e-06	5.22403	BAO_0000019	assay format	SINGLE PROTEIN		DenvInD_380	COC1=C(C=C(C=C1)CC(=O)O)C2=CC=C(S2)C#CCO	7.5e-06	5.125
CHEMBL1347373	O=C(O)CCn1cc(C=C2C(=O)NC(=S)NC2=O)c(-c2cccc(Br)c2)n1	6.04e-06	5.21896	BAO_0000019	assay format	SINGLE PROTEIN		DenvInD_381	C1=CC(=CC(=C1)Cl)CC2=CC(=C(C=C2C3=CC(=O)C4=C(C=C(C=C4O3)O)O)O)O	2.9e-05	4.538
CHEMBL4873499	NC(=O)c1ccc(CNC(=O)[C@@H](NC(=O)c2ccc(-c3cccs3)s2)c2ccc(OCc3ccccc3)cc2)cc1	6.2e-06	5.20761	BAO_0000219	cell-based format	SINGLE PROTEIN		DenvInD_382	C1=C(SC(=C1)Cl)C2=CC(=CC(=C2)CC(=O)O)CC(=O)O	2.6e-05	4.585
CHEMBL3191525	COc1ccc2c(c1)-c1nc(/N=C/c3c(O)ccc4ccccc34)sc1CC2	6.25e-06	5.20412	BAO_0000019	assay format	SINGLE PROTEIN		DenvInD_383	CC1=C(C=C(C(=C1)OC)C2=CC=C(S2)C#CCO)S(=O)(=O)NC(=O)C3=CC=CC4=C3N=CC=C4	2.3e-08	7.638
CHEMBL4877376	Cc1cc(CN)ccc1-c1ncc(OCC2CCNCC2)nc1-c1ccc(CN)cc1C	6.3e-06	5.20066	BAO_0000357	single protein format	SINGLE PROTEIN		DenvInD_384	COC1=CC(=CC=C1)S(=O)(=O)NC(=O)C2=C(C=C(C(=C2)C3=CC=C(S3)C#CCO)Cl)OC	1.4e-07	6.854
CHEMBL4877453	CCCCCC(=O)N[C@H](C(=O)NCc1ccc(C(N)=O)cc1)c1ccc(OCc2ccccc2)cc1	6.3e-06	5.20066	BAO_0000219	cell-based format	SINGLE PROTEIN		DenvInD_385	COC1=CC(=CC=C1)S(=O)(=O)NC(=O)C2=C(C=C(C(=C2)C3=CC=C(S3)C#CCO)OC)OC	1.7e-07	6.77
CHEMBL4569882	COc1ccc(/C=C\c2cc(OC)c(OC)c(OC)c2)cc1NC(=O)[C@H](CCCNC(=N)N)NC(=O)[C@@H](N)CCCNC(=N)N	6.3e-06	5.20066	BAO_0000357	single protein format	SINGLE PROTEIN		DenvInD_386	COC1=CC(=C(C=C1C2=CC=C(S2)C#CCO)C(=O)NS(=O)(=O)C3=CC=CC=C3)OC	2.5e-07	6.602
CHEMBL4802111	CCCCCC(=O)N[C@H](C(=O)NCc1ccc(CNC(=N)N)cc1)c1ccc(OCc2ccccc2)cc1.O=C(O)C(F)(F)F	6.3e-06	5.20066	BAO_0000219	cell-based format	SINGLE PROTEIN		DenvInD_387	CC1=C(C=C(C(=C1)OC)C2=CC=C(S2)C#CCO)C(=O)NS(=O)(=O)C3=CC=CC=C3	1.7e-07	6.77
CHEMBL4643526	N=C(N)Nc1ccc(CNC(=O)[C@@H](NC(=O)c2ccc(-c3cccs3)s2)c2ccc(OCc3ccccc3)cc2)cc1.O=C(O)C(F)(F)F	6.3e-06	5.20066	BAO_0000219	cell-based format	SINGLE PROTEIN		DenvInD_388	CC1=C(C=C(C(=C1)OC)C2=CC=C(S2)C#CCO)S(=O)(=O)NC(=O)C	2.5e-06	5.602
CHEMBL1163377	CN1CCN(C2=C(Cl)C(=O)c3ccccc3C2=O)CC1	6.33e-06	5.1986	BAO_0000019	assay format	SINGLE PROTEIN		DenvInD_389	CC1=CC(=C(C=C1C2=NC=CN2)C3=CC=C(S3)C#CCO)OC	4.4e-05	4.357
CHEMBL1526763	O=C(O)c1ccc(COc2ccccc2C=C2C(=O)c3ccccc3C2=O)cc1	6.33e-06	5.1986	BAO_0000019	assay format	SINGLE PROTEIN		DenvInD_390	CC1=CC(=C(C=C1C2=NOC(=O)N2)C3=CC=C(S3)C#CCO)OC	3.2e-06	5.495
CHEMBL1526067	O=[N+]([O-])c1cc([N+](=O)[O-])c2cc3ccccc3nc2c1	6.37e-06	5.19586	BAO_0000019	assay format	SINGLE PROTEIN		DenvInD_391	COC1=C(C=C(C=C1)C2=NNN=N2)C3=CC=C(S3)C#CCO	2.4e-06	5.62
CHEMBL1736432	O=[N+]([O-])c1cc2no[n+]([O-])c2cc1N1CCCCC1	6.38e-06	5.19518	BAO_0000019	assay format	SINGLE PROTEIN		DenvInD_392	COC1=C(C=C(C=C1)C(=O)O)C2=CC=C(S2)C#CCO	2.3e-06	5.638
CHEMBL4855786	Cc1ccc(C(=O)Nc2nc3cc(O)c(O)cc3s2)cc1	6.39e-06	5.1945	BAO_0000019	assay format	SINGLE PROTEIN		DenvInD_395	C1=CC=C(C=C1)C(=O)OCC2C(C(C(C(O2)OC3=C(C=C(C=C3)O)COC(=O)C4=CC=CC=C4O)O)O)O	3.78e-05	4.423
CHEMBL4875563	O=C(Nc1ccccc1)[C@@H]1CCCN1C(=O)c1cc2cc(O)c(O)cc2o1	6.43e-06	5.19179	BAO_0000019	assay format	SINGLE PROTEIN		DenvInD_415	C1CN(CCN1CCO)C2=NC3=C(C(=N2)NC4=CC=C(C=C4)S(=O)(=O)N)NC=N3	7.4e-06	5.131
CHEMBL4867842	O=C(NCC1CCNCC1)c1cc2ccc(-c3ccc(Oc4ccccc4)cc3)cc2[nH]1	6.5e-06	5.18709	BAO_0000019	assay format	SINGLE PROTEIN		DenvInD_494	C1=NC(=NN1C2C(C(C(O2)COP(=O)(O)OP(=O)(O)OP(=O)(O)O)O)O)C(=O)N	0.000101	3.996
CHEMBL4860835	NC(=O)c1ccc(CNC(=O)[C@@H](NC(=O)c2cc3ccccc3s2)c2ccc(OCc3ccccc3)cc2)cc1	6.6e-06	5.18046	BAO_0000219	cell-based format	SINGLE PROTEIN		DenvInD_495	CC1=CC2=C(C(=C1)O)C(=O)C3=C(C2=O)C=C(C=C3O)O	1.09e-05	4.963
CHEMBL4868241	COc1ccc(S(=O)(=O)n2c3ccc(-c4cccc(C(=N)N)c4)cc3c3cc(-c4cccc(C(=N)N)c4)ccc32)cc1	6.6e-06	5.18046	BAO_0000357	single protein format	SINGLE PROTEIN		DenvInD_496	CC1=CN(C(=O)NC1=O)C2CC(C(O2)CO[Si](C)(C)C(C)(C)C)N3C=C(N=N3)C4=CC5=C(C=C4)C=C(C=C5)OC	8.4e-06	5.076
CHEMBL4645091	CCCCCC(=O)N[C@@H](C(=O)NCc1ccc(NC(=N)N)cc1)c1ccc(OCc2ccc(C(F)(F)F)cc2)cc1.O=C(O)C(F)(F)F	6.6e-06	5.18046	BAO_0000219	cell-based format	SINGLE PROTEIN		DenvInD_497	CC1=CN(C(=O)NC1=O)C2CC(C(O2)CO[Si](C)(C)C(C)(C)C)N3C(=CN=N3)C4=CC5=C(C=C4)C=C(C=C5)OC	7.3e-06	5.137
CHEMBL4865561	NCCCC[C@H](NC(=O)[C@@H](NC(=O)c1ccccc1)c1ccc(OCc2ccccc2)cc1)C(=O)N[C@@H](C(N)=O)c1ccc(OCc2ccccc2)cc1	6.6e-06	5.18046	BAO_0000357	single protein format	SINGLE PROTEIN		DenvInD_498	CC1=CN(C(=O)NC1=O)C2CC(C(O2)CO[Si](C)(C)C(C)(C)C)N3C(=CN=N3)C4=CC=CC=C4	1.4e-05	4.854
CHEMBL4648935	CCCCCC(=O)N[C@H](C(=O)NCc1ccc(CN(C)C)cc1)c1ccc(OCc2ccccc2)cc1	6.7e-06	5.17393	BAO_0000219	cell-based format	SINGLE PROTEIN		DenvInD_499	CC1=CN(C(=O)NC1=O)C2CC(C(O2)CO[Si](C)(C)C(C)(C)C)N3C(=CN=N3)C4CCCCC4	7.5e-06	5.125
CHEMBL1721986	CC(C)c1ccc(S(=O)(=O)/N=C2/C=C(Sc3nc[nH]n3)C(=O)c3ccccc32)cc1	6.89e-06	5.16178	BAO_0000019	assay format	SINGLE PROTEIN		DenvInD_500	CC1=CN(C(=O)NC1=O)C2CC(C(O2)CO[Si](C)(C)C(C)(C)C)NC(=O)CCCCC3=CC=C(C=C3)F	9.6e-06	5.018
CHEMBL4857545	O=C(Nc1ccccc1)c1cc2cc(O)c(O)cc2[nH]1	6.9e-06	5.16115	BAO_0000019	assay format	SINGLE PROTEIN		DenvInD_501	CC1=CN(C(=O)NC1=O)C2CC(C(O2)CO[Si](C)(C)C(C)(C)C)NS(=O)(=O)C3=CC4=CC=CC=C4C=C3	7.4e-06	5.131
CHEMBL4640656	CCCCCC(=O)N[C@H](C(=O)Nc1ccc2[nH]ncc2c1)c1ccc(OCc2ccccc2)cc1	6.9e-06	5.16115	BAO_0000219	cell-based format	SINGLE PROTEIN		DenvInD_502	CC1=CN(C(=O)NC1=O)C2CC(C(O2)CO[Si](C)(C)C(C)(C)C)NC(=O)NC3=CC=CC4=CC=CC=C43	1.1e-05	4.959
CHEMBL4846702	CCCCCC(=O)N[C@H](C(=O)Nc1ccc(C(N)=O)cc1)c1ccc(OCc2ccccc2)cc1	7e-06	5.1549	BAO_0000219	cell-based format	SINGLE PROTEIN		DenvInD_514	COC1=CC=C(C=C1)C=C2CN(C(=O)C2=O)CCCC(=O)O	4.47e-06	5.35
CHEMBL1476089	O=C1C(Cl)=CC(=Nc2ccc([O-])cc2)C=C1Cl.[Na+]	7.02e-06	5.15366	BAO_0000019	assay format	SINGLE PROTEIN		DenvInD_519	CCN(CC)C1=CC(=C(C=C1)C=NNC2=CC(=C(C=C2)Cl)C(=O)O)O	5e-05	4.301
CHEMBL1564699	O=C(O)CSc1cc(NS(=O)(=O)c2ccc(Cl)cc2)c2ccccc2c1O	7.15e-06	5.14569	BAO_0000019	assay format	SINGLE PROTEIN		DenvInD_520	C1=CC(=C(C=C1O)O)C=NNC(=O)CCCCC(=O)NN=CC2=C(C=C(C=C2)O)O	2.5e-05	4.602
CHEMBL1383957	CC1=NOC(=O)/C1=C\c1ccc2c(c1)OCO2	7.17e-06	5.14448	BAO_0000019	assay format	SINGLE PROTEIN		DenvInD_521	4-[[3-[(2-amino-4-chlorophenyl)carbamoylamino]phenyl]sulfonylamino]benzoic acid	0.000452	3.345
CHEMBL1465938	COc1ccc(S(=O)(=O)Nc2cc(SCC(=O)O)c(O)c3ccccc23)cc1	7.22e-06	5.14146	BAO_0000019	assay format	SINGLE PROTEIN		DenvInD_522	C1=CC(=CC(=C1)S(=O)(=O)NC2=CC=C(C=C2)C(=O)O)NC(=O)NC3=C(C=C(C=C3)C(F)(F)F)N	9.1e-05	4.041
CHEMBL4850580	CCCCCC(=O)N[C@H](C(=O)NCc1ccc(C(N)=O)cc1)c1ccc(OCc2cccc(OC)c2)cc1	7.3e-06	5.13668	BAO_0000219	cell-based format	SINGLE PROTEIN		DenvInD_523	C1=CC(=CC=C1C(=O)O)NS(=O)(=O)C2=CC=C(C=C2)NC(=O)NC3=C(C=C(C=C3)C(F)(F)F)N	0.00011	3.959
CHEMBL1433919	O=C1NN(c2ccc(Cl)c(Cl)c2)C(=O)/C1=C/c1ccc(-c2ccccc2C(=O)O)o1	7.41e-06	5.13018	BAO_0000019	assay format	SINGLE PROTEIN		DenvInD_524	C1=CC(=CC=C1C(=O)O)NS(=O)(=O)C2=CC=C(C=C2)NC(=O)NC3=C(C=C(C=C3)Cl)N	0.000435	3.362
CHEMBL1420642	COc1cc(/C=C2/C(=O)c3cccc([N+](=O)[O-])c3C2=O)c(Br)cc1O	7.44e-06	5.12843	BAO_0000019	assay format	SINGLE PROTEIN		DenvInD_525	C1=CC(=CC=C1C(=O)O)OS(=O)(=O)C2=CC=C(C=C2)NC(=O)NC3=C(C=C(C=C3)Cl)N	0.000368	3.434
CHEMBL1310865	CCOc1ccc(S(=O)(=O)Nc2cc(SCC(=O)O)c(O)c3ccccc23)cc1	7.49e-06	5.12552	BAO_0000019	assay format	SINGLE PROTEIN		DenvInD_526	C1=CC(=CC(=C1)S(=O)(=O)OC2=CC=C(C=C2)C(=O)O)NC(=O)NC3=C(C=C(C=C3)Cl)N	0.000369	3.433
CHEMBL1321103	O=C(O)CCn1cc(C=C2C(=O)NC(=S)NC2=O)c(-c2ccccc2)n1	7.65e-06	5.11634	BAO_0000019	assay format	SINGLE PROTEIN		DenvInD_528	CC1=CN(C(=O)NC1=O)C2CC(C(O2)CO[Si](C)(C)C(C)(C)C)NC(=O)C3=CC=CC4=CC=CC=C43	3.3e-05	4.481
CHEMBL1331211	O=C(O)CSc1cc(NS(=O)(=O)c2ccc(Br)cc2)c2ccccc2c1O	7.66e-06	5.11577	BAO_0000019	assay format	SINGLE PROTEIN
CHEMBL4635939	CCCCCC(=O)N[C@H](C(=O)NCCCCCCNC(=N)N)c1ccc(OCc2ccccc2)cc1	7.7e-06	5.11351	BAO_0000219	cell-based format	SINGLE PROTEIN
CHEMBL4878665	CCCCCC(=O)N[C@H](C(=O)NCCc1ccc(C(N)=O)cc1)c1ccc(OCc2ccccc2)cc1	7.7e-06	5.11351	BAO_0000219	cell-based format	SINGLE PROTEIN
CHEMBL1578997	O=C(O)c1ccc(NC2=C(Cl)C(=O)c3ccccc3C2=O)cc1	7.76e-06	5.11014	BAO_0000019	assay format	SINGLE PROTEIN
CHEMBL1873953	O=[N+]([O-])c1cc2ccccc2c(O)c1O	7.79e-06	5.10846	BAO_0000019	assay format	SINGLE PROTEIN
CHEMBL4859361	O=C(Nc1nc2cc(O)c(O)cc2s1)c1ccc(-c2ccccc2)cc1	7.8e-06	5.10791	BAO_0000019	assay format	SINGLE PROTEIN
CHEMBL4851532	CCCCCCC(=O)N[C@H](C(=O)NCc1ccc(C(N)=O)cc1)c1ccc(OCc2ccccc2)cc1	7.9e-06	5.10237	BAO_0000219	cell-based format	SINGLE PROTEIN
CHEMBL4863749	NCCCC[C@H](NC(=O)c1ccccc1)C(=O)N[C@@H](C(=O)N[C@@H](C(N)=O)C1CCCCC1)c1ccc(OCc2ccccc2)cc1	7.9e-06	5.10237	BAO_0000357	single protein format	SINGLE PROTEIN
CHEMBL1528850	O=C(O)CCn1cc(C=C2C(=O)NC(=O)NC2=O)c(-c2ccc(Br)cc2)n1	7.97e-06	5.09854	BAO_0000019	assay format	SINGLE PROTEIN
CHEMBL1881398	COc1cc(/C=C2\C(=O)N(c3cccc(C(=O)O)c3)N=C2C)ccc1OCc1ccccc1	7.99e-06	5.09745	BAO_0000019	assay format	SINGLE PROTEIN
CHEMBL4847621	NC(=O)c1cccc(NC(=O)[C@@H](NC(=O)c2ccc(-c3cncnc3)cc2)c2ccc(OCc3ccccc3)cc2)c1	8.1e-06	5.09151	BAO_0000219	cell-based format	SINGLE PROTEIN
CHEMBL1431126	Oc1nc2ccccc2n2c(-c3ccccc3)nnc12	8.26e-06	5.08302	BAO_0000019	assay format	SINGLE PROTEIN
CHEMBL4859876	CCCCCC(=O)N[C@H](C(=O)NCc1ccc(C(N)=O)cc1)c1ccc(OCc2c(Cl)cccc2Cl)cc1	8.3e-06	5.08092	BAO_0000219	cell-based format	SINGLE PROTEIN
CHEMBL4868257	CC(C)(C)c1ccc(-c2ncc(OCC3CCNCC3)nc2-c2ccc(C(C)(C)C)cc2)cc1	8.4e-06	5.07572	BAO_0000357	single protein format	SINGLE PROTEIN
CHEMBL4867100	NC(=O)c1ccc(CNC(=O)[C@@H](NC(=O)c2cccs2)c2ccc(OCc3ccccc3)cc2)cc1	8.4e-06	5.07572	BAO_0000219	cell-based format	SINGLE PROTEIN
CHEMBL1507776	C#CCOc1ccc(/C=C2/C(=O)N(c3cccc(C(=O)O)c3)N=C2C)cc1OC	8.42e-06	5.07469	BAO_0000019	assay format	SINGLE PROTEIN
CHEMBL1531656	O=C(O)c1cc(Nc2cc(Cl)c3nonc3c2[N+](=O)[O-])ccc1O	8.55e-06	5.06803	BAO_0000019	assay format	SINGLE PROTEIN
CHEMBL4852647	CCCCCC(=O)N[C@H](C(=O)NNc1ccc(C(N)=O)cc1)c1ccc(OCc2ccccc2)cc1	8.7e-06	5.06048	BAO_0000219	cell-based format	SINGLE PROTEIN
CHEMBL4860508	N=C(N)c1cccc(-c2ccc3c(c2)c2cc(-c4cccc(C(=N)N)c4)ccc2n3S(=O)(=O)c2ccccc2Br)c1	8.8e-06	5.05552	BAO_0000357	single protein format	SINGLE PROTEIN
CHEMBL4638781	N=C(N)Nc1ccc(CNC(=O)[C@@H](NC(=O)CC2CCCCC2)c2ccc(OCc3ccccc3)cc2)cc1.O=C(O)C(F)(F)F	9e-06	5.04576	BAO_0000219	cell-based format	SINGLE PROTEIN
CHEMBL1723955	O=C1C(Cl)=C(NCCc2ccccc2)C(=O)c2ccccc21	9.15e-06	5.03858	BAO_0000019	assay format	SINGLE PROTEIN
CHEMBL1865393	COc1ccccc1N(C(C)=O)C1=C(Cl)C(=O)c2ccccc2C1=O	9.2e-06	5.03621	BAO_0000019	assay format	SINGLE PROTEIN
CHEMBL4852919	O=C(NCC1CCNCC1)c1c[nH]c2nc(-c3ccc(CN4CCCCC4)cc3)ccc12	9.2e-06	5.03621	BAO_0000019	assay format	SINGLE PROTEIN
CHEMBL1730762	COC1=CC(=O)C(C2CC(=O)c3c(O)cc(O)cc3O2)=CC1=O	9.23e-06	5.0348	BAO_0000019	assay format	SINGLE PROTEIN
CHEMBL1714335	Cc1ccccc1C1=C/C(=C(\SS/C(C(=O)c2ccc(OCC(=O)O)c(Cl)c2Cl)=C2\C=C(c3ccccc3C)SS2)C(=O)c2ccc(OCC(=O)O)c(Cl)c2Cl)SS1	9.25e-06	5.03386	BAO_0000019	assay format	SINGLE PROTEIN
CHEMBL4864398	NCCCC[C@H](NC(=O)c1ccccc1)C(=O)N[C@@H](C(=O)N[C@H](C(N)=O)C1CCCCC1)c1ccc(OCc2ccccc2)cc1	9.4e-06	5.02687	BAO_0000357	single protein format	SINGLE PROTEIN
CHEMBL1486234	CC1(C)CC(=O)C(C(C2=C(O)CC(C)(C)CC2=O)c2ccc(O)c([N+](=O)[O-])c2)=C(O)C1	9.49e-06	5.02273	BAO_0000019	assay format	SINGLE PROTEIN
CHEMBL1538386	CC1=NN(c2ccc(Cl)c(C(=O)O)c2)C(=O)/C1=C/c1ccc(-c2ccccc2[N+](=O)[O-])o1	9.5e-06	5.02228	BAO_0000019	assay format	SINGLE PROTEIN
CHEMBL4519543	C[C@@](NC(=O)[C@H](CCCCN)NC(=O)[C@H](CCCNC(=N)N)NC(=O)c1ccccc1)(C(N)=O)c1ccccc1	9.5e-06	5.02228	BAO_0000357	single protein format	SINGLE PROTEIN
CHEMBL1607263	CCc1ccc(S(=O)(=O)Nc2cc(SCC(=O)O)c(O)c3ccccc23)cc1	9.53e-06	5.02091	BAO_0000019	assay format	SINGLE PROTEIN
CHEMBL3196407	Cn1c(/N=C/c2c(O)ccc3ccccc23)nc2ccccc21	9.6e-06	5.01773	BAO_0000019	assay format	SINGLE PROTEIN
CHEMBL1319867	O=[N+]([O-])c1c(Nc2ccccc2O)cc(Cl)c2nonc12	9.7e-06	5.01323	BAO_0000019	assay format	SINGLE PROTEIN
CHEMBL1497153	O=C(O)c1[nH]c2ccccc2c1C(c1cc(Cl)cc([N+](=O)[O-])c1O)c1c(C(=O)O)[nH]c2ccccc12	9.77e-06	5.01011	BAO_0000019	assay format	SINGLE PROTEIN
CHEMBL4850137	CCCCCC(=O)N[C@H](C(=O)NCc1ccc(C(N)=O)cc1)c1ccc(OCc2ccc(C(F)(F)F)cc2)cc1	9.8e-06	5.00877	BAO_0000219	cell-based format	SINGLE PROTEIN
CHEMBL4870296	N=C(N)c1cccc(-c2ccc3c(c2)c2cc(-c4cccc(C(=N)N)c4)ccc2n3S(=O)(=O)c2ccccc2OC(F)(F)F)c1	9.8e-06	5.00877	BAO_0000357	single protein format	SINGLE PROTEIN
CHEMBL1360792	Cc1ccc2nc3cc([N+](=O)[O-])cc([N+](=O)[O-])c3cc2c1	9.85e-06	5.00656	BAO_0000019	assay format	SINGLE PROTEIN
CHEMBL4637376	CCCCCC(=O)N[C@@H](C(=O)NCc1ccc(NC(=N)N)cc1)c1ccc(OCc2ccccc2)cc1.O=C(O)C(F)(F)F	9.9e-06	5.00436	BAO_0000219	cell-based format	SINGLE PROTEIN
CHEMBL4874382	NCCCC[C@H](NC(=O)c1ccccc1)C(=O)N[C@H](C(=O)N[C@H](C(N)=O)C1CCCCC1)c1ccc(OCc2ccccc2)cc1	9.9e-06	5.00436	BAO_0000357	single protein format	SINGLE PROTEIN
CHEMBL4871540	O=C(C[C@H](NC(=O)c1ccccc1)C(=O)Nc1nc2cc(O)c(O)cc2s1)Nc1ccccc1	9.95e-06	5.00218	BAO_0000019	assay format	SINGLE PROTEIN
CHEMBL4849139	O=C(NC1CCNCC1)c1c[nH]c2cc(-c3ccncc3)ccc12	1e-05	5	BAO_0000019	assay format	SINGLE PROTEIN
CHEMBL4868158	CCCCCC(=O)N[C@H](C(=O)NCCc1ccc(O)cc1)c1ccc(OCc2ccccc2)cc1	1e-05	5	BAO_0000219	cell-based format	SINGLE PROTEIN
CHEMBL4483351	CC[C@H](C)[C@@H]1NC(=O)[C@H](CC(N)=O)NC(=O)[C@H](C(C)C)NC(=O)[C@H](CC(C)C)NC(=O)[C@H]([C@@H](C)O)NC(=O)[C@H](CC(N)=O)NC(=O)[C@H](Cc2ccc(OC)cc2)N(C)C(=O)[C@H]([C@@H](C)CC)NC(=O)[C@H](CCCCN)NC(=O)[C@H](Cc2c[nH]c3ccccc23)NC(=O)[C@H](Cc2ccc(O)cc2)NC(=O)CSC[C@@H](C(N)=O)NC1=O	1e-05	5	BAO_0000019	assay format	SINGLE PROTEIN
CHEMBL1503442	O=C1C(=Cc2cccn2-c2ccc(O)cc2)C(=O)c2ccccc21	1.012e-05	4.99482	BAO_0000019	assay format	SINGLE PROTEIN
CHEMBL1998566	Cc1ccc(S(=O)(=O)/N=C2/C=C(C3C(=O)CC(C)(C)CC3=O)C(=O)c3ccccc32)cc1	1.013e-05	4.99439	BAO_0000019	assay format	SINGLE PROTEIN
CHEMBL1422763	CCCC1=NN(c2ccccc2)C(=O)/C1=C\c1ccc(OCc2ccc(C(=O)O)cc2)cc1	1.019e-05	4.99183	BAO_0000019	assay format	SINGLE PROTEIN
CHEMBL4869904	Ic1ccc(-c2ncc(OCCC3CCNCC3)nc2-c2ccc(I)cc2)cc1	1.02e-05	4.9914	BAO_0000357	single protein format	SINGLE PROTEIN
CHEMBL4871785	O=C(NCC1CCNCC1)c1cc2ccc(-c3cn[nH]c3)cc2[nH]1	1.03e-05	4.98716	BAO_0000019	assay format	SINGLE PROTEIN
CHEMBL1308404	O=[N+]([O-])c1c(Nc2ccc(O)cc2)cc(Cl)c2nonc12	1.042e-05	4.98213	BAO_0000019	assay format	SINGLE PROTEIN
CHEMBL4869765	COc1ccc(-c2ccc3cc(C(=O)NCC4CCNCC4)[nH]c3c2)cc1	1.06e-05	4.97469	BAO_0000019	assay format	SINGLE PROTEIN
CHEMBL4864012	O=C(NCC1CCNCC1)c1cc2ccc(-c3ccc(OC(F)(F)F)cc3)cc2[nH]1	1.07e-05	4.97062	BAO_0000019	assay format	SINGLE PROTEIN
CHEMBL1432590	O=C(O)c1cccc(Nc2cc(Cl)c3nonc3c2[N+](=O)[O-])c1	1.072e-05	4.96981	BAO_0000019	assay format	SINGLE PROTEIN
CHEMBL1987742	COC1=CC(=O)C(O)=C(CCCCCCC/C=C/CCCCCCCC2=C(O)C(=O)C=C(OC)C2=O)C1=O	1.081e-05	4.96617	BAO_0000019	assay format	SINGLE PROTEIN
CHEMBL1467719	O=C(O)CCn1cc(C=C2C(=O)NC(=S)NC2=O)c(-c2cccc(Cl)c2)n1	1.093e-05	4.96138	BAO_0000019	assay format	SINGLE PROTEIN
CHEMBL1373316	C=CS(=O)(=O)c1sc(Cl)c(N2CCOCC2)c1[N+](=O)[O-]	1.1e-05	4.95861	BAO_0000019	assay format	SINGLE PROTEIN
CHEMBL4879018	CCCCCCCS(=O)(=O)N[C@H](C(=O)NCc1ccc(C(N)=O)cc1)c1ccc(OCc2ccccc2)cc1	1.1e-05	4.95861	BAO_0000219	cell-based format	SINGLE PROTEIN
CHEMBL1707040	CN(C)c1c([N+](=O)[O-])cc(N2C(=O)C=CC2=O)cc1[N+](=O)[O-]	1.109e-05	4.95507	BAO_0000019	assay format	SINGLE PROTEIN
CHEMBL1387563	Cc1ccc(-c2ccc(/C=C3\C(=O)ON=C3c3ccccc3)o2)c([N+](=O)[O-])c1	1.11e-05	4.95468	BAO_0000019	assay format	SINGLE PROTEIN
CHEMBL4876394	O=C(Nc1nc2cc(O)c(O)cc2s1)C(c1ccccc1)c1ccccc1	1.112e-05	4.9539	BAO_0000019	assay format	SINGLE PROTEIN
CHEMBL2003651	O=C(O)c1ccc(S(=O)(=O)/N=C2\C=C(Nc3ccccc3F)C(=O)c3ccccc32)cc1	1.121e-05	4.95039	BAO_0000019	assay format	SINGLE PROTEIN
CHEMBL4871038	O=[N+]([O-])c1ccc2nc(NC(=S)Nc3ccc(I)cc3)sc2c1	1.121e-05	4.95039	BAO_0000019	assay format	SINGLE PROTEIN
CHEMBL1369802	CC1=NOC(=O)/C1=C/c1ccc2c(c1)OCO2	1.156e-05	4.93704	BAO_0000019	assay format	SINGLE PROTEIN
CHEMBL1585191	O=C1ON=C(c2ccccc2)/C1=C/c1ccc(-c2ccccc2[N+](=O)[O-])o1	1.158e-05	4.93629	BAO_0000019	assay format	SINGLE PROTEIN
CHEMBL4870594	O=C(Nc1ccccc1)[C@@H]1CCCN1C(=O)c1nc2cc(O)c(O)cc2s1	1.159e-05	4.93592	BAO_0000019	assay format	SINGLE PROTEIN
CHEMBL1287980	CN(C)c1ccc(/C=c2\c3cc([N+](=O)[O-])ccc3n3c2cc(-c2ccccc2)[n+]3C)cc1.O=S(=O)([O-])C(F)(F)F	1.182e-05	4.92738	BAO_0000019	assay format	SINGLE PROTEIN
CHEMBL1509676	COC(=O)c1ccc(N2NC(=O)/C(=C/c3ccc(-c4ccc(Cl)c(C(=O)O)c4)o3)C2=O)cc1	1.193e-05	4.92336	BAO_0000019	assay format	SINGLE PROTEIN
CHEMBL1364221	O=C(O)c1ccc(Nc2cc(Cl)c3nonc3c2[N+](=O)[O-])cc1	1.197e-05	4.92191	BAO_0000019	assay format	SINGLE PROTEIN
CHEMBL4870696	N#Cc1ccc(-c2ccc3c(C(=O)NCC4CCNCC4)c[nH]c3c2)cc1	1.2e-05	4.92082	BAO_0000019	assay format	SINGLE PROTEIN
CHEMBL4868072	NC(=O)c1ccc(CNC(=O)[C@@H](NC(=O)CCc2ccccc2)c2ccc(OCc3ccccc3)cc2)cc1	1.2e-05	4.92082	BAO_0000219	cell-based format	SINGLE PROTEIN
CHEMBL3198927	C=CCOc1ccccc1/C=c1\sc2nc(=O)c(C)nn2c1=O	1.208e-05	4.91793	BAO_0000019	assay format	SINGLE PROTEIN
CHEMBL1400449	CCCC1=NN(c2ccccc2)C(=O)/C1=C/c1ccc(OCc2ccc(C(=O)O)cc2)cc1	1.215e-05	4.91542	BAO_0000019	assay format	SINGLE PROTEIN
CHEMBL66953	O=c1c(O)cccc2cc(O)c(O)c(O)c12	1.219e-05	4.914	BAO_0000019	assay format	SINGLE PROTEIN
CHEMBL506092	N=C(N)NCCC[C@@H](C=O)NC(=O)[C@H](CCCCN)NC(=O)[C@H](CCCCN)NC(=O)Cc1ccc(-c2ccccc2)cc1	1.22e-05	4.91364	BAO_0000357	single protein format	SINGLE PROTEIN
CHEMBL1736254	O=C1C(=NCCc2cc(Br)c(O)c(Br)c2)C=C(O)c2cccnc21	1.222e-05	4.91293	BAO_0000019	assay format	SINGLE PROTEIN
CHEMBL562949	O=C(O)c1ccc2c(c1)C(=O)/C(=C/c1ccccc1)C2=O	1.223e-05	4.91257	BAO_0000019	assay format	SINGLE PROTEIN
CHEMBL4450411	O=C(O)c1cc2sc(NC(=O)c3ccccc3Sc3ccc(C(F)(F)F)cc3)nc2cc1O	1.23e-05	4.91009	BAO_0000019	assay format	SINGLE PROTEIN
CHEMBL1608853	O=C(O)c1ccc2c(c1)C(=O)/C(=C\c1ccco1)C2=O	1.231e-05	4.90974	BAO_0000019	assay format	SINGLE PROTEIN
CHEMBL1471665	O=C(O)c1ccccc1-c1ccc(C=C2C(=O)N(c3ccccc3)C(=S)N(c3ccccc3)C2=O)o1	1.235e-05	4.90833	BAO_0000019	assay format	SINGLE PROTEIN
CHEMBL4561419	N=C(N)NCCC[C@H](NC(=O)c1ccccc1)C(=O)N[C@@H](CCCCN)C(=O)N[C@@H](C(=O)N[C@@H]1CN(c2cccc(F)c2)C1=O)c1ccc(OCc2ccccc2)cc1	1.24e-05	4.90658	BAO_0000357	single protein format	SINGLE PROTEIN
CHEMBL1736502	CCCCCCCCSC1=CC(=O)C(OC)=C(OC)C1=O	1.249e-05	4.90344	BAO_0000019	assay format	SINGLE PROTEIN
CHEMBL3194553	O=C(O)/C(CC(=O)c1ccc(Cl)cc1)=N/Nc1ccc([N+](=O)[O-])cc1[N+](=O)[O-]	1.253e-05	4.90205	BAO_0000019	assay format	SINGLE PROTEIN
CHEMBL1327017	O=C(Nc1cc(C(=O)Nc2ccccc2C(=O)O)cc(C(=O)Nc2ccccc2C(=O)O)c1)c1ccccc1	1.268e-05	4.89688	BAO_0000019	assay format	SINGLE PROTEIN
CHEMBL1359070	CN(C)c1ccc(C=C2C(=O)NC(=S)NC2=O)cc1[N+](=O)[O-]	1.282e-05	4.89211	BAO_0000019	assay format	SINGLE PROTEIN
CHEMBL1312842	COc1cccc(/C=C2\C(=O)C(=O)c3ccccc32)c1	1.29e-05	4.88941	BAO_0000019	assay format	SINGLE PROTEIN
CHEMBL4873454	CCCCCC(=O)N[C@H](C(=O)N1CCCCC1)c1ccc(OCc2ccccc2)cc1	1.3e-05	4.88606	BAO_0000219	cell-based format	SINGLE PROTEIN
CHEMBL4640965	CCCCCC(=O)N[C@H](C(=O)NCCCCCCN)c1ccc(OCc2ccccc2)cc1	1.3e-05	4.88606	BAO_0000219	cell-based format	SINGLE PROTEIN
CHEMBL4636025	CCCCCC(=O)N[C@H](C(=O)NCc1ccc(N)nc1)c1ccc(OCc2ccccc2)cc1.O=C(O)C(F)(F)F	1.3e-05	4.88606	BAO_0000219	cell-based format	SINGLE PROTEIN
CHEMBL4638581	CCCCCC(=O)N[C@H](C(=O)NCc1ccc(NC(=N)N)cc1)c1ccc(OCc2ccc(C(C)(C)C)cc2)cc1.O=C(O)C(F)(F)F	1.3e-05	4.88606	BAO_0000219	cell-based format	SINGLE PROTEIN
CHEMBL4851607	CC(C)(C)C(=O)OCc1ccc(-c2ncc(OCC3CCNCC3)nc2-c2ccc(COC(=O)C(C)(C)C)cc2)cc1	1.34e-05	4.8729	BAO_0000357	single protein format	SINGLE PROTEIN
CHEMBL1321179	O=C1C(Cl)=C(N2CCOCC2)C(=O)N1c1cccc(Cl)c1	1.362e-05	4.86582	BAO_0000019	assay format	SINGLE PROTEIN
CHEMBL4849531	N=C(N)NCCC[C@H](NC(=O)c1ccccc1)C(=O)N[C@@H](CCCCN)C(=O)N[C@@H](C(=O)N[C@H](C(N)=O)C1CCCCC1)c1ccc(OCc2ccccc2)cc1	1.37e-05	4.86328	BAO_0000357	single protein format	SINGLE PROTEIN
CHEMBL3191780	C/N=c1\scc(C)n1/N=C/c1ccc(O)c(O)c1O	1.386e-05	4.85824	BAO_0000019	assay format	SINGLE PROTEIN
CHEMBL1345754	CCCCC1(C)OC(=O)C(=Cc2ccc(-c3ccc(Cl)c(C(=O)O)c3)o2)C(=O)O1	1.396e-05	4.85511	BAO_0000019	assay format	SINGLE PROTEIN
CHEMBL4874964	CCCCC(=O)N[C@H](C(=O)NCc1ccc(C(N)=O)cc1)c1ccc(OCc2ccccc2)cc1	1.4e-05	4.85387	BAO_0000219	cell-based format	SINGLE PROTEIN
CHEMBL4854991	CCCCCC(=O)N[C@H](C(=O)NCc1ccc(NC(C)=O)cc1)c1ccc(OCc2ccccc2)cc1	1.4e-05	4.85387	BAO_0000219	cell-based format	SINGLE PROTEIN
CHEMBL1724452	C[n+]1c(-c2ccccc2)cc2c(=Cc3ccc([N+](=O)[O-])cc3)c3ccccc3n21.O=S(=O)([O-])C(F)(F)F	1.425e-05	4.84619	BAO_0000019	assay format	SINGLE PROTEIN
CHEMBL3344303	N=C(N)Nc1ccc(OC(=O)c2ccc(NC(=N)N)cc2)cc1	1.44e-05	4.84164	BAO_0000019	assay format	SINGLE PROTEIN
CHEMBL1893983	CC1=CC(=O)C(Sc2ccc(C)cc2)=CC1=O	1.445e-05	4.84013	BAO_0000019	assay format	SINGLE PROTEIN
CHEMBL1704261	CCCC(=O)NC1=C(Cl)C(=O)c2ccccc2C1=O	1.451e-05	4.83833	BAO_0000019	assay format	SINGLE PROTEIN
CHEMBL1492148	Cc1ccc(Sc2ccc(C=C3C(=O)N(C)C(=O)N(C)C3=O)o2)cc1	1.453e-05	4.83773	BAO_0000019	assay format	SINGLE PROTEIN
CHEMBL1723511	O=C(O)c1cccc2cccc(-c3c4ccc(=O)c(O)c-4oc4c(O)c(O)ccc34)c12	1.464e-05	4.83446	BAO_0000019	assay format	SINGLE PROTEIN
CHEMBL1587422	Cc1ccc(C)c(-n2c3nc(=O)[nH]c(=O)c-3cc3cc([N+](=O)[O-])ccc32)c1	1.492e-05	4.82623	BAO_0000019	assay format	SINGLE PROTEIN
CHEMBL4849553	CC(C)(C)c1ccc(-c2ccc3cc(C(=O)NCC4CCNCC4)[nH]c3c2)cc1	1.5e-05	4.82391	BAO_0000019	assay format	SINGLE PROTEIN
CHEMBL4868348	NC(=O)c1cccc(NC(=O)[C@@H](NC(=O)c2ccc(C(=O)N3CCOCC3)cc2)c2ccc(OCc3ccccc3)cc2)c1	1.5e-05	4.82391	BAO_0000219	cell-based format	SINGLE PROTEIN
CHEMBL1707443	Oc1c(CN2CCOCC2)cc(CN2CCOCC2)c(O)c1O	1.525e-05	4.81673	BAO_0000019	assay format	SINGLE PROTEIN
CHEMBL1538023	CC1=NOC(=O)/C1=C\c1ccc(-c2ccc(Cl)c(C(=O)O)c2)o1	1.526e-05	4.81645	BAO_0000019	assay format	SINGLE PROTEIN
CHEMBL1464721	O=C(O)c1cccc(NC2=C(Cl)C(=O)c3ccccc3C2=O)c1	1.557e-05	4.80771	BAO_0000019	assay format	SINGLE PROTEIN
CHEMBL1455522	CC1=NN(c2ccc(C(=O)O)cc2)C(=O)/C1=C\c1ccc(OC(=O)c2cccs2)cc1	1.559e-05	4.80715	BAO_0000019	assay format	SINGLE PROTEIN
CHEMBL1500165	COc1ccc(NC(S)=NNc2ccc(S(=O)(=O)Nc3ccccc3C(=O)O)cc2[N+](=O)[O-])cc1	1.575e-05	4.80272	BAO_0000019	assay format	SINGLE PROTEIN
CHEMBL1718737	Cn1c2ccccc2c2ccc3c(c21)C(=O)C=CC3=O	1.578e-05	4.80189	BAO_0000019	assay format	SINGLE PROTEIN
CHEMBL1571889	CC(C)CN(CC(C)C)c1ccc(C=C2C(=O)NC(=S)NC2=O)cc1[N+](=O)[O-]	1.587e-05	4.79942	BAO_0000019	assay format	SINGLE PROTEIN
CHEMBL4545602	Cc1ccc(N2C[C@@H](NC(=O)[C@H](NC(=O)[C@H](CCCCN)NC(=O)[C@H](CCCNC(=N)N)NC(=O)c3ccccc3)c3ccc(OCc4ccccc4)cc3)C2=O)cc1	1.59e-05	4.7986	BAO_0000357	single protein format	SINGLE PROTEIN
CHEMBL1522210	O=C(O)c1[nH]c2ccccc2c1C(c1cc(Br)ccc1O)c1c(C(=O)O)[nH]c2ccccc12	1.598e-05	4.79642	BAO_0000019	assay format	SINGLE PROTEIN
CHEMBL515505	Nc1nc(Sc2ccc([N+](=O)[O-])c3nonc23)c2nc[nH]c2n1	1.603e-05	4.79507	BAO_0000019	assay format	SINGLE PROTEIN
CHEMBL1543994	COc1cc(C(c2c(C(=O)O)[nH]c3ccccc23)c2c(C(=O)O)[nH]c3ccccc23)ccc1OCc1ccccc1	1.603e-05	4.79507	BAO_0000019	assay format	SINGLE PROTEIN
CHEMBL1734152	CC1COCC(C)N1C1=C(Cl)C(=O)c2ccccc2C1=O	1.616e-05	4.79156	BAO_0000019	assay format	SINGLE PROTEIN
CHEMBL1365018	CN(C)c1ccc(C=C2C(=O)NC(=O)NC2=O)cc1[N+](=O)[O-]	1.627e-05	4.78861	BAO_0000019	assay format	SINGLE PROTEIN
CHEMBL1311053	CCc1sc(C(C2C(=O)CC(C)(C)CC2=O)C2C(=O)CC(C)(C)CC2=O)cc1[N+](=O)[O-]	1.637e-05	4.78595	BAO_0000019	assay format	SINGLE PROTEIN
CHEMBL3196837	Oc1ccc(/C=N/Nc2ccc(Cl)nn2)c(O)c1O	1.64e-05	4.78516	BAO_0000019	assay format	SINGLE PROTEIN
CHEMBL4452870	Cc1cccc(N2C[C@@H](NC(=O)[C@H](NC(=O)[C@H](CCCCN)NC(=O)[C@H](CCCNC(=N)N)NC(=O)c3ccccc3)c3ccc(OCc4ccccc4)cc3)C2=O)c1	1.64e-05	4.78516	BAO_0000357	single protein format	SINGLE PROTEIN
CHEMBL1495219	Cn1nc([N+](=O)[O-])c(C(C#N)c2nc3ccccc3n2C)c(Cl)c1=O	1.669e-05	4.77754	BAO_0000019	assay format	SINGLE PROTEIN
CHEMBL1304529	O=C(O)c1[nH]c2ccccc2c1C(c1ccccc1)c1c(C(=O)O)[nH]c2ccccc12	1.67e-05	4.77728	BAO_0000019	assay format	SINGLE PROTEIN
CHEMBL1704513	Cc1cc(O)c2c(c1)C(=O)[C@@]13Oc4c5c(c(O)c6c(O)cc(C)cc46)C(=O)C[C@H](O)[C@H]5[C@@H]1[C@@H](O)CC(=O)C3=C2O	1.672e-05	4.77676	BAO_0000019	assay format	SINGLE PROTEIN
CHEMBL1271764	CN1CCN(C2=C(Cl)C(=O)N(c3ccc(Cl)c(Cl)c3)C2=O)CC1	1.689e-05	4.77237	BAO_0000019	assay format	SINGLE PROTEIN
CHEMBL1304374	COc1cc(Cl)cc(C(c2c(C(=O)O)[nH]c3ccccc23)c2c(C(=O)O)[nH]c3ccccc23)c1O	1.693e-05	4.77134	BAO_0000019	assay format	SINGLE PROTEIN
CHEMBL1998302	O=C(O)c1ccc(NC2=C/C(=N/S(=O)(=O)c3ccccc3)c3ccccc3C2=O)cc1	1.71e-05	4.767	BAO_0000019	assay format	SINGLE PROTEIN
CHEMBL1363719	COc1cc(/C=C2\C(=O)NC(=O)N(c3ccccc3)C2=O)c([N+](=O)[O-])cc1OC	1.73e-05	4.76195	BAO_0000019	assay format	SINGLE PROTEIN
CHEMBL1479103	Oc1cc2c(cc1O)C1c3ccc(O)c(O)c3OCC1(O)C2	1.736e-05	4.76045	BAO_0000019	assay format	SINGLE PROTEIN
CHEMBL1563712	CN1C(=O)NC(=O)/C(=C/c2ccc([N+](=O)[O-])s2)C1=O	1.74e-05	4.75945	BAO_0000019	assay format	SINGLE PROTEIN
CHEMBL3190974	Cc1cc(SCC(=O)N/N=C/c2ccc(O)c(O)c2O)c(C)cc1Br	1.745e-05	4.7582	BAO_0000019	assay format	SINGLE PROTEIN
CHEMBL1497878	Cc1nc2nc(-c3cccs3)cn2nc1C	1.756e-05	4.75548	BAO_0000019	assay format	SINGLE PROTEIN
CHEMBL4527753	N=C(N)NCCC[C@H](NC(=O)c1ccccc1)C(=O)N[C@@H](CCCCN)C(=O)N[C@@H]1CN(c2ccccc2)C1=O	1.77e-05	4.75203	BAO_0000357	single protein format	SINGLE PROTEIN
CHEMBL1710429	Cc1[nH]c2ccccc2c1C1=CC(=O)C=CC1=O	1.773e-05	4.75129	BAO_0000019	assay format	SINGLE PROTEIN
CHEMBL1578299	O=C1NC(=O)C(=Cc2ccc(-c3ccccc3[N+](=O)[O-])o2)C(=O)N1	1.783e-05	4.74885	BAO_0000019	assay format	SINGLE PROTEIN
CHEMBL1968273	Oc1c(Br)cc(Br)c(/C=N/n2c(S)nnc2-c2ccccc2)c1Br	1.794e-05	4.74618	BAO_0000019	assay format	SINGLE PROTEIN
CHEMBL4867754	CCCCCC(=O)N[C@H](C(=O)Nc1ccc(CO)cc1)c1ccc(OCc2ccccc2)cc1	1.8e-05	4.74473	BAO_0000219	cell-based format	SINGLE PROTEIN
CHEMBL4854249	N/C(=N\O)c1cccc(-c2ccc3c(c2)c2cc(-c4cccc(/C(N)=N/O)c4)ccc2n3Cc2cccc(Br)c2)c1	1.8e-05	4.74473	BAO_0000219	cell-based format	SINGLE PROTEIN
CHEMBL1364384	COc1ccc(OC)c(N2C(=O)C(Cl)=C(N3CCOCC3)C2=O)c1	1.806e-05	4.74328	BAO_0000019	assay format	SINGLE PROTEIN
CHEMBL1331111	O=C(O)/C=C/C(=O)Nc1ccc(C2(c3ccc(NC(=O)/C=C/C(=O)O)cc3)c3ccccc3-c3ccccc32)cc1	1.815e-05	4.74112	BAO_0000019	assay format	SINGLE PROTEIN
CHEMBL1495157	CCOC(=O)C1(C)C(N=Nc2cccc(Cl)c2)=C(O)C(=O)N1c1ccccc1	1.838e-05	4.73565	BAO_0000019	assay format	SINGLE PROTEIN
CHEMBL1717890	O=C(NC1=CC(=O)c2ccccc2C1=O)c1ccccc1	1.846e-05	4.73377	BAO_0000019	assay format	SINGLE PROTEIN
CHEMBL512216	Cn1c(=O)c2[nH]c(-c3ccccc3)c(O)c2n(C)c1=O	1.85e-05	4.73283	BAO_0000019	assay format	SINGLE PROTEIN
CHEMBL1382785	O=C(O)c1ccccc1NS(=O)(=O)c1ccc(NN=C(S)Nc2ccc(OC(F)F)cc2)c([N+](=O)[O-])c1	1.853e-05	4.73212	BAO_0000019	assay format	SINGLE PROTEIN
CHEMBL1485159	C[n+]1c2ccccc2nc2ccc(NCCO)cc21.[O-][Cl+3]([O-])([O-])[O-]	1.864e-05	4.72955	BAO_0000019	assay format	SINGLE PROTEIN
CHEMBL1519374	O=C1C(Cl)=C(Nc2ccc3c[nH]nc3c2)C(=O)c2ccccc21	1.865e-05	4.72932	BAO_0000019	assay format	SINGLE PROTEIN
CHEMBL1497208	O=C1C(Cl)=C(N2CCOCC2)C(=O)N1c1ccccc1	1.866e-05	4.72909	BAO_0000019	assay format	SINGLE PROTEIN
CHEMBL1594818	CCOc1cc(Br)cc(C(c2c(C(=O)O)[nH]c3ccccc23)c2c(C(=O)O)[nH]c3ccccc23)c1O	1.871e-05	4.72793	BAO_0000019	assay format	SINGLE PROTEIN
CHEMBL1509826	COc1ccc(OC)c(N2C(=O)NC(=O)/C(=C/c3ccc([N+](=O)[O-])s3)C2=O)c1	1.878e-05	4.7263	BAO_0000019	assay format	SINGLE PROTEIN
CHEMBL1340633	COc1cc(-c2ccc(Nc3ccccc3C(=O)O)c(OC)c2)ccc1Nc1ccccc1C(=O)O	1.881e-05	4.72561	BAO_0000019	assay format	SINGLE PROTEIN
CHEMBL1703976	O=C1OC(c2ccc3ccccc3c2O)(c2ccc3ccccc3c2O)c2ccccc21	1.899e-05	4.72148	BAO_0000019	assay format	SINGLE PROTEIN
CHEMBL1990734	O=C(O)c1ccccc1N=N/C(=N/Nc1cc(S(=O)(=O)[O-])ccc1O)c1ccccc1.[Na+]	1.908e-05	4.71942	BAO_0000019	assay format	SINGLE PROTEIN
CHEMBL1899341	O=S(=O)(N=C1C=CC(=NS(=O)(=O)c2ccccc2)c2ccccc21)c1ccccc1	1.914e-05	4.71806	BAO_0000019	assay format	SINGLE PROTEIN
CHEMBL1568333	N=C1/C(=C\c2ccc(OC(=O)c3ccc(F)cc3)cc2)C(=O)N=C2SC(N3CCOCC3)=NN12	1.923e-05	4.71602	BAO_0000019	assay format	SINGLE PROTEIN
CHEMBL1467133	CC1=NN(c2ccccc2)C(=O)/C1=C\c1ccc(Oc2ccc([N+](=O)[O-])cc2[N+](=O)[O-])cc1	1.929e-05	4.71467	BAO_0000019	assay format	SINGLE PROTEIN
CHEMBL1271266	O=S(=O)(O)c1cc(O)c2cc(Nc3ccccc3)ccc2c1	1.941e-05	4.71197	BAO_0000019	assay format	SINGLE PROTEIN
CHEMBL1492926	CC1=NN(c2ccc(Cl)c(C(=O)O)c2)C(=O)/C1=C\c1ccc(-c2ccc(C(=O)O)cc2)o1	1.944e-05	4.7113	BAO_0000019	assay format	SINGLE PROTEIN
CHEMBL1736648	O=C(O)c1cc(N2C(=O)C=CC2=O)cc(N2C(=O)C=CC2=O)c1	1.959e-05	4.70797	BAO_0000019	assay format	SINGLE PROTEIN
CHEMBL1712082	CC1=C(O)C(=O)C=C2C1=CC=C1C2(C)CCC2(C)C3CC(C)(C(=O)O)CCC3(C)CCC12C	1.966e-05	4.70642	BAO_0000019	assay format	SINGLE PROTEIN
CHEMBL1400214	O=C1NC(=O)C(=Cc2ccc(N3CCN(C(=O)c4ccccc4)CC3)c([N+](=O)[O-])c2)C(=O)N1	1.981e-05	4.70312	BAO_0000019	assay format	SINGLE PROTEIN
CHEMBL1349676	COC(=O)CCC(=O)OC1(C)C(=O)C2=CN(CCCOC(C)C)C(c3ccc(OC)cc3)=CC2=C(Br)C1=O	1.982e-05	4.7029	BAO_0000019	assay format	SINGLE PROTEIN
CHEMBL1404302	CCOc1cc(/C=C2\C(=O)NC(=O)N(C)C2=O)cc([N+](=O)[O-])c1O	1.986e-05	4.70202	BAO_0000019	assay format	SINGLE PROTEIN
CHEMBL1380801	O=[N+]([O-])c1c(Nc2ccccn2)cc(Cl)c2nonc12	1.998e-05	4.6994	BAO_0000019	assay format	SINGLE PROTEIN
CHEMBL4451922	NCc1ccc(-c2cc(CNCC3CCNCC3)sc2-c2ccc(CN)cc2)cc1	2e-05	4.69897	BAO_0000357	single protein format	SINGLE PROTEIN
CHEMBL4875862	CCCCCC(=O)N[C@H](C(=O)N1CCC(C(=O)Nc2ccccc2)CC1)c1ccc(OCc2ccccc2)cc1	2e-05	4.69897	BAO_0000219	cell-based format	SINGLE PROTEIN
CHEMBL4589938	CC(C)C[C@@H]1NC(=O)[C@H]([C@@H](C)O)NC(=O)[C@H](Cc2ccc(O)cc2)NC(=O)CSC[C@@H](C(N)=O)NC(=O)[C@H](Cc2ccccc2)NC(=O)[C@H](Cc2ccccc2)NC(=O)[C@H]([C@@H](C)O)NC(=O)CN(C)C(=O)[C@H](CC(N)=O)NC(=O)[C@H](Cc2cnc[nH]2)NC(=O)[C@H](Cc2ccccc2)NC(=O)[C@@H]2CCCN2C1=O	2e-05	4.69897	BAO_0000019	assay format	SINGLE PROTEIN
CHEMBL4454475	CC[C@H](C)[C@@H]1NC(=O)CN(C)C(=O)[C@H](Cc2ccc(O)cc2)NC(=O)CSC[C@@H](C(N)=O)NC(=O)[C@@H]2CCCN2C(=O)[C@H]([C@@H](C)CC)NC(=O)[C@H](Cc2ccc(OC)cc2)N(C)C(=O)[C@H](Cc2ccc(OC)cc2)N(C)C(=O)[C@H](CC(N)=O)NC(=O)[C@H](Cc2ccc(O)cc2)NC(=O)[C@H](CCCCN)NC(=O)[C@H](C)NC1=O	2e-05	4.69897	BAO_0000019	assay format	SINGLE PROTEIN
CHEMBL4538618	CC[C@H](C)[C@@H]1NC(=O)[C@H](C)NC(=O)[C@@H](Cc2ccc(O)cc2)NC(=O)CSC[C@@H](C(N)=O)NC(=O)[C@H](CC(N)=O)NC(=O)[C@H](CC(C)C)N(C)C(=O)[C@H](Cc2ccc(O)cc2)NC(=O)[C@H](CCCCN)NC(=O)[C@H](CC(N)=O)NC(=O)[C@H](Cc2ccc(O)cc2)NC(=O)[C@H](Cc2ccc(OC)cc2)N(C)C(=O)[C@H]([C@@H](C)CC)NC1=O	2e-05	4.69897	BAO_0000019	assay format	SINGLE PROTEIN
CHEMBL4555617	COc1ccc(C[C@H]2C(=O)N[C@@H](Cc3ccccc3)C(=O)N[C@H](C(N)=O)CSCC(=O)N[C@@H](Cc3ccc(O)cc3)C(=O)N[C@@H]([C@@H](C)O)C(=O)N[C@@H](CC(N)=O)C(=O)N[C@@H](Cc3ccccc3)C(=O)N[C@@H](Cc3ccc(O)cc3)C(=O)N[C@@H](CC(C)C)C(=O)N[C@@H](Cc3ccc(O)cc3)C(=O)N3CCC[C@H]3C(=O)N[C@@H](Cc3ccc(O)cc3)C(=O)N2C)cc1	2e-05	4.69897	BAO_0000019	assay format	SINGLE PROTEIN
CHEMBL1735496	NC(=S)N=Nc1c(O)cc(O)c2nc(O)ccc12	2.001e-05	4.69875	BAO_0000019	assay format	SINGLE PROTEIN
CHEMBL1730974	O=S(=O)(O)c1ccc(O)c2cc(Nc3ccccc3)ccc12	2.004e-05	4.6981	BAO_0000019	assay format	SINGLE PROTEIN
CHEMBL1467007	CC1=NOC(=O)/C1=C\c1ccc(-c2ccc(Br)cc2C(=O)O)o1	2.012e-05	4.69637	BAO_0000019	assay format	SINGLE PROTEIN
CHEMBL1580845	O=C1NC(=O)N(c2ccccc2)C(=O)/C1=C/c1ccc([N+](=O)[O-])s1	2.037e-05	4.69101	BAO_0000019	assay format	SINGLE PROTEIN
CHEMBL1462687	O=C(Nc1cccc(Oc2ccc(C(=O)O)c(C(=O)O)c2)c1)c1ccc(-c2ccccc2)cc1	2.047e-05	4.68888	BAO_0000019	assay format	SINGLE PROTEIN
CHEMBL1345999	O=C1NC(=O)C(=Cc2cc(Cl)ccc2OCc2ccc(C(=O)O)cc2)C(=O)N1	2.07e-05	4.68403	BAO_0000019	assay format	SINGLE PROTEIN
CHEMBL3145001	Cc1[nH]n(-c2ccccc2)c(=O)c1C(c1ccc(C(=O)O)cc1)c1c(C)[nH]n(-c2ccccc2)c1=O	2.095e-05	4.67882	BAO_0000019	assay format	SINGLE PROTEIN
CHEMBL3197091	Cc1cc(C)c(S(=O)(=O)/N=C2\C=C(Nc3ccc(C(=O)O)cc3)C(=O)c3ccccc32)c(C)c1	2.116e-05	4.67448	BAO_0000019	assay format	SINGLE PROTEIN
CHEMBL1536196	CNCc1ccccc1Sc1ccc(O)c(O)c1.O=C(O)/C=C\C(=O)O	2.118e-05	4.67407	BAO_0000019	assay format	SINGLE PROTEIN
CHEMBL1341444	O=C1NN(c2ccccc2)C(=O)/C1=C\c1cccc(OC(=O)c2cccs2)c1	2.119e-05	4.67387	BAO_0000019	assay format	SINGLE PROTEIN
CHEMBL1497243	CCOC(=O)c1cc(-c2ccc(/C=C3/C(=O)N(c4ccc(C(=O)O)cc4)N=C3C)o2)ccc1Cl	2.122e-05	4.67325	BAO_0000019	assay format	SINGLE PROTEIN
CHEMBL3195177	CC/N=c1\scc(C)n1/N=C/c1ccc(O)c(O)c1O	2.135e-05	4.6706	BAO_0000019	assay format	SINGLE PROTEIN
CHEMBL1312673	O=C1NC(=O)C(=Cc2cc3c(cc2[N+](=O)[O-])OCO3)C(=O)N1	2.141e-05	4.66938	BAO_0000019	assay format	SINGLE PROTEIN
CHEMBL1303426	Cc1c(Nc2cc(Cl)c3nonc3c2[N+](=O)[O-])c(=O)n(-c2ccccc2)n1C	2.144e-05	4.66878	BAO_0000019	assay format	SINGLE PROTEIN
CHEMBL133576	Cc1cc(C)c(Nc2cc(S(=O)(=O)[O-])c(N)c3c2C(=O)c2ccccc2C3=O)c(C)c1.[Na+]	2.147e-05	4.66817	BAO_0000019	assay format	SINGLE PROTEIN
CHEMBL1599120	CC1(C)CC(=O)C(C(C2=C(O)CC(C)(C)CC2=O)c2ccc(Br)s2)C(=O)C1	2.148e-05	4.66797	BAO_0000019	assay format	SINGLE PROTEIN
CHEMBL1580684	O=C(CN1C(=O)/C(=C2\SC(=S)N(CCS(=O)(=O)O)C2=O)c2ccccc21)Nc1cccc(Br)c1	2.163e-05	4.66494	BAO_0000019	assay format	SINGLE PROTEIN
CHEMBL3191022	CCn1c(C)nc2cc(C(=O)N/N=C/c3ccc(O)c(O)c3O)ccc21	2.169e-05	4.66374	BAO_0000019	assay format	SINGLE PROTEIN
CHEMBL1400127	C=CCOc1ccc(C(c2c(C(=O)O)[nH]c3ccccc23)c2c(C(=O)O)[nH]c3ccccc23)cc1	2.204e-05	4.65679	BAO_0000019	assay format	SINGLE PROTEIN
CHEMBL3212315	COc1ccc(/C=c2\sc3nc(=O)c(C)nn3c2=O)c(OC)c1	2.206e-05	4.65639	BAO_0000019	assay format	SINGLE PROTEIN
CHEMBL1536153	Cc1ccc(NC(=O)c2cccc(C(=O)Nc3ccc(C)cc3C(=O)O)c2)c(C(=O)O)c1	2.229e-05	4.65189	BAO_0000019	assay format	SINGLE PROTEIN
CHEMBL3145192	Cc1[nH]n(-c2ncc(-c3ccccc3)s2)c(=O)c1C(c1ccc(Br)cc1)C(C#N)C#N	2.234e-05	4.65092	BAO_0000019	assay format	SINGLE PROTEIN
CHEMBL1256915	CN1CC[C@@]2(C)c3cc(O)ccc3N(C)[C@@H]12.O=C(O)/C=C/C(=O)O	2.242e-05	4.64936	BAO_0000019	assay format	SINGLE PROTEIN
CHEMBL1400620	Cc1cccc(N2NC(=O)/C(=C/c3ccc(-c4ccc(Cl)c(C(=O)O)c4)o3)C2=O)c1	2.248e-05	4.6482	BAO_0000019	assay format	SINGLE PROTEIN
CHEMBL1448387	Oc1cc2c(cc1O)[C@H]1c3ccc(O)c(O)c3OC[C@@]1(O)C2	2.254e-05	4.64705	BAO_0000019	assay format	SINGLE PROTEIN
CHEMBL4457482	CCCCCCCCCCCCCCCC[N+](CC)(CO)CO.[Br-]	2.26e-05	4.64589	BAO_0000357	single protein format	SINGLE PROTEIN
CHEMBL1554169	O=C(O)/C=C/C(=O)c1ccc2c(c1)CCc1ccccc1-2	2.286e-05	4.64092	BAO_0000019	assay format	SINGLE PROTEIN
CHEMBL3183391	CCc1ccc(S(=O)(=O)/N=C2\C=C(NS(=O)(=O)c3ccccc3)C(=O)c3ccccc32)cc1	2.292e-05	4.63979	BAO_0000019	assay format	SINGLE PROTEIN
CHEMBL1580345	Cc1ccc(-n2c3nc(=O)[nH]c(=O)c-3cc3cc([N+](=O)[O-])ccc32)cc1	2.293e-05	4.6396	BAO_0000019	assay format	SINGLE PROTEIN
CHEMBL3145049	Cc1[nH]n(-c2ncc(-c3ccc(Cl)cc3)s2)c(=O)c1C(c1ccc(Cl)cc1)C(C#N)C#N	2.297e-05	4.63884	BAO_0000019	assay format	SINGLE PROTEIN
CHEMBL3335490	N=C(N)NCCC[C@H](NC(=O)c1ccccc1)C(=O)N[C@@H](CCCCN)C(=O)NCC(N)=O	2.3e-05	4.63827	BAO_0000219	cell-based format	SINGLE PROTEIN
CHEMBL4861050	NC(=O)c1cccc(NC(=O)[C@@H](NC(=O)c2cccc(C(=O)N3CCOCC3)c2)c2ccc(OCc3ccccc3)cc2)c1	2.3e-05	4.63827	BAO_0000219	cell-based format	SINGLE PROTEIN
CHEMBL1327721	O=[N+]([O-])c1c(NCCCO)cc(Sc2nc3ccccc3s2)c2nonc12	2.305e-05	4.63733	BAO_0000019	assay format	SINGLE PROTEIN
CHEMBL1442758	O=C(O)c1[nH]c2ccccc2c1C(c1cccc(O)c1)c1c(C(=O)O)[nH]c2ccccc12	2.316e-05	4.63526	BAO_0000019	assay format	SINGLE PROTEIN
CHEMBL1365079	COC(=O)CSC1=NS(=O)(=O)c2ccccc21	2.317e-05	4.63507	BAO_0000019	assay format	SINGLE PROTEIN
CHEMBL1502839	CCn1c(CSc2nnc3ccccn23)nc2cc(C(=O)O)ccc21	2.321e-05	4.63432	BAO_0000019	assay format	SINGLE PROTEIN
CHEMBL1334552	O=C1C(Cl)=C(N2CCOCC2)C(=O)N1c1ccccc1Cl	2.327e-05	4.6332	BAO_0000019	assay format	SINGLE PROTEIN
CHEMBL1966224	Oc1ccc(/C=N/N=C(c2ccccc2)c2ccccc2)c(O)c1O	2.337e-05	4.63134	BAO_0000019	assay format	SINGLE PROTEIN
CHEMBL1464014	Cn1cccc1/C=C1\C(=O)NC(=O)N(Cc2ccccc2)C1=O	2.34e-05	4.63078	BAO_0000019	assay format	SINGLE PROTEIN
CHEMBL1583264	CC(=O)N(C(C)=O)N1C(=O)/C(=C/c2ccc(Cl)cc2)SC1=S	2.348e-05	4.6293	BAO_0000019	assay format	SINGLE PROTEIN
CHEMBL1361582	O=C1Nc2ccc(Br)cc2/C1=C1/SC(=S)N(NS(=O)(=O)c2ccccc2)C1=O	2.359e-05	4.62727	BAO_0000019	assay format	SINGLE PROTEIN
CHEMBL1341762	COC(=O)c1cccc(N2C(=O)C(Cl)=C(N3CCOCC3)C2=O)c1	2.363e-05	4.62654	BAO_0000019	assay format	SINGLE PROTEIN
CHEMBL1592785	O=C(O)[C@H](Cc1ccccc1)N1C(=O)c2c(Cl)c(Cl)c(Cl)c(Cl)c2C1=O	2.388e-05	4.62197	BAO_0000019	assay format	SINGLE PROTEIN
CHEMBL4642710	N=C(N)Nc1ccc(CNC(=O)[C@@H](NC(=O)c2ccccc2-c2ccccc2)c2ccc(OCc3ccccc3)cc2)cc1.O=C(O)C(F)(F)F	2.4e-05	4.61979	BAO_0000219	cell-based format	SINGLE PROTEIN
CHEMBL1391887	COc1cc(/C=C2/C(=O)ON=C2C)ccc1OCc1cccc(F)c1	2.413e-05	4.61744	BAO_0000019	assay format	SINGLE PROTEIN
CHEMBL1398964	O=C(O)c1cc(N2N=C(C(F)(F)F)/C(=C/C=C/c3ccco3)C2=O)ccc1Cl	2.423e-05	4.61565	BAO_0000019	assay format	SINGLE PROTEIN
CHEMBL1566530	O=C(O)CN1C(=O)/C(=C\c2cc(Br)ccc2OCc2ccccc2Cl)SC1=S	2.426e-05	4.61511	BAO_0000019	assay format	SINGLE PROTEIN
CHEMBL3194876	Oc1ccc(/C=N/NC(=S)Nc2cccnc2)c(O)c1O	2.444e-05	4.6119	BAO_0000019	assay format	SINGLE PROTEIN
CHEMBL1434750	O=C(O)CN1C(=O)/C(=C\c2cc(Br)ccc2OCc2ccc(Cl)cc2)SC1=S	2.48e-05	4.60555	BAO_0000019	assay format	SINGLE PROTEIN
CHEMBL1790039	CCN(CC)c1ccc(C(=C2C=CC(=[N+](CC)CC)C=C2)c2ccccc2)cc1.O=S(=O)([O-])O	2.485e-05	4.60467	BAO_0000019	assay format	SINGLE PROTEIN
CHEMBL1479624	O=C(O)c1ccc(Nc2nc3ccccc3nc2NS(=O)(=O)c2ccc(F)cc2)cc1	2.491e-05	4.60363	BAO_0000019	assay format	SINGLE PROTEIN
CHEMBL1429320	Cc1ccc(CSc2nnc3c(n2)OC2(Nc4ccccc4-3)C(=O)Nc3ccc(F)cc32)cc1	2.495e-05	4.60293	BAO_0000019	assay format	SINGLE PROTEIN
CHEMBL4518162	COc1ccc(/C=C\c2cc(OC)c(OC)c(OC)c2)cc1NC(=O)[C@H](CO)NC(=O)[C@H](CCCNC(=N)N)NC(=O)[C@H](CCCNC(=N)N)NC(=O)c1ccccc1	2.5e-05	4.60206	BAO_0000219	cell-based format	SINGLE PROTEIN
CHEMBL1400203	O=C1Oc2ccccc2C(=O)/C1=C/c1ccccc1O	2.518e-05	4.59894	BAO_0000019	assay format	SINGLE PROTEIN
CHEMBL1390246	C=CCN1C(=O)NC(=O)/C(=C\c2ccc(-c3ccccc3[N+](=O)[O-])o2)C1=O	2.522e-05	4.59825	BAO_0000019	assay format	SINGLE PROTEIN
CHEMBL1379894	CC1(C)CC(=O)C2=C(C1)c1c(ccc3ccccc13)NC2c1cc([N+](=O)[O-])cc([N+](=O)[O-])c1O	2.533e-05	4.59636	BAO_0000019	assay format	SINGLE PROTEIN
CHEMBL3182716	CC(C)(C)c1ccc(S(=O)(=O)/N=C2\C=C(NS(=O)(=O)c3ccccc3)C(=O)c3ccccc32)cc1	2.547e-05	4.59397	BAO_0000019	assay format	SINGLE PROTEIN
CHEMBL1588339	CCOC(=O)c1c(NC(=O)/C=C/C(=O)O)sc(C)c1-c1ccc(C(C)(C)C)cc1	2.561e-05	4.59159	BAO_0000019	assay format	SINGLE PROTEIN
CHEMBL1392718	COC(=O)Cn1cc(C=C2C(=O)NC(=O)NC2=O)c2ccccc21	2.566e-05	4.59074	BAO_0000019	assay format	SINGLE PROTEIN
CHEMBL3186541	CC(C)c1ccc(S(=O)(=O)/N=C2\C=C(NS(=O)(=O)c3ccccc3)C(=O)c3ccccc32)cc1	2.567e-05	4.59057	BAO_0000019	assay format	SINGLE PROTEIN
CHEMBL1452526	Cc1ccc(/C=C2\SC(=S)N(NS(=O)(=O)c3ccc(C)cc3)C2=O)cc1	2.593e-05	4.5862	BAO_0000019	assay format	SINGLE PROTEIN
CHEMBL1307207	NC(=O)C1CCN(C2=C(Cl)C(=O)c3ccccc3C2=O)CC1	2.604e-05	4.58436	BAO_0000019	assay format	SINGLE PROTEIN
CHEMBL1611182	O=[N+]([O-])c1c(Nc2cccc(O)c2)cc(Cl)c2nonc12	2.624e-05	4.58104	BAO_0000019	assay format	SINGLE PROTEIN
CHEMBL1422185	CN1C(=O)/C(=C/c2cccc([N+](=O)[O-])c2)C(=O)N1c1ccccc1	2.625e-05	4.58087	BAO_0000019	assay format	SINGLE PROTEIN
CHEMBL1995904	COc1cc(/C=N\Nc2ccc([N+](=O)[O-])cc2)ccc1OCC(=O)Nc1ccc(C)c(C)c1	2.626e-05	4.58071	BAO_0000019	assay format	SINGLE PROTEIN
CHEMBL1391547	O=C(O)c1ccc2c(c1)[C@@H]1C=CC[C@@H]1[C@H](c1ccccn1)N2	2.628e-05	4.58037	BAO_0000019	assay format	SINGLE PROTEIN
CHEMBL1562359	Cn1nc([N+](=O)[O-])c(C(C#N)c2ccccn2)c(Cl)c1=O	2.645e-05	4.57757	BAO_0000019	assay format	SINGLE PROTEIN
CHEMBL1730100	O=C1C=CC2=C3c4cc(O)c(O)cc4CC3(O)COC2=C1O	2.652e-05	4.57643	BAO_0000019	assay format	SINGLE PROTEIN
CHEMBL1306943	O=C(O)c1cccc(N2C(=O)c3cc([N+](=O)[O-])cc4cc([N+](=O)[O-])cc(c34)C2=O)c1	2.667e-05	4.57398	BAO_0000019	assay format	SINGLE PROTEIN
CHEMBL1886015	Nc1nc(O)cc(N=Nc2ccc(O)cc2)n1	2.669e-05	4.57365	BAO_0000019	assay format	SINGLE PROTEIN
CHEMBL1489812	O=C1NC(=O)C(=Cc2csc3ccccc23)C(=O)N1	2.691e-05	4.57009	BAO_0000019	assay format	SINGLE PROTEIN
CHEMBL1887884	O=C1NC(=S)NC(=O)C1=Cc1c(Cl)cccc1Cl	2.692e-05	4.56992	BAO_0000019	assay format	SINGLE PROTEIN
CHEMBL4857961	O=C(Nc1ccccc1)c1nc2cc(O)c(O)cc2s1	2.695e-05	4.56944	BAO_0000019	assay format	SINGLE PROTEIN
CHEMBL4850218	O=C(Nc1nc2cc(O)c(O)cc2s1)c1ccccc1	2.695e-05	4.56944	BAO_0000019	assay format	SINGLE PROTEIN
CHEMBL1309568	Cc1ccc(N2NC(=O)/C(=C\c3cc4c(cc3[N+](=O)[O-])OCO4)C2=O)cc1C	2.705e-05	4.56783	BAO_0000019	assay format	SINGLE PROTEIN
CHEMBL1492642	CC(/C=C1\SC(=S)N(NS(=O)(=O)c2ccc(C)cc2)C1=O)=C\c1ccccc1	2.708e-05	4.56735	BAO_0000019	assay format	SINGLE PROTEIN
CHEMBL1508598	CCOc1cc(/C=C2\C(=O)ON=C2c2ccccc2)ccc1OC	2.712e-05	4.56671	BAO_0000019	assay format	SINGLE PROTEIN
CHEMBL1489633	CCOC(=O)CC1=NN(c2ccccc2)C(=O)/C1=C\c1ccc(OC)cc1OC	2.713e-05	4.56655	BAO_0000019	assay format	SINGLE PROTEIN
CHEMBL1327479	Cc1ccc(S(=O)(=O)NN2C(=O)/C(=C/c3cccc(F)c3)SC2=S)cc1	2.716e-05	4.56607	BAO_0000019	assay format	SINGLE PROTEIN
CHEMBL1447211	CC1=C(C#N)c2nc(N)c(C#N)c(C)c2/C1=C\c1ccc(-c2ccccc2C(=O)O)o1	2.718e-05	4.56575	BAO_0000019	assay format	SINGLE PROTEIN
CHEMBL1887422	O=C1NC(=O)C(=Cc2ccccc2[N+](=O)[O-])C(=O)N1	2.734e-05	4.5632	BAO_0000019	assay format	SINGLE PROTEIN
CHEMBL1728361	Oc1cc(CNC2CCCCC2)c(O)cc1CNC1CCCCC1	2.738e-05	4.56257	BAO_0000019	assay format	SINGLE PROTEIN
CHEMBL1865058	CCCCCCCC1=NN(c2ccc(S(=O)(=O)O)cc2)C(=O)C1N=O	2.74e-05	4.56225	BAO_0000019	assay format	SINGLE PROTEIN
CHEMBL1451327	Cc1coc2c(O)cc3c(c12)OC1(N2CCCCC2)C(=O)NCCCC31	2.741e-05	4.56209	BAO_0000019	assay format	SINGLE PROTEIN
CHEMBL3194164	Oc1c(Br)cc(/C=N/n2c(S)nnc2-c2ccccc2)cc1Br	2.745e-05	4.56146	BAO_0000019	assay format	SINGLE PROTEIN
CHEMBL1535633	CCOc1ccc(N2C(=O)NC(=O)/C(=C\c3cc(OC)c(OC)cc3[N+](=O)[O-])C2=O)cc1	2.762e-05	4.55878	BAO_0000019	assay format	SINGLE PROTEIN
CHEMBL1455757	O=C(NN=Cc1cc(Br)c(O)c(Br)c1)c1ccccc1NS(=O)(=O)c1cccs1	2.766e-05	4.55815	BAO_0000019	assay format	SINGLE PROTEIN
CHEMBL4872711	O=C(Nc1ccccc1)[C@@H]1CCCN1C(=O)c1cc2c(O)cc(O)cc2o1	2.769e-05	4.55768	BAO_0000019	assay format	SINGLE PROTEIN
CHEMBL1353570	COc1ccc(C(C2C(=O)CC(C)(C)CC2=O)C2C(=O)CC(C)(C)CC2=O)cc1COCC(F)(F)F	2.772e-05	4.55721	BAO_0000019	assay format	SINGLE PROTEIN
CHEMBL1501132	COCCNC(=O)Nc1ccc2nc(-c3ccco3)c(-c3ccco3)nc2c1	2.794e-05	4.55377	BAO_0000019	assay format	SINGLE PROTEIN
CHEMBL4855771	CCCCCC(=O)N[C@H](C(=O)NCc1ccc(OC)cc1)c1ccc(OCc2ccccc2)cc1	2.8e-05	4.55284	BAO_0000219	cell-based format	SINGLE PROTEIN
CHEMBL1451059	CCN(CC)Cc1cc(O)c(CN(CC)CC)cc1O	2.809e-05	4.55145	BAO_0000019	assay format	SINGLE PROTEIN
CHEMBL1302957	O=C(O)CN1C(=O)/C(=C2\C(=O)N(Cc3ccccc3Cl)c3ccccc32)SC1=S	2.821e-05	4.5496	BAO_0000019	assay format	SINGLE PROTEIN
CHEMBL1434285	O=C(O)c1ccccc1NS(=O)(=O)c1cccc(NS(=O)(=O)c2cc(Br)ccc2Br)c1	2.828e-05	4.54852	BAO_0000019	assay format	SINGLE PROTEIN
CHEMBL1733061	CC1=C(O)C(O)=C(C2=C(O)C(O)=C(C)C(=O)C2=O)C(=O)C1=O	2.829e-05	4.54837	BAO_0000019	assay format	SINGLE PROTEIN
CHEMBL3145223	Cc1[nH]n(-c2ccccc2)c(=O)c1C(c1ccc(O)c([N+](=O)[O-])c1)c1c(C)[nH]n(-c2ccccc2)c1=O	2.866e-05	4.54272	BAO_0000019	assay format	SINGLE PROTEIN
CHEMBL3190381	O=C1Nn2c(nc3c(c2=O)CCCC3)/C1=N/Nc1cccc(C(F)(F)F)c1	2.868e-05	4.54242	BAO_0000019	assay format	SINGLE PROTEIN
CHEMBL1553837	O=C1c2ccccc2C(=O)c2c1cccc2N(CCO)CCO	2.881e-05	4.54046	BAO_0000019	assay format	SINGLE PROTEIN
CHEMBL1560577	O=C(O)CN1C(=O)/C(=C\c2cc(Br)ccc2OCc2ccc(Cl)cc2Cl)SC1=S	2.882e-05	4.54031	BAO_0000019	assay format	SINGLE PROTEIN
CHEMBL1542529	CCCOc1ccc(/C=C2/C(=O)ON=C2C)cc1OCC	2.9e-05	4.5376	BAO_0000019	assay format	SINGLE PROTEIN
CHEMBL4877667	NCc1ccc(C(=O)N[C@H](C(=O)NCc2ccc(C(N)=O)cc2)c2ccc(OCc3ccccc3)cc2)cc1	2.9e-05	4.5376	BAO_0000219	cell-based format	SINGLE PROTEIN
CHEMBL1726134	O=C1C(=C(I)I)c2ccccc2-c2ccccc21	2.902e-05	4.5373	BAO_0000019	assay format	SINGLE PROTEIN
CHEMBL1369048	C=CCc1cc(C=C2C(=O)NC(=O)NC2=O)cc(OC)c1OCc1ccc(C(=O)O)cc1	2.912e-05	4.53581	BAO_0000019	assay format	SINGLE PROTEIN
CHEMBL1327390	CCOc1ccc(/C=C2\SC(=S)N(CCC(=O)Nc3ccccc3C(=O)O)C2=O)cc1	2.927e-05	4.53358	BAO_0000019	assay format	SINGLE PROTEIN
CHEMBL381033	CC(/C=C1\SC(=S)N(NS(=O)(=O)c2ccccc2)C1=O)=C\c1ccccc1	2.93e-05	4.53313	BAO_0000019	assay format	SINGLE PROTEIN
CHEMBL1601789	O=C(O)COc1ccc(Br)cc1/C=C1\C(=O)Nc2ccc(Br)cc21	2.932e-05	4.53284	BAO_0000019	assay format	SINGLE PROTEIN
CHEMBL1537873	CCOc1ccc(N2C(=O)C(Cl)=C(N3CCOCC3)C2=O)cc1	2.935e-05	4.53239	BAO_0000019	assay format	SINGLE PROTEIN
CHEMBL1393237	Cc1ccc(C(C2=C(O)CC(C)(C)CC2=O)C2C(=O)CC(C)(C)CC2=O)s1	2.94e-05	4.53165	BAO_0000019	assay format	SINGLE PROTEIN
CHEMBL1480398	Cc1sc(C(C2C(=O)CC(C)(C)CC2=O)C2C(=O)CC(C)(C)CC2=O)cc1[N+](=O)[O-]	2.94e-05	4.53165	BAO_0000019	assay format	SINGLE PROTEIN
CHEMBL1610025	CCC(=O)OCCNc1cc(Sc2nc3ccccc3s2)c2nonc2c1[N+](=O)[O-]	2.96e-05	4.52871	BAO_0000019	assay format	SINGLE PROTEIN
CHEMBL1374226	CCOC(=O)c1c(-c2ccc(-c3ccccc3)cc2)csc1NC(=O)C1C2CCC(O2)C1C(=O)O	2.961e-05	4.52856	BAO_0000019	assay format	SINGLE PROTEIN
CHEMBL1382760	CC(=O)c1cc(O)c2ccccc2c1O	2.972e-05	4.52695	BAO_0000019	assay format	SINGLE PROTEIN
CHEMBL1890961	O=C1C=C(N2CC2)c2ccccc2C1=O	2.973e-05	4.52681	BAO_0000019	assay format	SINGLE PROTEIN
CHEMBL1715210	CCCCCC(=O)Nc1cc(S(=O)(=O)O)cc2cc(S(=O)(=O)O)cc(O)c12	2.995e-05	4.5236	BAO_0000019	assay format	SINGLE PROTEIN
CHEMBL1431018	CC1=NN(c2ccc(Br)cc2)C(=O)/C1=C/c1ccc(-c2ccccc2C(=O)O)o1	2.995e-05	4.5236	BAO_0000019	assay format	SINGLE PROTEIN
CHEMBL3193134	O=C(CCN1CCN(c2ccccc2)CC1)N/N=C/c1ccc(O)c(O)c1O	3.006e-05	4.52201	BAO_0000019	assay format	SINGLE PROTEIN
CHEMBL1326643	CCCCCCSc1nc(O)c(C2OC(=O)c3c2ccc(OC)c3OC)c(=O)n1-c1ccccc1	3.019e-05	4.52014	BAO_0000019	assay format	SINGLE PROTEIN
CHEMBL1405684	O=C(O)CN1C(=O)/C(=C\c2cc(Br)ccc2OCc2ccc([N+](=O)[O-])cc2)SC1=S	3.035e-05	4.51784	BAO_0000019	assay format	SINGLE PROTEIN
CHEMBL1498871	COc1ccc(C(C2C(=O)CC(C)(C)CC2=O)C2C(=O)CC(C)(C)CC2=O)cc1	3.036e-05	4.5177	BAO_0000019	assay format	SINGLE PROTEIN
CHEMBL1561711	CCCC(C(=O)O)N1C(=O)/C(=C2\C(=O)N(C)c3ccccc32)SC1=S	3.037e-05	4.51756	BAO_0000019	assay format	SINGLE PROTEIN
CHEMBL1484379	C=CCOc1ccc(/C=C2\SC(=S)N(NS(=O)(=O)c3ccccc3)C2=O)cc1	3.038e-05	4.51741	BAO_0000019	assay format	SINGLE PROTEIN
CHEMBL1715441	Cc1cc(C)c2nc(N3C(=O)C(O)=C(C(=O)c4ccco4)C3c3ccc(O)cc3)sc2c1	3.038e-05	4.51741	BAO_0000019	assay format	SINGLE PROTEIN
CHEMBL1867311	CCOc1cc(/C=N/Nc2ccc(S(=O)(=O)Nc3ccccc3C(=O)O)cc2[N+](=O)[O-])cc(Cl)c1O	3.038e-05	4.51741	BAO_0000019	assay format	SINGLE PROTEIN
CHEMBL1970118	O=C(O)c1ccc(N=N/C(=N\Nc2ccc(C(=O)O)cc2)c2ccccc2)cc1	3.039e-05	4.51727	BAO_0000019	assay format	SINGLE PROTEIN
CHEMBL4876027	CC(C)(C)c1ccc(-c2ccc3c(C(=O)NCC4CCNCC4)c[nH]c3c2)cc1	3.04e-05	4.51713	BAO_0000019	assay format	SINGLE PROTEIN
CHEMBL1399247	CCOc1ccc(N2C(=O)NC(=O)/C(=C\c3ccccc3[N+](=O)[O-])C2=O)cc1	3.047e-05	4.51613	BAO_0000019	assay format	SINGLE PROTEIN
CHEMBL1334390	COC(=O)CCC(=O)OC1(C)C(=O)C2=CN(CC3CC3)C(c3ccc(OC)cc3)=CC2=C(Br)C1=O	3.055e-05	4.51499	BAO_0000019	assay format	SINGLE PROTEIN
CHEMBL1458114	O=C1/C(=C/c2cccc(F)c2)SC(=S)N1NS(=O)(=O)c1ccccc1	3.056e-05	4.51485	BAO_0000019	assay format	SINGLE PROTEIN
CHEMBL1359054	O=C1NN(c2ccccc2)C(=O)/C1=C/c1ccc(-c2cccc(C(=O)O)c2)o1	3.061e-05	4.51414	BAO_0000019	assay format	SINGLE PROTEIN
CHEMBL1310138	CSc1nc(S)c2[nH]c(S)nc2n1	3.064e-05	4.51371	BAO_0000019	assay format	SINGLE PROTEIN
CHEMBL1890165	Cc1ccc(S(=O)(=O)/N=C2\C=C(NS(=O)(=O)c3ccc(C)cc3)C(=O)c3ccccc32)cc1	3.064e-05	4.51371	BAO_0000019	assay format	SINGLE PROTEIN
CHEMBL1503985	CCc1ccc(/C=C2\SC(=S)N(CCCC(=O)Nc3ccccc3C(=O)O)C2=O)cc1	3.075e-05	4.51215	BAO_0000019	assay format	SINGLE PROTEIN
CHEMBL1568643	O=C1Nc2ccc(F)cc2C12Nc1ccccc1-c1nnc(SCc3ccccc3F)nc1O2	3.083e-05	4.51103	BAO_0000019	assay format	SINGLE PROTEIN
CHEMBL1430882	O=[N+]([O-])c1cc([N+](=O)[O-])c2c(Nc3ccccc3)n(-c3ccccc3)[n+]([O-])c2c1	3.091e-05	4.5099	BAO_0000019	assay format	SINGLE PROTEIN
CHEMBL1608255	CC1(C)CC[C@]2(C(=O)O)CC[C@]3(C)C(=CC[C@@H]4[C@@]5(C)CC[C@H](O[C@@H]6O[C@H](C(=O)O)[C@@H](O)[C@H](O[C@@H]7OC[C@H](O)[C@H](O)[C@H]7O)[C@H]6O)C(C)(C)[C@@H]5CC[C@]43C)[C@@H]2C1	3.096e-05	4.5092	BAO_0000019	assay format	SINGLE PROTEIN
CHEMBL1532198	O=C(O)CN1C(=O)/C(=C\c2cc([N+](=O)[O-])ccc2OCc2ccccc2Cl)SC1=S	3.111e-05	4.5071	BAO_0000019	assay format	SINGLE PROTEIN
CHEMBL1525576	CCc1ccc(/C=C2/SC(=S)N(CCCC(=O)Nc3ccccc3C(=O)O)C2=O)cc1	3.135e-05	4.50376	BAO_0000019	assay format	SINGLE PROTEIN
CHEMBL1604719	O=C(O)CN1C(=O)/C(=C\c2cc(Br)ccc2OCc2ccc(F)cc2)SC1=S	3.143e-05	4.50266	BAO_0000019	assay format	SINGLE PROTEIN
CHEMBL1578127	Cc1ccc(N2C(=O)/C(=C\Nc3ccccc3-c3nnc(S)nc3O)c3ccccc3C2=O)cc1C	3.147e-05	4.5021	BAO_0000019	assay format	SINGLE PROTEIN
CHEMBL1704904	O=C1CC=C2C3CC4N(CCC45c4cc(O)c(O)cc4N1C25)CC3=CCBr	3.15e-05	4.50169	BAO_0000019	assay format	SINGLE PROTEIN
CHEMBL1425797	CCCCCOc1ccc(C2C(C(=O)c3ccc(C)o3)=C(O)C(=O)N2c2cc(C)on2)cc1	3.156e-05	4.50086	BAO_0000019	assay format	SINGLE PROTEIN
CHEMBL3144932	Cc1[nH]n(-c2ccccc2)c(=O)c1C(c1cccc([N+](=O)[O-])c1O)c1c(C)[nH]n(-c2ccccc2)c1=O	3.156e-05	4.50086	BAO_0000019	assay format	SINGLE PROTEIN
CHEMBL1900163	CCN(CCCNc1cc2c(c(N)c1S(=O)(=O)O)C(=O)c1ccccc1C2=O)c1ccccc1	3.157e-05	4.50073	BAO_0000019	assay format	SINGLE PROTEIN
CHEMBL1708852	Cc1ccc(S(=O)(=O)Nc2ccc3ccccc3c2[N+](=O)[O-])cc1	3.167e-05	4.49935	BAO_0000019	assay format	SINGLE PROTEIN
CHEMBL4533598	O=C(Nc1cccs1)c1ccccc1Sc1ccc([N+](=O)[O-])cc1	3.18e-05	4.49757	BAO_0000019	assay format	SINGLE PROTEIN
CHEMBL1540372	CC1(C)CC(=O)C(=Cc2cn(CCC#N)nc2-c2ccc(Cl)cc2)C(=O)C1	3.181e-05	4.49744	BAO_0000019	assay format	SINGLE PROTEIN
CHEMBL1313127	CN1C(=O)/C(=C/c2ccc(C(=O)Nc3ccc(O)cc3C(=O)O)cc2)SC1=S	3.181e-05	4.49744	BAO_0000019	assay format	SINGLE PROTEIN
CHEMBL3144970	Cc1[nH]n(-c2ncc(-c3ccccc3)s2)c(=O)c1C(c1ccc(Cl)cc1)C(C#N)C#N	3.192e-05	4.49594	BAO_0000019	assay format	SINGLE PROTEIN
CHEMBL1544885	Cc1cc(N2C(=O)C(O)=C(C(=O)c3ccc(C)o3)C2c2cccc(Oc3ccccc3)c2)no1	3.196e-05	4.49539	BAO_0000019	assay format	SINGLE PROTEIN
CHEMBL1345295	COc1ccc(N2C(=O)NC(=O)/C(=C\c3ccccc3[N+](=O)[O-])C2=O)cc1	3.198e-05	4.49512	BAO_0000019	assay format	SINGLE PROTEIN
CHEMBL1535285	O=C1NN(c2ccccc2)C(=O)/C1=C/c1ccc(-c2ccc(Cl)c(C(=O)O)c2)o1	3.216e-05	4.49268	BAO_0000019	assay format	SINGLE PROTEIN
CHEMBL551842	CCCCCc1c2c(cc(O)c1C(=O)O)OC(=O)c1c(cc(OC)cc1C(=O)CCCC)O2	3.219e-05	4.49228	BAO_0000019	assay format	SINGLE PROTEIN
CHEMBL1363865	O=C1ON=C(c2ccccc2)/C1=C/c1ccc(OS(=O)(=O)c2ccccc2)cc1	3.228e-05	4.49107	BAO_0000019	assay format	SINGLE PROTEIN
CHEMBL1473975	O=C1ON=C(c2ccc([N+](=O)[O-])cc2)/C1=C/c1ccccc1O	3.237e-05	4.48986	BAO_0000019	assay format	SINGLE PROTEIN
CHEMBL1316014	Cc1cc(C)c2nc(N3C(=O)C(O)=C(C(=O)c4ccco4)C3c3cccc(O)c3)sc2c1	3.239e-05	4.48959	BAO_0000019	assay format	SINGLE PROTEIN
CHEMBL1532323	O=C(CCN1C(=O)/C(=C\c2ccccc2F)SC1=S)Nc1ccc(C(=O)O)c(O)c1	3.247e-05	4.48852	BAO_0000019	assay format	SINGLE PROTEIN
CHEMBL1382968	O=C1/C(=C2\C(=O)N(Cc3ccc(F)cc3)c3ccccc32)SC(=S)N1CCS(=O)(=O)O	3.25e-05	4.48812	BAO_0000019	assay format	SINGLE PROTEIN
CHEMBL1425314	Cc1ccc(F)c(NC(=O)/C(C#N)=C(\O)c2ccc(C(C)(C)C)cc2)c1	3.257e-05	4.48718	BAO_0000019	assay format	SINGLE PROTEIN
CHEMBL1425600	CCCOc1cccc(C2C(C(=O)c3cc4ccccc4o3)=C(O)C(=O)N2c2cc(C)on2)c1	3.259e-05	4.48692	BAO_0000019	assay format	SINGLE PROTEIN
CHEMBL3197651	Cc1cccc(N/N=C/c2ccc(O)c(O)c2O)c1	3.264e-05	4.48625	BAO_0000019	assay format	SINGLE PROTEIN
CHEMBL1466196	Cc1cccc(-n2c3nc(=O)[nH]c(=O)c-3cc3cc([N+](=O)[O-])ccc32)c1	3.273e-05	4.48505	BAO_0000019	assay format	SINGLE PROTEIN
CHEMBL1731022	CSc1nc(O)c(C(c2ccc(OC(C)C)cc2)c2c(O)nc(SC)nc2O)c(O)n1	3.286e-05	4.48333	BAO_0000019	assay format	SINGLE PROTEIN
CHEMBL1731834	Cc1ccc(S(=O)(=O)N2[C@H](c3ccc(C(C)C)cc3)CC=C(C(=O)O)[C@@H]2c2ccc(Br)cc2)cc1	3.288e-05	4.48307	BAO_0000019	assay format	SINGLE PROTEIN
CHEMBL1323428	C=CCOc1ccc(/C=C2\SC(=S)N(NS(=O)(=O)c3ccc(C)cc3)C2=O)cc1	3.29e-05	4.4828	BAO_0000019	assay format	SINGLE PROTEIN
CHEMBL1569134	COc1ccc(N2C(=O)C(Cl)=C(N3CCOCC3)C2=O)cc1	3.307e-05	4.48057	BAO_0000019	assay format	SINGLE PROTEIN
CHEMBL1559790	O=C(O)CN1C(=O)/C(=C\c2cc(Br)ccc2OCc2ccccc2F)SC1=S	3.31e-05	4.48017	BAO_0000019	assay format	SINGLE PROTEIN
CHEMBL1972915	Cc1nn(-c2ccccc2)c(Cl)c1/C=N/Nc1ccc(S(=O)(=O)Nc2ccccc2C(=O)O)cc1[N+](=O)[O-]	3.313e-05	4.47978	BAO_0000019	assay format	SINGLE PROTEIN
CHEMBL1890959	Cc1noc(NS(=O)(=O)c2ccc(NC(=O)c3ccccc3NS(=O)(=O)c3ccc(F)c(F)c3)cc2)c1C	3.316e-05	4.47939	BAO_0000019	assay format	SINGLE PROTEIN
CHEMBL3144999	Cc1[nH]n(-c2ccccc2)c(=O)c1C(c1ccc([N+](=O)[O-])cc1)c1c(C)[nH]n(-c2ccccc2)c1=O	3.32e-05	4.47886	BAO_0000019	assay format	SINGLE PROTEIN
CHEMBL1313807	Cc1c(CCC(=O)O)c(=O)oc2c(C)c3occ(-c4ccc(Br)cc4)c3cc12	3.325e-05	4.47821	BAO_0000019	assay format	SINGLE PROTEIN
CHEMBL1369592	COC(=O)CC1=NN(c2ccccc2)C(=O)/C1=C\c1ccc(OC)cc1	3.329e-05	4.47769	BAO_0000019	assay format	SINGLE PROTEIN
CHEMBL1902239	C=CCOc1ccc(C(c2c(O)nc(SC)nc2O)c2c(O)nc(SC)nc2O)cc1	3.335e-05	4.4769	BAO_0000019	assay format	SINGLE PROTEIN
CHEMBL2021431	CC1=CC(=O)C(C(C)C)=C/C1=C(\c1cc(C(C)C)c(OP(=O)([O-])[O-])cc1C)c1ccccc1C(=O)O.[Na+].[Na+]	3.336e-05	4.47677	BAO_0000019	assay format	SINGLE PROTEIN
CHEMBL1489368	Cc1cccc2c1c1ccc3c(c1n2C)C(=O)C=CC3=O	3.346e-05	4.47547	BAO_0000019	assay format	SINGLE PROTEIN
CHEMBL1313485	CCOC(=O)c1ccc(CC(=O)c2ccc(O)c(O)c2O)o1	3.359e-05	4.47379	BAO_0000019	assay format	SINGLE PROTEIN
CHEMBL1299634	CC(/C=C1\SC(=S)N(c2ccc(C(=O)O)cc2)C1=O)=C\c1ccccc1	3.374e-05	4.47185	BAO_0000019	assay format	SINGLE PROTEIN
CHEMBL1370841	COC(=O)CCC(=O)OC1(C)C(=O)C2=CN(C3CCCC3)C(c3ccc(OC)cc3)=CC2=C(Br)C1=O	3.38e-05	4.47108	BAO_0000019	assay format	SINGLE PROTEIN
CHEMBL1347163	CCc1sc(/C=C(/C#N)C(N)=S)cc1[N+](=O)[O-]	3.387e-05	4.47018	BAO_0000019	assay format	SINGLE PROTEIN
CHEMBL1711524	Cc1ccc([C@@H]2CC=C(C(=O)O)[C@H](c3ccc(Br)cc3)N2S(=O)(=O)c2ccccc2C)cc1	3.396e-05	4.46903	BAO_0000019	assay format	SINGLE PROTEIN
CHEMBL1500942	O=C(O)c1ccc(Cl)c(S(=O)(=O)Nc2ccccc2C(=O)Nc2ccc(Cl)cc2)c1	3.399e-05	4.46865	BAO_0000019	assay format	SINGLE PROTEIN
CHEMBL1310601	CC(=C\c1ccccc1)/C=C1/SC(=S)N(C(C(=O)O)C(C)C)C1=O	3.409e-05	4.46737	BAO_0000019	assay format	SINGLE PROTEIN
CHEMBL1411344	O=C1NC(=S)NC(=O)C1=Cc1cccn1-c1ccc(O)cc1	3.425e-05	4.46534	BAO_0000019	assay format	SINGLE PROTEIN
CHEMBL1448709	CC(/C=C1\SC(=S)N(C(C(=O)O)C(C)C)C1=O)=C\c1ccccc1	3.427e-05	4.46509	BAO_0000019	assay format	SINGLE PROTEIN
CHEMBL1517470	Nc1c(S(=O)(=O)[O-])cc(NC(=O)c2ccccc2)c2c1C(=O)c1ccccc1C2=O.[Na+]	3.434e-05	4.4642	BAO_0000019	assay format	SINGLE PROTEIN
CHEMBL1374665	Cc1cccc(N2C(=O)C(Cl)=C(N3CCOCC3)C2=O)c1	3.446e-05	4.46268	BAO_0000019	assay format	SINGLE PROTEIN
CHEMBL1506708	CCOc1cc(/C=C(/C#N)c2ccc(Cl)cc2)cc(Cl)c1OCC(=O)O	3.448e-05	4.46243	BAO_0000019	assay format	SINGLE PROTEIN
CHEMBL1469698	COc1ccc(C(=O)c2coc3c2C(=O)C(=O)c2ccccc2-3)cc1	3.449e-05	4.46231	BAO_0000019	assay format	SINGLE PROTEIN
CHEMBL1469314	O=C1NC(=O)C(=Cc2ccc(Oc3ccc([N+](=O)[O-])cc3)cc2)C(=O)N1	3.45e-05	4.46218	BAO_0000019	assay format	SINGLE PROTEIN
CHEMBL1535586	COc1ccc(S(=O)(=O)Nc2nc3ccccc3nc2Nc2cccc(C(=O)O)c2)cc1	3.45e-05	4.46218	BAO_0000019	assay format	SINGLE PROTEIN
CHEMBL1889709	O=C1NN(c2ccccc2)C(=O)C1=Cc1ccccc1O	3.457e-05	4.4613	BAO_0000019	assay format	SINGLE PROTEIN
CHEMBL267548	C=CC1=C(C)c2cc3nc(cc4[nH]c(cc5[nH]c(cc1n2)c(C)c5C=C)c(C)c4CCC(=O)O)C(CCC(=O)O)=C3C	3.459e-05	4.46105	BAO_0000019	assay format	SINGLE PROTEIN
CHEMBL1370899	Cc1ccc(N2C(=O)C(Cl)=C(N3CCOCC3)C2=O)cc1Cl	3.472e-05	4.45942	BAO_0000019	assay format	SINGLE PROTEIN
CHEMBL1439832	COc1ccccc1/C=C1\SC(=S)N(NS(=O)(=O)c2ccc(C)cc2)C1=O	3.473e-05	4.4593	BAO_0000019	assay format	SINGLE PROTEIN
CHEMBL1594182	CCCn1nc([N+](=O)[O-])c(C(C#N)c2nc3ccccc3o2)c(Cl)c1=O	3.475e-05	4.45905	BAO_0000019	assay format	SINGLE PROTEIN
CHEMBL1594915	COc1ccccc1N(O)C1CC(=O)N(c2ccc(Br)cc2)C1=O	3.475e-05	4.45905	BAO_0000019	assay format	SINGLE PROTEIN
CHEMBL3192031	O=C(O)CC1SC(N/N=C/c2ccc(-c3ccc(Cl)cc3[N+](=O)[O-])o2)=NC1=O	3.483e-05	4.45805	BAO_0000019	assay format	SINGLE PROTEIN
CHEMBL1578670	O=S(=O)(O)c1cccc2c(N=Nc3ccc(O)c4ncccc34)cccc12	3.484e-05	4.45792	BAO_0000019	assay format	SINGLE PROTEIN
CHEMBL1469489	O=C(O)CCN1C(=O)/C(=C\c2cccc(OCC(=O)Nc3ccc(Cl)cc3)c2)SC1=S	3.494e-05	4.45668	BAO_0000019	assay format	SINGLE PROTEIN
CHEMBL3758664	Brc1ccc(-c2ncc(OCC3CCNCC3)nc2-c2ccc(Br)cc2)cc1	3.5e-05	4.45593	BAO_0000357	single protein format	SINGLE PROTEIN
CHEMBL8260	O=c1cc(-c2ccccc2)oc2cc(O)c(O)c(O)c12	3.506e-05	4.45519	BAO_0000019	assay format	SINGLE PROTEIN
CHEMBL1374578	O=C(O)c1ccccc1C(=O)c1ccc(Sc2ccc(Cl)cc2)c([N+](=O)[O-])c1	3.509e-05	4.45482	BAO_0000019	assay format	SINGLE PROTEIN
CHEMBL1426592	O=C1NN(c2cccc(Br)c2)C(=O)/C1=C\c1ccccc1	3.515e-05	4.45407	BAO_0000019	assay format	SINGLE PROTEIN
CHEMBL1895325	O=C1OC(c2ccccc2)(c2cc(Br)c(O)c(Br)c2)c2ccccc21	3.523e-05	4.45309	BAO_0000019	assay format	SINGLE PROTEIN
CHEMBL1565810	Cc1ccc(S(=O)(=O)NN2C(=O)/C(=C/c3cccs3)SC2=S)cc1	3.526e-05	4.45272	BAO_0000019	assay format	SINGLE PROTEIN
CHEMBL1318358	O=C(CN1C(=O)/C(=C2/SC(=S)N(CCS(=O)(=O)O)C2=O)c2ccccc21)Nc1cccc(C(F)(F)F)c1	3.533e-05	4.45186	BAO_0000019	assay format	SINGLE PROTEIN
CHEMBL1417932	Cc1ccc(OCCOc2cccc(C=C3C(=O)NC(=O)NC3=O)c2)c(C)c1	3.552e-05	4.44953	BAO_0000019	assay format	SINGLE PROTEIN
CHEMBL1523343	Fc1cccc(Cl)c1CNc1ccc(N2CCCC2)cc1	3.556e-05	4.44904	BAO_0000019	assay format	SINGLE PROTEIN
CHEMBL1879517	O=C(O)CN1C(=O)/C(=C\c2ccccc2OCc2ccccc2)SC1=S	3.576e-05	4.4466	BAO_0000019	assay format	SINGLE PROTEIN
CHEMBL1724600	Cc1ccc(S(=O)(=O)/N=C2\C=C(NS(=O)(=O)c3ccccc3)C(=O)c3ccccc32)cc1	3.58e-05	4.44612	BAO_0000019	assay format	SINGLE PROTEIN
CHEMBL4860057	NCCCC[C@H](NC(=O)c1ccccc1)C(=O)N[C@H](Cc1ccc(N)cc1)C(=O)NCc1ccc(OCc2ccccc2)cc1	3.58e-05	4.44612	BAO_0000357	single protein format	SINGLE PROTEIN
CHEMBL1318778	CC1=C(C#N)c2nc(N)c(C#N)c(C)c2/C1=C\c1ccc(OCC(=O)O)c(Cl)c1	3.588e-05	4.44515	BAO_0000019	assay format	SINGLE PROTEIN
CHEMBL3145089	COc1ccc(C(c2c(C)[nH]n(-c3ccccc3)c2=O)c2c(C)[nH]n(-c3ccccc3)c2=O)cc1OC	3.592e-05	4.44466	BAO_0000019	assay format	SINGLE PROTEIN
CHEMBL1596373	COC(=O)c1sc(-c2ccc(C(C)(C)C)cc2)cc1NC(=O)c1ccccc1C(=O)O	3.594e-05	4.44442	BAO_0000019	assay format	SINGLE PROTEIN
CHEMBL1305092	O=C(O)CN1C(=O)/C(=C\c2cccc(OCc3ccc(Cl)cc3Cl)c2)SC1=S	3.599e-05	4.44382	BAO_0000019	assay format	SINGLE PROTEIN
CHEMBL1413719	COc1cccc(/C=C2\SC(=S)N(NS(=O)(=O)c3ccc(C)cc3)C2=O)c1OC	3.616e-05	4.44177	BAO_0000019	assay format	SINGLE PROTEIN
CHEMBL1551808	O=C(O)CCCN1C(=O)/C(=C\C(Cl)=C\c2ccccc2)SC1=S	3.621e-05	4.44117	BAO_0000019	assay format	SINGLE PROTEIN
CHEMBL1541950	O=C1C(Cl)=C(N2CCOCC2)C(=O)N1c1ccc(Br)cc1	3.621e-05	4.44117	BAO_0000019	assay format	SINGLE PROTEIN
CHEMBL1500266	COc1ccccc1/C=C1\SC(=S)N(NS(=O)(=O)c2ccccc2)C1=O	3.623e-05	4.44093	BAO_0000019	assay format	SINGLE PROTEIN
CHEMBL1354710	Cc1ccc(S(=O)(=O)N2[C@H](c3ccc(C(C)C)cc3)CC=C(C(=O)O)[C@@H]2c2cccc(Cl)c2)cc1	3.626e-05	4.44057	BAO_0000019	assay format	SINGLE PROTEIN
CHEMBL1463571	Cc1nn2c(O)cc(-c3ccc([N+](=O)[O-])cc3)nc2c1-c1ccccc1	3.646e-05	4.43818	BAO_0000019	assay format	SINGLE PROTEIN
CHEMBL1732567	O=C(O)C1=CC[C@@H](c2ccc(Cl)cc2)N(S(=O)(=O)c2ccc(Cl)cc2)[C@H]1c1ccc(Br)cc1	3.65e-05	4.43771	BAO_0000019	assay format	SINGLE PROTEIN
CHEMBL221415	Cc1ccc(-c2nn(-c3ccccc3)cc2/C=C2\SC(=S)N(CC(=O)O)C2=O)cc1	3.653e-05	4.43735	BAO_0000019	assay format	SINGLE PROTEIN
CHEMBL202043	O=C1/C(=C/c2ccc(F)cc2)SC(=S)N1NS(=O)(=O)c1ccccc1	3.667e-05	4.43569	BAO_0000019	assay format	SINGLE PROTEIN
CHEMBL1547740	O=C(O)CCCN1C(=O)/C(=C\c2ccccc2OCc2ccccc2)SC1=S	3.667e-05	4.43569	BAO_0000019	assay format	SINGLE PROTEIN
CHEMBL2005484	O=C(O)COc1ccccc1/C=N/Nc1ccc(S(=O)(=O)Nc2ccc(Cl)cc2)cc1[N+](=O)[O-]	3.672e-05	4.4351	BAO_0000019	assay format	SINGLE PROTEIN
CHEMBL1879156	Cc1ccc(S(=O)(=O)Oc2ccccc2C=C2C(=O)NC(=O)NC2=O)cc1	3.675e-05	4.43474	BAO_0000019	assay format	SINGLE PROTEIN
CHEMBL1714492	Cc1ccc(S(=O)(=O)N2[C@@H](c3ccc(Br)cc3)C(C(=O)O)=C[C@H]2CC2CCCC2)cc1	3.698e-05	4.43203	BAO_0000019	assay format	SINGLE PROTEIN
CHEMBL1610382	CCc1ccc([C@@H]2CC=C(C(=O)O)[C@H](c3ccc(C(C)(C)C)cc3)N2S(=O)(=O)c2ccc(C)cc2)cc1	3.7e-05	4.4318	BAO_0000019	assay format	SINGLE PROTEIN
CHEMBL1467030	Cc1ccc(-c2csc3nc(SCC(=O)Nc4ccc(Cl)c(C(=O)O)c4)nc(O)c23)cc1	3.702e-05	4.43156	BAO_0000019	assay format	SINGLE PROTEIN
CHEMBL1408292	COc1cc(/C=C2\SC(=S)N(NS(=O)(=O)c3ccc(C)cc3)C2=O)cc(OC)c1OC	3.735e-05	4.42771	BAO_0000019	assay format	SINGLE PROTEIN
CHEMBL1716493	Oc1cc(CNCc2ccccc2)c(O)cc1CNCc1ccccc1	3.739e-05	4.42724	BAO_0000019	assay format	SINGLE PROTEIN
CHEMBL1421333	O=C(O)CCN1C(=O)/C(=C\c2cccc(Oc3ccccc3)c2)SC1=S	3.742e-05	4.4269	BAO_0000019	assay format	SINGLE PROTEIN
CHEMBL1377516	O=C(O)C1=CC[C@@H](c2ccc(Cl)cc2)N(S(=O)(=O)c2ccc(Cl)cc2)[C@H]1c1cccc(Cl)c1	3.742e-05	4.4269	BAO_0000019	assay format	SINGLE PROTEIN
CHEMBL3198976	CSc1nnc(-c2ccccc2/N=C/c2c(C)nn(-c3ccc4ccccc4c3)c2O)c(O)n1	3.753e-05	4.42562	BAO_0000019	assay format	SINGLE PROTEIN
CHEMBL1543152	O=C1NC(=O)C(=Cc2ccccc2Oc2ccc(F)cc2)C(=O)N1	3.754e-05	4.42551	BAO_0000019	assay format	SINGLE PROTEIN
CHEMBL1339158	Cc1cccc(NC(=O)c2cc(NC(=O)C3CCCCC3C(=O)O)ccc2N2CCCCC2)c1	3.765e-05	4.42424	BAO_0000019	assay format	SINGLE PROTEIN
CHEMBL1422732	COc1cc(C=C2C(=O)NC(=O)NC2=O)ccc1OS(=O)(=O)c1ccccc1[N+](=O)[O-]	3.77e-05	4.42366	BAO_0000019	assay format	SINGLE PROTEIN
CHEMBL1410860	O=C(COc1cccc2ccccc12)Nc1ccc(Cl)cc1C(=O)O	3.773e-05	4.42331	BAO_0000019	assay format	SINGLE PROTEIN
CHEMBL1605668	COc1ccc(C(=O)/C=C/c2ccc(-c3ccccc3)cc2)cc1CSCC(=O)O	3.774e-05	4.4232	BAO_0000019	assay format	SINGLE PROTEIN
CHEMBL1383141	CCC(C(=O)O)N1C(=O)/C(=C/C(C)=C/c2ccccc2)SC1=S	3.776e-05	4.42297	BAO_0000019	assay format	SINGLE PROTEIN
CHEMBL1565506	Cc1ccc(S(=O)(=O)Oc2ccccc2C=C2C(=O)N(C)C(=O)N(C)C2=O)cc1	3.776e-05	4.42297	BAO_0000019	assay format	SINGLE PROTEIN
CHEMBL1385494	CC1=C/C(=C(/c2cc(C)c(O)c(Br)c2)c2ccccc2S(=O)(=O)O)C=C(Br)C1=O.N	3.8e-05	4.42022	BAO_0000019	assay format	SINGLE PROTEIN
CHEMBL1471595	CCC(C)/C=C(C)/C=C/C1=CC2=C(Cl)C(=O)C(C)(OC(C)=O)C(=O)C2=CO1	3.801e-05	4.4201	BAO_0000019	assay format	SINGLE PROTEIN
CHEMBL1549172	COc1cccc(N2C(=O)NC(=O)/C(=C/c3ccc([N+](=O)[O-])s3)C2=O)c1	3.802e-05	4.41999	BAO_0000019	assay format	SINGLE PROTEIN
CHEMBL1440703	CC(=O)Nc1cc(OC(C)=O)c2nonc2c1OC(C)=O	3.804e-05	4.41976	BAO_0000019	assay format	SINGLE PROTEIN
CHEMBL1434708	COc1cccc(/C=C2/C(=O)NN(c3ccc(F)cc3)C2=O)c1	3.807e-05	4.41942	BAO_0000019	assay format	SINGLE PROTEIN
CHEMBL1311109	CC(C)(C)c1ccc(C(=O)CC(Sc2ccc(Cl)cc2)C(=O)O)cc1	3.808e-05	4.4193	BAO_0000019	assay format	SINGLE PROTEIN
CHEMBL1395453	CCOC(=O)c1sc(N2C(=O)C(O)=C(C(=O)c3ccco3)C2c2ccc([N+](=O)[O-])cc2)nc1C	3.81e-05	4.41908	BAO_0000019	assay format	SINGLE PROTEIN
CHEMBL1391235	COc1cc(O)cc2cc3c(c(O)c12)C(=O)CC(C)(O)O3	3.814e-05	4.41862	BAO_0000019	assay format	SINGLE PROTEIN
CHEMBL1720855	CC1(C)CC[C@]2(C(=O)n3ccnc3)CC[C@]3(C)[C@H](C(=O)C=C4[C@@]3(C)CC[C@H]3C(C)(C)C(=O)C(C#N)=C[C@]43C)[C@@H]2C1	3.819e-05	4.41805	BAO_0000019	assay format	SINGLE PROTEIN
CHEMBL1371641	O=C(O)CN1C(=O)/C(=C\c2cccc(OCc3ccccc3F)c2)SC1=S	3.823e-05	4.4176	BAO_0000019	assay format	SINGLE PROTEIN
CHEMBL1526855	CC(=O)N(C1=C(Cl)C(=O)c2ccccc2C1=O)C1CCCCC1	3.828e-05	4.41703	BAO_0000019	assay format	SINGLE PROTEIN
CHEMBL3144962	COc1cc(C(c2c(C)[nH]n(-c3ccccc3)c2=O)c2c(C)[nH]n(-c3ccccc3)c2=O)cc(OC)c1OC	3.834e-05	4.41635	BAO_0000019	assay format	SINGLE PROTEIN
CHEMBL1412785	O=C1NC(=O)N(c2ccccc2)C(=O)/C1=C\c1ccccc1[N+](=O)[O-]	3.849e-05	4.41465	BAO_0000019	assay format	SINGLE PROTEIN
CHEMBL1486418	COC(=O)c1sc(N2C(=O)C(O)=C(C(=O)c3ccc(C)o3)C2c2ccc([N+](=O)[O-])cc2)nc1C	3.849e-05	4.41465	BAO_0000019	assay format	SINGLE PROTEIN
CHEMBL1373248	CC(/C=C1\SC(=S)N(C(C(=O)O)c2ccccc2)C1=O)=C\c1ccccc1	3.854e-05	4.41409	BAO_0000019	assay format	SINGLE PROTEIN
CHEMBL1321664	CC1=NN(c2ccccc2)C(=O)/C1=C/c1ccc(Cl)cc1	3.858e-05	4.41364	BAO_0000019	assay format	SINGLE PROTEIN
CHEMBL1414222	CC(C)C1Nc2ccc(C(=O)O)cc2C2C=CCC21	3.87e-05	4.41229	BAO_0000019	assay format	SINGLE PROTEIN
CHEMBL1437954	CCOc1ccc2nc(N3CCCN(C(=O)Nc4ccccc4C)CC3)c(C#N)cc2c1	3.874e-05	4.41184	BAO_0000019	assay format	SINGLE PROTEIN
CHEMBL1701202	Cc1ccc([C@H]2C(C(=O)O)=CC[C@@H](c3ccc(Cl)c(Cl)c3)N2S(=O)(=O)c2ccc(C)cc2)cc1	3.879e-05	4.41128	BAO_0000019	assay format	SINGLE PROTEIN
CHEMBL3145155	COc1cccc(C(c2c(C)[nH]n(-c3ccccc3)c2=O)c2c(C)[nH]n(-c3ccccc3)c2=O)c1O	3.883e-05	4.41083	BAO_0000019	assay format	SINGLE PROTEIN
CHEMBL1399331	O=C(O)c1cccc2c1NC(C(=O)O)C1CC(Sc3ccccc3[N+](=O)[O-])C(Cl)C21	3.886e-05	4.4105	BAO_0000019	assay format	SINGLE PROTEIN
CHEMBL1376311	N#Cc1c(O)nc(SCC(=O)N2c3ccccc3Sc3ccccc32)nc1-c1ccccc1	3.895e-05	4.40949	BAO_0000019	assay format	SINGLE PROTEIN
CHEMBL1364062	CCCCCc1c2c(cc(O)c1C(=O)O)OC(=O)c1cc(C(=O)CCCC)c(OC)cc1O2	3.896e-05	4.40938	BAO_0000019	assay format	SINGLE PROTEIN
CHEMBL175434	NS(=O)(=O)c1ccc(NC2=CC(=O)C(=O)c3ccccc32)cc1	3.9e-05	4.40894	BAO_0000019	assay format	SINGLE PROTEIN
CHEMBL1368308	COC(=O)CCC(=O)OC1(C)C(=O)C2=CN(Cc3ccccc3)C(c3ccc(OC)cc3)=CC2=C(Br)C1=O	3.907e-05	4.40816	BAO_0000019	assay format	SINGLE PROTEIN
CHEMBL1428688	COc1ccccc1/C=C1\SC(=S)N(C(C(=O)O)c2ccccc2)C1=O	3.908e-05	4.40805	BAO_0000019	assay format	SINGLE PROTEIN
CHEMBL1510455	COc1ccc(N2C(=O)NC(=O)/C(=C\c3ccc([N+](=O)[O-])s3)C2=O)cc1	3.911e-05	4.40771	BAO_0000019	assay format	SINGLE PROTEIN
CHEMBL1571467	Cc1ccc(/C=C2\SC(=S)N(C(Cc3ccccc3)C(=O)O)C2=O)cc1	3.915e-05	4.40727	BAO_0000019	assay format	SINGLE PROTEIN
CHEMBL1548688	CCO.N#Cc1c(SC(C(=O)O)c2ccccc2)nc2c(c1-c1cccs1)CCCC2	3.922e-05	4.40649	BAO_0000019	assay format	SINGLE PROTEIN
CHEMBL1570497	CCC(CNc1cc(OC)cc2cccnc12)NC1CCCCC1	3.923e-05	4.40638	BAO_0000019	assay format	SINGLE PROTEIN
CHEMBL1372836	CCc1nnc(NS(=O)(=O)c2ccc(NC(=S)NC(=O)/C=C/c3ccc(F)cc3)cc2)s1	3.93e-05	4.40561	BAO_0000019	assay format	SINGLE PROTEIN
CHEMBL1707907	CCC(c1ccccc1)C(CC)c1cc(O)c(O)c(O)c1	3.94e-05	4.4045	BAO_0000019	assay format	SINGLE PROTEIN
CHEMBL1450570	CCC(=O)Nc1ccc2nc3c(O)nc(S)nc3nc2c1	3.942e-05	4.40428	BAO_0000019	assay format	SINGLE PROTEIN
CHEMBL1424064	CC(C)(C)C1CCc2c(sc(NC(=O)C3CC=CCC3C(=O)O)c2C#N)C1	3.944e-05	4.40406	BAO_0000019	assay format	SINGLE PROTEIN
CHEMBL1311708	O=C(O)CN1C(=O)/C(=C\c2cccc(OCc3ccc(Cl)cc3)c2)SC1=S	3.946e-05	4.40384	BAO_0000019	assay format	SINGLE PROTEIN
CHEMBL3191758	O=C(O)COc1ccccc1/C=N/NC(=O)c1cc(-c2ccc(Cl)cc2)nc2ccccc12	3.948e-05	4.40362	BAO_0000019	assay format	SINGLE PROTEIN
CHEMBL1526088	CCc1ccc(NC2=NC(=O)/C(=C/c3cc(Br)c(OCC(=O)O)c(OC)c3)S2)cc1	3.954e-05	4.40296	BAO_0000019	assay format	SINGLE PROTEIN
CHEMBL1318520	Cc1ccc(S(=O)(=O)N2[C@H](c3ccc(Cl)cc3)CC=C(C(=O)O)[C@@H]2c2ccc(C(C)(C)C)cc2)cc1	3.964e-05	4.40187	BAO_0000019	assay format	SINGLE PROTEIN
CHEMBL1715529	O=C(O)C(Cc1ccccc1)N1C(=O)c2c(Cl)c(Cl)c(Cl)c(Cl)c2C1=O	3.973e-05	4.40088	BAO_0000019	assay format	SINGLE PROTEIN
CHEMBL1527565	Cc1cc(O)c(-c2cc(O)c(C)cc2O)cc1O	3.977e-05	4.40044	BAO_0000019	assay format	SINGLE PROTEIN
CHEMBL1484283	CCCn1nc(NS(=O)(=O)c2cccc3nonc23)c2cc3cccc(C)c3nc21	3.98e-05	4.40012	BAO_0000019	assay format	SINGLE PROTEIN
CHEMBL1476673	COc1cc(/C=C2\SC(=S)N(CCCCC(=O)O)C2=O)ccc1OS(=O)(=O)c1ccc(C)cc1	3.981e-05	4.40001	BAO_0000019	assay format	SINGLE PROTEIN
CHEMBL1317077	Cc1ccc([C@@H]2CC=C(C(=O)O)[C@H](c3ccc(C(C)(C)C)cc3)N2S(=O)(=O)c2ccc(C)cc2)cc1	3.985e-05	4.39957	BAO_0000019	assay format	SINGLE PROTEIN
CHEMBL1459491	O=C(COc1ccccc1/C=C\c1nc(O)nc(O)c1[N+](=O)[O-])Nc1ccccc1	3.986e-05	4.39946	BAO_0000019	assay format	SINGLE PROTEIN
CHEMBL1518073	COc1ccc(OC)c(N2C(=O)NC(=O)/C(=C\c3ccc([N+](=O)[O-])s3)C2=O)c1	3.988e-05	4.39924	BAO_0000019	assay format	SINGLE PROTEIN
CHEMBL1420606	CC(C)c1ccc(-c2csc(NC(=O)c3cccs3)c2C(=O)O)cc1	3.991e-05	4.39892	BAO_0000019	assay format	SINGLE PROTEIN
CHEMBL1385654	COc1ccc(C2CC(c3ccccc3)=NN2c2ccc(Cl)c(C(=O)O)c2)cc1	3.993e-05	4.3987	BAO_0000019	assay format	SINGLE PROTEIN
CHEMBL4635643	CCCCCC(=O)N[C@H](C(=O)NCc1ccc(NC(=N)N)cc1)c1ccc(OCc2ccc(C#N)cc2)cc1.O=C(O)C(F)(F)F	4e-05	4.39794	BAO_0000219	cell-based format	SINGLE PROTEIN
CHEMBL1325440	Cc1ccc(/C=C2/C(=O)c3ccc(C(=O)O)cc3C2=O)o1	4.009e-05	4.39696	BAO_0000019	assay format	SINGLE PROTEIN
CHEMBL1607556	C=CCOc1ccc(/C=C2\SC(=S)N(C(C(=O)O)c3ccccc3)C2=O)cc1	4.02e-05	4.39577	BAO_0000019	assay format	SINGLE PROTEIN
CHEMBL4868018	O=C(NCC1CCNCC1)c1cc2cc(-c3ccc(N4CCCCC4)cc3)ccc2[nH]1	4.02e-05	4.39577	BAO_0000019	assay format	SINGLE PROTEIN
CHEMBL1359270	CCc1ccc([C@@H]2CC=C(C(=O)O)[C@H](c3ccc(Cl)cc3)N2S(=O)(=O)c2ccc(C)cc2)cc1	4.035e-05	4.39416	BAO_0000019	assay format	SINGLE PROTEIN
CHEMBL1345808	Cc1ccc(N2C(=O)C(Cl)=C(N3CCN(C)CC3)C2=O)c(C)c1	4.045e-05	4.39308	BAO_0000019	assay format	SINGLE PROTEIN
CHEMBL1301353	COc1cccc(-c2coc3c(C)c4oc(=O)c(CCC(=O)O)c(C)c4cc23)c1	4.046e-05	4.39297	BAO_0000019	assay format	SINGLE PROTEIN
CHEMBL1428507	CSc1nnc(NC(=O)c2nc(S(=O)(=O)Cc3ccc(C)cc3)ncc2Cl)s1	4.051e-05	4.39244	BAO_0000019	assay format	SINGLE PROTEIN
CHEMBL1408302	O=C(COc1cccc2ccccc12)Nc1cc(Cl)ccc1C(=O)O	4.055e-05	4.39201	BAO_0000019	assay format	SINGLE PROTEIN
CHEMBL1506031	Nc1ccc(N2CCCCC2)c2nonc12	4.056e-05	4.3919	BAO_0000019	assay format	SINGLE PROTEIN
CHEMBL1371004	O=C(O)CSc1nc(-c2ccc(Cl)cc2)nc2c1oc1ccccc12	4.059e-05	4.39158	BAO_0000019	assay format	SINGLE PROTEIN
CHEMBL1389073	O=C1S/C(=C\c2ccc(O)c([N+](=O)[O-])c2)C(=O)N1c1ccccc1Cl	4.061e-05	4.39137	BAO_0000019	assay format	SINGLE PROTEIN
CHEMBL3209440	COc1ccc(/N=c2\oc3c(OC)cccc3cc2C(=O)NCc2ccco2)c(OC)c1	4.079e-05	4.38945	BAO_0000019	assay format	SINGLE PROTEIN
CHEMBL3196672	NC(=O)/C(=N\OC(=O)c1ccco1)c1nc(-c2ccc(Br)cc2)cs1	4.08e-05	4.38934	BAO_0000019	assay format	SINGLE PROTEIN
CHEMBL1892650	Cc1noc(NS(=O)(=O)c2ccc(NC(=O)c3ccccc3NS(=O)(=O)c3ccc(F)cc3)cc2)c1C	4.091e-05	4.38817	BAO_0000019	assay format	SINGLE PROTEIN
CHEMBL1349290	CC(C(=O)Nc1ccc(O)c(C(=O)O)c1)N1C(=O)/C(=C/c2cccs2)SC1=S	4.11e-05	4.38616	BAO_0000019	assay format	SINGLE PROTEIN
CHEMBL1579924	COc1cccc(/C=C2\SC(=S)N(NS(=O)(=O)c3ccccc3)C2=O)c1OC	4.111e-05	4.38605	BAO_0000019	assay format	SINGLE PROTEIN
CHEMBL1718480	CCc1ccc([C@@H]2CC=C(C(=O)O)[C@H](c3ccc(C)cc3)N2S(=O)(=O)c2ccc(C)cc2)cc1	4.118e-05	4.38531	BAO_0000019	assay format	SINGLE PROTEIN
CHEMBL1463468	O=C(O)CCN1C(=O)/C(=C2\C(=O)N(Cc3ccc(F)cc3)c3ccccc32)SC1=S	4.124e-05	4.38468	BAO_0000019	assay format	SINGLE PROTEIN
CHEMBL390559	Cc1nn(-c2ccccc2)c(Cl)c1/C=C1\SC(=S)N(CCCCCC(=O)O)C1=O	4.135e-05	4.38352	BAO_0000019	assay format	SINGLE PROTEIN
CHEMBL1700257	Cc1ccccc1S(=O)(=O)N1[C@H](c2ccc(Cl)cc2)CC=C(C(=O)O)[C@@H]1c1ccc(Br)cc1	4.14e-05	4.383	BAO_0000019	assay format	SINGLE PROTEIN
CHEMBL1598843	CCOc1cc(/C=C2/C(=O)ON=C2C)ccc1OCc1ccccc1F	4.146e-05	4.38237	BAO_0000019	assay format	SINGLE PROTEIN
CHEMBL1439124	CCSc1nnc(NC(=O)c2nc(S(=O)(=O)Cc3ccc(F)cc3)ncc2Cl)s1	4.147e-05	4.38227	BAO_0000019	assay format	SINGLE PROTEIN
CHEMBL1412968	CN1C(=O)C(=Cc2ccccc2Oc2ccc(Cl)cc2)C(=O)N(C)C1=O	4.152e-05	4.38174	BAO_0000019	assay format	SINGLE PROTEIN
CHEMBL1490677	O=C1C=CC(=O)N1N(c1ccccc1)c1ccccc1	4.157e-05	4.38122	BAO_0000019	assay format	SINGLE PROTEIN
CHEMBL1580660	O=S(=O)(Nc1nc(-c2sccc2Cl)cs1)c1cc(Cl)ccc1Cl	4.164e-05	4.38049	BAO_0000019	assay format	SINGLE PROTEIN
CHEMBL3199658	O=[N+]([O-])c1ccc(O)c(/C=N/c2ccc3c(c2)OCO3)c1	4.191e-05	4.37768	BAO_0000019	assay format	SINGLE PROTEIN
CHEMBL3197141	Cc1cc(C(=O)N/N=C/c2ccc(O)c(O)c2O)c(C)n1-c1ccccc1	4.195e-05	4.37727	BAO_0000019	assay format	SINGLE PROTEIN
CHEMBL409315	O=C(O)CN1C(=O)/C(=C2\SC(=S)N(C(Cc3ccccc3)C(=O)O)C2=O)c2ccccc21	4.196e-05	4.37716	BAO_0000019	assay format	SINGLE PROTEIN
CHEMBL495852	CCC(C)CCCCCCCCCCC(=O)O	4.203e-05	4.37644	BAO_0000019	assay format	SINGLE PROTEIN
CHEMBL1386235	CCCSc1nc(O)c(C(c2ccc(OC)c(O)c2)c2c(O)nc(SCCC)n(C)c2=O)c(=O)n1C	4.209e-05	4.37582	BAO_0000019	assay format	SINGLE PROTEIN
CHEMBL1301362	O=C(O)CN1C(=O)/C(=C\c2cccc(OCc3ccccc3)c2)SC1=S	4.217e-05	4.375	BAO_0000019	assay format	SINGLE PROTEIN
CHEMBL1587159	Cc1c(CCC(=O)O)c(=O)oc2c(C)c3occ(-c4ccc(Cl)cc4)c3cc12	4.218e-05	4.37489	BAO_0000019	assay format	SINGLE PROTEIN
CHEMBL1346887	O=C(NC(=S)Nc1ccccc1C(=O)O)c1ccc(-c2ccc(Br)cc2)o1	4.222e-05	4.37448	BAO_0000019	assay format	SINGLE PROTEIN
CHEMBL1713747	CCCCC[C@@H]1C=C(C(=O)O)[C@H](c2ccc(Cl)cc2)N1S(=O)(=O)c1ccc(C)cc1	4.229e-05	4.37376	BAO_0000019	assay format	SINGLE PROTEIN
CHEMBL1607675	CCOC(=O)c1c(NC(=O)C2C3C=CC(C3)C2C(=O)O)sc2c1CCC(CC)C2	4.244e-05	4.37222	BAO_0000019	assay format	SINGLE PROTEIN
CHEMBL1373937	CC(CCc1sccc1N=Nc1c(O)ccc2ccccc12)CC(=O)O	4.249e-05	4.37171	BAO_0000019	assay format	SINGLE PROTEIN
CHEMBL1722512	Cc1ccc([C@@H]2CC=C(C(=O)O)[C@H](c3ccc(Br)cc3)N2S(=O)(=O)c2ccc(C)cc2)cc1	4.251e-05	4.37151	BAO_0000019	assay format	SINGLE PROTEIN
CHEMBL1360321	CN1C(=O)NC(=O)/C(=C\c2ccc([N+](=O)[O-])o2)C1=O	4.256e-05	4.371	BAO_0000019	assay format	SINGLE PROTEIN
CHEMBL1602234	O=C(O)CN1C(=O)/C(=C\c2cccc(OCc3ccc(F)cc3)c2)SC1=S	4.258e-05	4.37079	BAO_0000019	assay format	SINGLE PROTEIN
CHEMBL1499798	CCC(C)(C)C1CCc2c(sc(NC(=O)c3ccccc3C(=O)O)c2C#N)C1	4.265e-05	4.37008	BAO_0000019	assay format	SINGLE PROTEIN
CHEMBL1462906	N#Cc1c(O)nc(SCc2cccc(C(F)(F)F)c2)nc1-c1ccccc1	4.273e-05	4.36927	BAO_0000019	assay format	SINGLE PROTEIN
CHEMBL1730401	Nc1cccc2c(O)cc(S(=O)(=O)O)cc12	4.274e-05	4.36917	BAO_0000019	assay format	SINGLE PROTEIN
CHEMBL1322139	CC(=O)n1cc(C=C2C(=O)NC(=O)NC2=O)c2ccccc21	4.28e-05	4.36856	BAO_0000019	assay format	SINGLE PROTEIN
CHEMBL1172912	CCn1c2ccccc2c2cc(NC(=O)c3ccccc3-c3ccccc3C(=O)O)ccc21	4.287e-05	4.36785	BAO_0000019	assay format	SINGLE PROTEIN
CHEMBL1715633	Cc1ccc(S(=O)(=O)N2[C@H](c3ccc(Cl)c(Cl)c3)CC=C(C(=O)O)[C@@H]2c2ccc(Br)cc2)cc1	4.289e-05	4.36764	BAO_0000019	assay format	SINGLE PROTEIN
CHEMBL1594191	CCOC(=O)c1c(NC(=O)/C=C/C(=O)O)sc(C)c1-c1ccc(Cl)cc1	4.298e-05	4.36673	BAO_0000019	assay format	SINGLE PROTEIN
CHEMBL1462969	CCOc1ccc(C(c2c(O)n(C)c(SC)nc2=O)c2c(O)n(C)c(SC)nc2=O)cc1	4.302e-05	4.36633	BAO_0000019	assay format	SINGLE PROTEIN
CHEMBL1402473	Cc1nc(COC(=O)c2cc(O)c3ccccc3c2O)cs1	4.305e-05	4.36603	BAO_0000019	assay format	SINGLE PROTEIN
CHEMBL1470408	O=C(O)CC/C(=C\c1ccc(N2CCCC2)c([N+](=O)[O-])c1)c1nc2ccccc2s1	4.309e-05	4.36562	BAO_0000019	assay format	SINGLE PROTEIN
CHEMBL1323243	O=C1Nc2ccc(Cl)cc2C12Nc1ccccc1-c1nnc(SCc3ccccc3F)nc1O2	4.318e-05	4.36472	BAO_0000019	assay format	SINGLE PROTEIN
CHEMBL1516335	O=C(O)CN1C(=O)/C(=C\c2ccccc2OCc2ccc(F)cc2)SC1=S	4.32e-05	4.36452	BAO_0000019	assay format	SINGLE PROTEIN
CHEMBL1577474	O=C(CSc1nc(O)c(Cc2ccccc2)c(O)n1)Nc1nnc(SCc2ccccc2)s1	4.325e-05	4.36401	BAO_0000019	assay format	SINGLE PROTEIN
CHEMBL1566216	O=C(O)CN1C(=O)/C(=C\c2ccccc2OCc2ccc(Cl)cc2)SC1=S	4.327e-05	4.36381	BAO_0000019	assay format	SINGLE PROTEIN
CHEMBL1468800	O=C(O)COc1ccccc1C(Nc1ccccn1)c1cc(Cl)c2cccnc2c1O	4.329e-05	4.36361	BAO_0000019	assay format	SINGLE PROTEIN
CHEMBL1324181	COc1cc(/C=C2\SC(NS(=O)(=O)c3ccccc3)=NC2=O)c([N+](=O)[O-])cc1OC	4.338e-05	4.36271	BAO_0000019	assay format	SINGLE PROTEIN
CHEMBL1476948	COc1cccc(/C=C2\Oc3cc(OCC(=O)N4Cc5ccccc5C[C@H]4C(=O)O)ccc3C2=O)c1	4.34e-05	4.36251	BAO_0000019	assay format	SINGLE PROTEIN
CHEMBL1726363	O=C1NC(=O)C(=Cc2c(Cl)cccc2Cl)C(=O)N1	4.342e-05	4.36231	BAO_0000019	assay format	SINGLE PROTEIN
CHEMBL1698646	Cc1ccc(S(=O)(=O)N2[C@@H](c3ccc(Cl)c(Cl)c3)C(C(=O)O)=C[C@H]2CC2CCCC2)cc1	4.343e-05	4.36221	BAO_0000019	assay format	SINGLE PROTEIN
CHEMBL1390936	CCOC(=O)c1c(-c2ccc(C)c(C)c2)csc1NC(=O)C1CC=CCC1C(=O)O	4.346e-05	4.36191	BAO_0000019	assay format	SINGLE PROTEIN
CHEMBL1583386	Cc1cc(C(C2C(=O)CC(C)(C)CC2=O)C2C(=O)CC(C)(C)CC2=O)cc(C)c1OC(F)F	4.347e-05	4.36181	BAO_0000019	assay format	SINGLE PROTEIN
CHEMBL1422340	CC1=NN(C(N)=S)C(=O)C1N=Nc1c(Br)cc(Br)cc1Br	4.347e-05	4.36181	BAO_0000019	assay format	SINGLE PROTEIN
CHEMBL1349850	Cc1ccccc1N1C(=O)C(Cl)=C(N2CCOCC2)C1=O	4.366e-05	4.35992	BAO_0000019	assay format	SINGLE PROTEIN
CHEMBL1386409	C=CCN1C(=O)/C(=C/c2cccs2)C(=O)NC1=S	4.376e-05	4.35892	BAO_0000019	assay format	SINGLE PROTEIN
CHEMBL1605235	O=[N+]([O-])c1cc([N+](=O)[O-])c2oc(-c3ccccc3)c(Br)c2c1O	4.383e-05	4.35823	BAO_0000019	assay format	SINGLE PROTEIN
CHEMBL1976042	Cc1ccc(NS(=O)(=O)c2ccc(N/N=C/c3ccccc3OCC(=O)O)c([N+](=O)[O-])c2)c(C)c1	4.391e-05	4.35744	BAO_0000019	assay format	SINGLE PROTEIN
CHEMBL1587073	CCCCN(CCCC)c1ccc(C(=O)c2ccccc2C(=O)O)c(O)c1	4.408e-05	4.35576	BAO_0000019	assay format	SINGLE PROTEIN
CHEMBL1728065	CN(C)c1ccc(Cc2cc3c(O)ccc(O)c3cc(Cc3ccc(N(C)C)cc3)c2=O)cc1	4.409e-05	4.35566	BAO_0000019	assay format	SINGLE PROTEIN
CHEMBL1898246	CCOc1ccc(NS(=O)(=O)c2ccc(Cl)c(NN=C3C(=O)NC(=S)NC3=O)c2)cc1Br	4.411e-05	4.35546	BAO_0000019	assay format	SINGLE PROTEIN
CHEMBL3145167	COc1ccc(-c2cc(C(F)(F)F)c3c(=O)n(-c4ccccc4)[nH]c3n2)cc1	4.416e-05	4.35497	BAO_0000019	assay format	SINGLE PROTEIN
CHEMBL1374603	COc1ccc(NS(=O)(=O)c2ccc3c(c2)[C@H]2C=CC[C@H]2[C@@H](c2ccc(C(=O)O)cc2)N3)cc1	4.432e-05	4.3534	BAO_0000019	assay format	SINGLE PROTEIN
CHEMBL1321164	COc1cccc(/C=C2\SC(=S)N(C(Cc3ccccc3)C(=O)O)C2=O)c1	4.44e-05	4.35262	BAO_0000019	assay format	SINGLE PROTEIN
CHEMBL1359508	CSc1ccc(-c2sc(Nc3cccc4ccccc34)n[n+]2-c2ccccc2)cc1.[Cl-]	4.448e-05	4.35184	BAO_0000019	assay format	SINGLE PROTEIN
CHEMBL1421441	CSc1nnc(NC(=O)c2nc(S(=O)(=O)Cc3cccc(C)c3)ncc2Cl)s1	4.45e-05	4.35164	BAO_0000019	assay format	SINGLE PROTEIN
CHEMBL1606705	Cc1ccc(-c2nn(-c3ccccc3)cc2C=C2C(=O)CC(C)(C)CC2=O)cc1	4.481e-05	4.34863	BAO_0000019	assay format	SINGLE PROTEIN
CHEMBL1492654	CCOC(=O)C1Nc2ccc(C(=O)O)cc2C2C=CCC12	4.495e-05	4.34727	BAO_0000019	assay format	SINGLE PROTEIN
CHEMBL1991599	Oc1ccc(/C=N/N2CCOCC2)c(O)c1O	4.497e-05	4.34708	BAO_0000019	assay format	SINGLE PROTEIN
CHEMBL461622	Nc1scc2c(C(=O)O)nn(-c3ccccc3)c(=O)c12	4.499e-05	4.34688	BAO_0000019	assay format	SINGLE PROTEIN
CHEMBL1409740	CCc1ccc(N2C(=O)C(Cl)=C(N3CCOCC3)C2=O)cc1	4.506e-05	4.34621	BAO_0000019	assay format	SINGLE PROTEIN
CHEMBL1464715	CSC1=C(C#N)C(=O)NC(c2ccccc2O)S1	4.516e-05	4.34525	BAO_0000019	assay format	SINGLE PROTEIN
CHEMBL1569472	Cc1oc2cc([N+](=O)[O-])c(O)c([N+](=O)[O-])c2c1C(=O)c1ccc(Br)cc1	4.525e-05	4.34438	BAO_0000019	assay format	SINGLE PROTEIN
CHEMBL1707215	O=C(c1ccccc1NS(=O)(=O)c1ccc([N+](=O)[O-])cc1[N+](=O)[O-])N1O[C@@H]2C=C[C@H]1C2	4.537e-05	4.34323	BAO_0000019	assay format	SINGLE PROTEIN
CHEMBL1872442	O=C1CC(SC(=S)C2CCCC2=O)C(=O)N1	4.544e-05	4.34256	BAO_0000019	assay format	SINGLE PROTEIN
CHEMBL1731730	Oc1c(Cl)cccc1Cc1cc(Cl)cc(Cl)c1O	4.546e-05	4.34237	BAO_0000019	assay format	SINGLE PROTEIN
CHEMBL1734539	O=Nc1c(O)ccc2cc(S(=O)(=O)O)ccc12	4.57e-05	4.34008	BAO_0000019	assay format	SINGLE PROTEIN
CHEMBL1494912	COc1cccc(/C=C2/C(=O)NN(c3ccccc3)C2=O)c1	4.575e-05	4.33961	BAO_0000019	assay format	SINGLE PROTEIN
CHEMBL1370708	COc1cc(/C=C2/SC(NS(=O)(=O)c3ccccc3)=NC2=O)c([N+](=O)[O-])cc1OC	4.579e-05	4.33923	BAO_0000019	assay format	SINGLE PROTEIN
CHEMBL1430159	COc1ccc(C(C2C(=O)CC(C)(C)CC2=O)C2C(=O)CC(C)(C)CC2=O)cc1CO	4.58e-05	4.33913	BAO_0000019	assay format	SINGLE PROTEIN
CHEMBL1537807	CCOc1ccc(/C=C/c2nc(O)nc(O)c2[N+](=O)[O-])cc1	4.589e-05	4.33828	BAO_0000019	assay format	SINGLE PROTEIN
CHEMBL1379924	CN(C)c1ccc(N=Nc2ccc(S(=O)(=O)[O-])cc2)c2ccccc12.[Na+]	4.62e-05	4.33536	BAO_0000019	assay format	SINGLE PROTEIN
CHEMBL1484839	O=C1Nc2ccc(F)cc2C12Nc1ccccc1-c1nnc(SCc3ccccc3)nc1O2	4.62e-05	4.33536	BAO_0000019	assay format	SINGLE PROTEIN
CHEMBL1577622	O=C(Nc1ccc(Cl)cc1C(=O)O)c1ccc2c(c1)C(=O)N(Cc1ccco1)C2=O	4.631e-05	4.33433	BAO_0000019	assay format	SINGLE PROTEIN
CHEMBL1378309	CC1(C)CC(=O)C(C(C2=C(O)CC(C)(C)CC2=O)c2cccs2)C(=O)C1	4.632e-05	4.33423	BAO_0000019	assay format	SINGLE PROTEIN
CHEMBL1872625	COc1ccc2c(c1)Cc1cc(NC(=O)c3ccccc3-c3ccccc3C(=O)O)ccc1-2	4.633e-05	4.33414	BAO_0000019	assay format	SINGLE PROTEIN
CHEMBL1363782	Cc1ccc(C(C2C(=O)CC(C)(C)CC2=O)C2C(=O)CC(C)(C)CC2=O)s1	4.642e-05	4.33329	BAO_0000019	assay format	SINGLE PROTEIN
CHEMBL1333250	O=C(O)c1ccccc1NS(=O)(=O)c1cccc(-n2sc3ccccc3c2=O)c1	4.644e-05	4.33311	BAO_0000019	assay format	SINGLE PROTEIN
CHEMBL1586109	COC(=O)c1ccc(N2NC(=O)/C(=C/c3cc(OC)c(OC)c(OC)c3)C2=O)cc1	4.663e-05	4.33133	BAO_0000019	assay format	SINGLE PROTEIN
CHEMBL1532684	CSc1nc(O)c(C(c2ccc(O)cc2)c2c(O)nc(SC)nc2O)c(O)n1	4.672e-05	4.3305	BAO_0000019	assay format	SINGLE PROTEIN
CHEMBL1542511	CC1=NN(c2ccccc2)C(=O)/C1=C/c1cccs1	4.682e-05	4.32957	BAO_0000019	assay format	SINGLE PROTEIN
CHEMBL1523077	COc1ccc(Br)cc1/C=C/C(=O)NC(=S)Nc1ccc(Cl)c(C(=O)O)c1	4.687e-05	4.32911	BAO_0000019	assay format	SINGLE PROTEIN
CHEMBL1369527	Cc1cc(C)cc(OCCOc2cccc(C=C3C(=O)NC(=O)NC3=O)c2)c1	4.689e-05	4.32892	BAO_0000019	assay format	SINGLE PROTEIN
CHEMBL1481016	O=C(O)C(c1ccccc1)N1C(=O)/C(=C/c2cccs2)SC1=S	4.69e-05	4.32883	BAO_0000019	assay format	SINGLE PROTEIN
CHEMBL1320143	O=C(CCN1C(=O)/C(=C/c2ccc3c(c2)OCO3)SC1=S)Nc1cccc(C(=O)O)c1	4.697e-05	4.32818	BAO_0000019	assay format	SINGLE PROTEIN
CHEMBL1705201	CCOC(=O)c1c2c(n(-c3ccc(OC)cc3)c1C)C(=O)C(=O)c1ccccc1-2	4.703e-05	4.32763	BAO_0000019	assay format	SINGLE PROTEIN
CHEMBL1457048	O=C(O)COc1ccc(/C=C/C(=O)c2ccc(C3CCCCC3)cc2)cc1	4.766e-05	4.32185	BAO_0000019	assay format	SINGLE PROTEIN
CHEMBL1359614	CC(C(=O)Nc1ccc(O)cc1C(=O)O)N1C(=O)/C(=C\c2cccs2)SC1=S	4.785e-05	4.32012	BAO_0000019	assay format	SINGLE PROTEIN
CHEMBL1568915	C/C(=C/CCC(C)[C@H]1CC[C@@]2(C)C3=C(CC[C@]12C)[C@@]1(C)CCC(=O)C(C)(C)[C@@H]1CC3)C(=O)O	4.788e-05	4.31985	BAO_0000019	assay format	SINGLE PROTEIN
CHEMBL3194058	CCOc1cc(/C=N/NC2=NC(=O)C(CC(=O)O)S2)ccc1OCc1ccc(Cl)cc1	4.794e-05	4.3193	BAO_0000019	assay format	SINGLE PROTEIN
CHEMBL1594698	COC(=O)COc1ccc(C(C2C(=O)CC(C)(C)CC2=O)C2C(=O)CC(C)(C)CC2=O)cc1	4.804e-05	4.3184	BAO_0000019	assay format	SINGLE PROTEIN
CHEMBL1597427	CCOc1cc(CNc2ccc(N3CCCC3)cc2)cc(Cl)c1OC	4.82e-05	4.31695	BAO_0000019	assay format	SINGLE PROTEIN
CHEMBL4550503	CCc1ccc(NS(=O)(=O)c2ccc(N3C(=O)c4ccccc4C3=O)cc2)cc1	4.82e-05	4.31695	BAO_0000357	single protein format	SINGLE PROTEIN
CHEMBL1705449	Cc1ccc(S(=O)(=O)N2[C@H](c3cccc(Cl)c3)CC=C(C(=O)O)[C@@H]2c2cccc(Cl)c2)cc1	4.829e-05	4.31614	BAO_0000019	assay format	SINGLE PROTEIN
CHEMBL4861658	O=C(NCC1CCNCC1)c1c[nH]c2cc(-c3cn[nH]c3)ccc12	4.83e-05	4.31605	BAO_0000019	assay format	SINGLE PROTEIN
CHEMBL1870168	O=C1CC(Nc2ccc([N+](=O)[O-])cc2)=NN1c1c(Cl)cc(Cl)cc1Cl	4.837e-05	4.31542	BAO_0000019	assay format	SINGLE PROTEIN
CHEMBL1470135	Cc1oc2c(c1C(=O)c1ccccc1)C(=O)C(=O)c1ccccc1-2	4.843e-05	4.31489	BAO_0000019	assay format	SINGLE PROTEIN
CHEMBL1706407	CN(c1ccccc1)c1ccc(/C=C(/CCC(=O)O)c2nc3ccccc3s2)cc1[N+](=O)[O-]	4.849e-05	4.31435	BAO_0000019	assay format	SINGLE PROTEIN
CHEMBL1605379	CCc1ccc(N2C(=O)c3sc4nnc(-c5ccccc5)c(=O)n4c3C2=O)cc1	4.853e-05	4.31399	BAO_0000019	assay format	SINGLE PROTEIN
CHEMBL1410249	O=c1nc2n(c(O)c1C(c1ccc(O)cc1)c1c(O)nc3n(c1=O)CCS3)CCS2	4.854e-05	4.3139	BAO_0000019	assay format	SINGLE PROTEIN
CHEMBL1541029	C=CCOc1cccc(C2C(C(=O)c3cc4ccccc4o3)=C(O)C(=O)N2c2cc(C)on2)c1	4.862e-05	4.31319	BAO_0000019	assay format	SINGLE PROTEIN
CHEMBL1387843	Nc1cc2nsnc2cc1Br	4.869e-05	4.31256	BAO_0000019	assay format	SINGLE PROTEIN
CHEMBL1509704	CSc1ccc(C(c2c(C(=O)O)[nH]c3ccccc23)c2c(C(=O)O)[nH]c3ccccc23)cc1	4.876e-05	4.31194	BAO_0000019	assay format	SINGLE PROTEIN
CHEMBL1537099	CC1=NN(c2ccc(C)cc2C)C(=O)C1C(c1ccccc1)C1C(=O)N(c2ccc(C)cc2C)N=C1C	4.882e-05	4.3114	BAO_0000019	assay format	SINGLE PROTEIN
CHEMBL1478587	CSc1nc(SCC(=O)O)c2sc3nc(-c4ccccc4)c4c(c3c2n1)CCC4	4.893e-05	4.31042	BAO_0000019	assay format	SINGLE PROTEIN
CHEMBL1455803	O=[N+]([O-])c1c(O)nc(O)nc1/C=C/c1ccc(Cl)cc1Cl	4.912e-05	4.30874	BAO_0000019	assay format	SINGLE PROTEIN
CHEMBL1722625	O=[N+]([O-])c1ccc(-c2cc([N+](=O)[O-])c(O)c([N+](=O)[O-])c2)cc1	4.93e-05	4.30715	BAO_0000019	assay format	SINGLE PROTEIN
CHEMBL1418191	COc1ccc(C)cc1NC(=O)c1ccccc1NS(=O)(=O)c1ccc(Cl)s1	4.933e-05	4.30689	BAO_0000019	assay format	SINGLE PROTEIN
CHEMBL1542151	O=C1NC(=O)/C(=C/c2ccc(-c3cc(C(=O)O)ccc3Cl)o2)S1	4.937e-05	4.30654	BAO_0000019	assay format	SINGLE PROTEIN
CHEMBL1326252	O=C(O)c1cccc(NS(=O)(=O)c2ccc(-c3ccc(S(=O)(=O)Nc4cccc(C(=O)O)c4)cc3)cc2)c1	4.947e-05	4.30566	BAO_0000019	assay format	SINGLE PROTEIN
CHEMBL1470869	CCCCNC(=O)c1onc(CSc2cccc3ccccc23)c1C(=O)O	4.963e-05	4.30426	BAO_0000019	assay format	SINGLE PROTEIN
CHEMBL1389785	O=C(Nc1cc(S(=O)(=O)N2CCOCC2)ccc1O)c1ccc2c(c1)S(=O)(=O)c1ccccc1C2=O	4.963e-05	4.30426	BAO_0000019	assay format	SINGLE PROTEIN
CHEMBL4856452	O=C(NCC1CCNCC1)c1c[nH]c2cc(-c3ccc(CN4CCCCC4)cc3)ccc12	4.97e-05	4.30364	BAO_0000019	assay format	SINGLE PROTEIN
CHEMBL1337176	COc1cccc(/C=C2\SC(=S)N(C(C(=O)O)c3ccccc3)C2=O)c1OC	4.971e-05	4.30356	BAO_0000019	assay format	SINGLE PROTEIN
CHEMBL1725519	Cc1ccc(C(=O)Nc2ccccc2C(=O)O)cc1S(=O)(=O)Nc1ccc(Br)cc1	4.976e-05	4.30312	BAO_0000019	assay format	SINGLE PROTEIN
CHEMBL1366252	CC(=O)Oc1c(Br)cc(N(C(C)=O)S(=O)(=O)c2ccccc2)c2ccccc12	4.98e-05	4.30277	BAO_0000019	assay format	SINGLE PROTEIN
CHEMBL1369492	CCc1nnc(NS(=O)(=O)c2ccc(NC(=S)NC(=O)/C=C/c3ccc(C(C)C)cc3)cc2)s1	4.995e-05	4.30146	BAO_0000019	assay format	SINGLE PROTEIN
CHEMBL1350220	CCn1c(SC)nc(=O)c(C(c2ccc(OC)c(O)c2)c2c(O)n(CC)c(SC)nc2=O)c1O	4.996e-05	4.30138	BAO_0000019	assay format	SINGLE PROTEIN
CHEMBL4875360	Cc1ccc(-c2ccc3c(C(=O)NCC4CCNCC4)c[nH]c3c2)cc1	5e-05	4.30103	BAO_0000019	assay format	SINGLE PROTEIN
CHEMBL4855636	Cc1cc(C#N)ccc1-c1ccc2[nH]c(C(=O)NCC3CCNCC3)cc2c1	5e-05	4.30103	BAO_0000019	assay format	SINGLE PROTEIN
CHEMBL4858938	NCc1ccc(-c2ncc(OCC3CCNCC3)nc2-c2ccc(-c3ccncc3)cc2)cc1	5e-05	4.30103	BAO_0000357	single protein format	SINGLE PROTEIN
CHEMBL4871503	NCc1ccc(-c2ncc(OCC3CCNCC3)nc2-c2ccc(Oc3ccccc3)cc2)cc1	5e-05	4.30103	BAO_0000357	single protein format	SINGLE PROTEIN
CHEMBL1499794	COc1ccc(-c2cc(-c3ccc(Cl)cc3)c(C#N)c(SCC(=O)O)n2)cc1	5.005e-05	4.3006	BAO_0000019	assay format	SINGLE PROTEIN
CHEMBL1995550	O=C(/C(=N/N=C/c1ccc(O)c(O)c1O)c1ccccc1)c1ccccc1	5.015e-05	4.29973	BAO_0000019	assay format	SINGLE PROTEIN
CHEMBL1392200	Fc1cccc2sc(Nc3nnc(-c4ccccc4)o3)nc12	5.021e-05	4.29921	BAO_0000019	assay format	SINGLE PROTEIN
CHEMBL1583428	CCCOC(=O)c1c(NC(=O)C2C3C=CC(C3)C2C(=O)O)sc2c1CCC(C)C2	5.028e-05	4.2986	BAO_0000019	assay format	SINGLE PROTEIN
CHEMBL1533621	O=C1C=C(Nc2cccc3cccnc23)c2ccccc2C1=O	5.036e-05	4.29791	BAO_0000019	assay format	SINGLE PROTEIN
CHEMBL1580896	CC1=NN(c2ccccc2)C(=O)/C1=C/c1cccc(C)c1	5.047e-05	4.29697	BAO_0000019	assay format	SINGLE PROTEIN
CHEMBL1398748	O=C(O)c1cccc2c1C(=O)c1ccc(-c3ccc(F)cc3OCc3ccccc3)cc1S2(=O)=O	5.047e-05	4.29697	BAO_0000019	assay format	SINGLE PROTEIN
CHEMBL1541379	CSc1nnc(NC(=O)c2nc(S(=O)(=O)Cc3ccccc3)ncc2Cl)s1	5.064e-05	4.29551	BAO_0000019	assay format	SINGLE PROTEIN
CHEMBL1547715	O=C1NC(=O)C(=Cc2ccc3ccccc3c2)C(=O)N1	5.08e-05	4.29414	BAO_0000019	assay format	SINGLE PROTEIN
CHEMBL1331911	CCCCC(NC(=O)Cc1c(C)c2cc3c(-c4ccccc4)coc3c(C)c2oc1=O)C(=O)O	5.096e-05	4.29277	BAO_0000019	assay format	SINGLE PROTEIN
CHEMBL246446	O=C(O)c1ccc2nc(-c3ccco3)c(-c3ccco3)nc2c1	5.097e-05	4.29269	BAO_0000019	assay format	SINGLE PROTEIN
CHEMBL1338698	O=C1NC(=O)C(=Cc2cccc(OCCOc3ccccc3)c2)C(=O)N1	5.116e-05	4.29107	BAO_0000019	assay format	SINGLE PROTEIN
CHEMBL3192179	O=C(CCc1ccc(S(=O)(=O)N2CCOCC2)cc1)N/N=C/c1ccc(O)c(O)c1O	5.127e-05	4.29014	BAO_0000019	assay format	SINGLE PROTEIN
CHEMBL1494499	CC(C)c1ccc(S(=O)(=O)c2nnn3c2nc(O)c2ccccc23)cc1	5.15e-05	4.28819	BAO_0000019	assay format	SINGLE PROTEIN
CHEMBL3194143	O=C(O)c1ccc(Cl)c(-c2ccc(/C=N/NC(=O)C(O)(c3ccccc3)c3ccccc3)o2)c1	5.152e-05	4.28802	BAO_0000019	assay format	SINGLE PROTEIN
CHEMBL1466912	COc1cc(/C=C2/C(=O)NN(c3cccc(C)c3)C2=O)cc([N+](=O)[O-])c1O	5.153e-05	4.28794	BAO_0000019	assay format	SINGLE PROTEIN
CHEMBL1389299	O=C1N=C(NS(=O)(=O)Cc2ccccc2)S/C1=C1\C(=O)Nc2ccccc21	5.155e-05	4.28777	BAO_0000019	assay format	SINGLE PROTEIN
CHEMBL1467623	Cc1c(CCC(=O)O)c(=O)oc2c(C)c(OCc3cc4c(cc3Cl)OCO4)ccc12	5.167e-05	4.28676	BAO_0000019	assay format	SINGLE PROTEIN
CHEMBL3189707	CCOc1cc(/C=N/NC2=NC(=O)C(CC(=O)O)S2)ccc1OCc1ccccc1Cl	5.171e-05	4.28643	BAO_0000019	assay format	SINGLE PROTEIN
CHEMBL1549660	CC(C)CSC1=NSC2=NC(=O)/C(=C\c3ccccc3)C(=N)N12	5.176e-05	4.28601	BAO_0000019	assay format	SINGLE PROTEIN
CHEMBL1432468	O=C(NCc1cccs1)c1nc(O)c2nnn(Cc3ccccc3Cl)c2n1	5.176e-05	4.28601	BAO_0000019	assay format	SINGLE PROTEIN
CHEMBL1881266	N#C/C(=C\c1ccccc1)C(=O)NNS(=O)(=O)c1cccc([N+](=O)[O-])c1	5.18e-05	4.28567	BAO_0000019	assay format	SINGLE PROTEIN
CHEMBL1471648	CN1C(=O)C(=Cc2ccccc2Oc2ccc(Cl)c(F)c2)C(=O)N(C)C1=O	5.185e-05	4.28525	BAO_0000019	assay format	SINGLE PROTEIN
CHEMBL1588205	CCOc1c(Cl)cc(C(=O)Nc2ccccc2C(=O)O)cc1Cl	5.203e-05	4.28375	BAO_0000019	assay format	SINGLE PROTEIN
CHEMBL1393568	CSc1nnc(NC(=O)c2nc(S(=O)(=O)Cc3ccccc3F)ncc2Cl)s1	5.232e-05	4.28133	BAO_0000019	assay format	SINGLE PROTEIN
CHEMBL1608106	O=C(O)CCn1cc(/C=C/C(=O)c2ccc(Cl)cc2)c(-c2cccc(Br)c2)n1	5.243e-05	4.28042	BAO_0000019	assay format	SINGLE PROTEIN
CHEMBL1538359	CC1(C)CC(=O)C(=Cc2cn(CCC#N)nc2-c2ccc(F)cc2)C(=O)C1	5.275e-05	4.27778	BAO_0000019	assay format	SINGLE PROTEIN
CHEMBL3145109	Cc1[nH]n(-c2ccccc2)c(=O)c1C(c1cccc([N+](=O)[O-])c1)c1c(C)[nH]n(-c2ccccc2)c1=O	5.287e-05	4.27679	BAO_0000019	assay format	SINGLE PROTEIN
CHEMBL1583026	O=C1NC(=O)C(=Cc2c[nH]nc2-c2ccccc2)C(=O)N1	5.296e-05	4.27605	BAO_0000019	assay format	SINGLE PROTEIN
CHEMBL2001904	CC1=C/C(=C(\c2cc(C)c(O)c(Br)c2)c2ccccc2S(=O)(=O)O)C=C(Br)C1=O	5.319e-05	4.27417	BAO_0000019	assay format	SINGLE PROTEIN
CHEMBL1460695	O=C(O)c1cccc(-n2cccc2/C=C/[N+](=O)[O-])c1	5.364e-05	4.27051	BAO_0000019	assay format	SINGLE PROTEIN
CHEMBL1435111	O=C(NN=Cc1cc(Br)c(O)c(Br)c1)c1ccc(NS(=O)(=O)c2cccs2)cc1	5.373e-05	4.26978	BAO_0000019	assay format	SINGLE PROTEIN
CHEMBL1577907	CC(=O)N(C(C)=O)N1C(=O)C2C3c4ccccc4C(c4ccccc43)C2C1=O	5.379e-05	4.2693	BAO_0000019	assay format	SINGLE PROTEIN
CHEMBL3190629	Oc1ccc2ccccc2c1/C=N\C12CN3CCN(CN(C3)C1)C2	5.391e-05	4.26833	BAO_0000019	assay format	SINGLE PROTEIN
CHEMBL1350958	O=C(O)c1ccccc1-c1ccccc1C(=O)Nc1ccc(-c2nc3cc(Cl)ccc3o2)cc1	5.403e-05	4.26737	BAO_0000019	assay format	SINGLE PROTEIN
CHEMBL1467893	CCOc1ccc(-n2c(=S)sc3c(O)nc(SCC(=O)C(C)(C)C)nc32)cc1	5.418e-05	4.26616	BAO_0000019	assay format	SINGLE PROTEIN
CHEMBL1318818	COc1cc(CNc2ccc(N3CCCC3)cc2)ccc1OCc1ccccc1F	5.423e-05	4.26576	BAO_0000019	assay format	SINGLE PROTEIN
CHEMBL1610098	O=C1/C(=C/c2nc3ccccc3[nH]2)SC(=S)N1NS(=O)(=O)c1ccccc1	5.474e-05	4.2617	BAO_0000019	assay format	SINGLE PROTEIN
CHEMBL1582895	CC(=O)OCC1=C(C(=O)O)N2C(=O)C(NC(=O)CCn3nc(C(F)(F)F)c(Br)c3C3CC3)C2SC1	5.478e-05	4.26138	BAO_0000019	assay format	SINGLE PROTEIN
CHEMBL1458660	Cc1ccc(S(=O)(=O)Nc2ccccc2-c2ccccc2NS(=O)(=O)c2ccc(C)cc2)cc1	5.479e-05	4.2613	BAO_0000019	assay format	SINGLE PROTEIN
CHEMBL1440986	O=C(Nc1ccccc1C(=O)O)c1cccc(C(=O)Nc2ccccc2C(=O)O)c1	5.49e-05	4.26043	BAO_0000019	assay format	SINGLE PROTEIN
CHEMBL1521297	Cc1ccc(C(=O)c2coc3c2C(=O)C(=O)c2ccccc2-3)cc1	5.5e-05	4.25964	BAO_0000019	assay format	SINGLE PROTEIN
CHEMBL1448367	CCCOC(=O)c1c(-c2ccc(C)cc2C)csc1NC(=O)C1C2CCC(O2)C1C(=O)O	5.502e-05	4.25948	BAO_0000019	assay format	SINGLE PROTEIN
CHEMBL1549691	CC1=NN(Cc2ccccc2)C(=O)C1C(c1ccc(Cl)cc1)C(C#N)C#N	5.517e-05	4.2583	BAO_0000019	assay format	SINGLE PROTEIN
CHEMBL246448	Cc1ccc(-c2nc3ccc(C(=O)O)cc3nc2-c2ccc(C)cc2)cc1	5.527e-05	4.25751	BAO_0000019	assay format	SINGLE PROTEIN
CHEMBL1558809	Cc1ccc(N2C(=O)NC(=O)/C(=C/c3ccc(OC(=O)c4cccs4)cc3)C2=O)cc1	5.535e-05	4.25688	BAO_0000019	assay format	SINGLE PROTEIN
CHEMBL1521427	CC1=NN(Cc2ccccc2)C(=O)C1C(c1ccccc1)C(C#N)C#N	5.536e-05	4.2568	BAO_0000019	assay format	SINGLE PROTEIN
CHEMBL3145176	Cc1nn(-c2ccc(F)cc2)c(O)c1C(c1cccc(O)c1)c1c(C)[nH]n(-c2ccc(F)cc2)c1=O	5.552e-05	4.25555	BAO_0000019	assay format	SINGLE PROTEIN
CHEMBL1470182	COc1cc(/C=C2\SC(NS(=O)(=O)Cc3ccccc3)=NC2=O)c([N+](=O)[O-])cc1OC	5.578e-05	4.25352	BAO_0000019	assay format	SINGLE PROTEIN
CHEMBL1420379	CC(C)(C)c1ccc(OCC(=O)NNC(=S)NC(=O)c2ccccc2[N+](=O)[O-])c(Br)c1	5.596e-05	4.25212	BAO_0000019	assay format	SINGLE PROTEIN
CHEMBL1557914	CC(=O)Oc1ccc(/C=C2/C(=O)N(c3ccccc3)N=C2C)cc1	5.599e-05	4.25189	BAO_0000019	assay format	SINGLE PROTEIN
CHEMBL1325759	O=C1NC(=O)N(c2ccccc2F)C(=O)/C1=C/c1ccc(Oc2ccc([N+](=O)[O-])cn2)cc1	5.605e-05	4.25142	BAO_0000019	assay format	SINGLE PROTEIN
CHEMBL1562723	CCOc1cc(/C=C2/SC(=S)N(CC(=O)O)C2=O)ccc1OC(=O)c1cccs1	5.628e-05	4.24965	BAO_0000019	assay format	SINGLE PROTEIN
CHEMBL1173036	O=C(O)c1ccccc1-c1ccccc1C(=O)Nc1ccc2c(c1)oc(=O)c1ccccc12	5.632e-05	4.24934	BAO_0000019	assay format	SINGLE PROTEIN
CHEMBL3189815	COc1ccccc1NS(=O)(=O)c1ccc(N/N=C/c2ccccc2OCC(=O)O)c([N+](=O)[O-])c1	5.645e-05	4.24834	BAO_0000019	assay format	SINGLE PROTEIN
CHEMBL1572216	Cc1n[nH]c(O)c1C(c1ccc(-c2cccc(Cl)c2)o1)c1c(C)n[nH]c1O	5.651e-05	4.24787	BAO_0000019	assay format	SINGLE PROTEIN
CHEMBL1442097	COC(=O)C1=CN(c2cccc(C)c2)C=C(C(=O)OC)C1c1cc(OC)c(O)c([N+](=O)[O-])c1	5.653e-05	4.24772	BAO_0000019	assay format	SINGLE PROTEIN
CHEMBL1472217	O=C(O)c1ccc2c(c1)C(=O)N(c1ccc(/C=C/C(=O)c3ccccc3)cc1)C2=O	5.672e-05	4.24626	BAO_0000019	assay format	SINGLE PROTEIN
CHEMBL1430245	COc1ccc(/C=C2/SC(=S)N(NS(=O)(=O)c3ccc(C)cc3)C2=O)cc1	5.688e-05	4.24504	BAO_0000019	assay format	SINGLE PROTEIN
CHEMBL1498652	O=C1C(C2=C(O)c3ccccc3C2=O)=Nc2ccccc21	5.69e-05	4.24489	BAO_0000019	assay format	SINGLE PROTEIN
CHEMBL1402497	CCCCCCSc1nc(O)c(C2OC(=O)c3c2ccc(OC)c3OC)c(=O)n1CC	5.694e-05	4.24458	BAO_0000019	assay format	SINGLE PROTEIN
CHEMBL1563172	CSc1nc(N)c(N=Nc2ccc([As](=O)(O)O)cc2)c(O)n1	5.732e-05	4.24169	BAO_0000019	assay format	SINGLE PROTEIN
CHEMBL1536548	O=C1/C(=C/c2cccs2)SC(=S)N1NS(=O)(=O)c1ccccc1	5.74e-05	4.24109	BAO_0000019	assay format	SINGLE PROTEIN
CHEMBL1362734	CCn1nc([N+](=O)[O-])c(C(C#N)c2nc3cc(C(F)(F)F)ccc3s2)c(Cl)c1=O	5.75e-05	4.24033	BAO_0000019	assay format	SINGLE PROTEIN
CHEMBL1400512	CC(C)OP(=O)(OC(C)C)C1(NS(=O)(=O)c2ccccc2)C=C(Br)C(=O)c2ccccc21	5.754e-05	4.24003	BAO_0000019	assay format	SINGLE PROTEIN
CHEMBL1384008	O=C(c1ccc(NC(=O)C(c2ccccc2)c2ccccc2)cc1)c1ccc(C(=O)O)c(C(=O)O)c1	5.764e-05	4.23928	BAO_0000019	assay format	SINGLE PROTEIN
CHEMBL1527	O=C(c1ccccc1)c1ccc(O)c(O)c1O	5.766e-05	4.23913	BAO_0000019	assay format	SINGLE PROTEIN
CHEMBL1602380	Cc1ccc(S(=O)(=O)N2[C@H](c3ccc(Cl)c(Cl)c3)CC=C(C(=O)O)[C@@H]2c2cccc(Cl)c2)cc1	5.789e-05	4.2374	BAO_0000019	assay format	SINGLE PROTEIN
CHEMBL1333593	COc1cc(C(=O)Nc2scc(-c3ccc(Br)cc3)c2C(=O)O)cc(OC)c1OC	5.796e-05	4.23687	BAO_0000019	assay format	SINGLE PROTEIN
CHEMBL1566786	COc1cc(/C=C2\C(=O)N(c3ccccc3)N=C2C)ccc1Oc1ccc([N+](=O)[O-])cc1[N+](=O)[O-]	5.8e-05	4.23657	BAO_0000019	assay format	SINGLE PROTEIN
CHEMBL3145023	Cc1[nH]n(-c2ccccc2)c(=O)c1N=Nc1ccccc1C(=O)O	5.801e-05	4.2365	BAO_0000019	assay format	SINGLE PROTEIN
CHEMBL1456635	O=C(O)c1ccc(/C=C2\SC(=S)N(Nc3ccccc3)C2=O)cc1	5.804e-05	4.23627	BAO_0000019	assay format	SINGLE PROTEIN
CHEMBL1415513	Cc1n[nH]c(O)c1C(c1ccc(-c2ccc(F)cc2)o1)c1c(C)n[nH]c1O	5.809e-05	4.2359	BAO_0000019	assay format	SINGLE PROTEIN
CHEMBL1877709	O=C(O)c1ccc(NC2=C/C(=N/S(=O)(=O)c3cccs3)c3ccccc3C2=O)cc1	5.809e-05	4.2359	BAO_0000019	assay format	SINGLE PROTEIN
CHEMBL1700270	O=S(=O)(O)c1cc(Cl)cc(N=Nc2ccc(O)cc2O)c1O	5.83e-05	4.23433	BAO_0000019	assay format	SINGLE PROTEIN
CHEMBL1505493	CCOc1ccc(/C=C2\SC(=S)N(NS(=O)(=O)c3ccc(C)cc3)C2=O)cc1OC	5.835e-05	4.23396	BAO_0000019	assay format	SINGLE PROTEIN
CHEMBL1572924	Cc1cccc(NC2=C(NC(=O)c3ccccc3)C(=O)c3ccccc3C2=O)c1	5.836e-05	4.23388	BAO_0000019	assay format	SINGLE PROTEIN
CHEMBL1534498	CCOc1cc([N+](=O)[O-])cc(/C=C2/NC(=O)N(Cc3ccccc3F)C2=O)c1O	5.875e-05	4.23099	BAO_0000019	assay format	SINGLE PROTEIN
CHEMBL1716414	O=[N+]([O-])c1cc(-c2ccccc2)cc([N+](=O)[O-])c1O	5.876e-05	4.23092	BAO_0000019	assay format	SINGLE PROTEIN
CHEMBL1172978	O=C(O)c1ccccc1-c1ccccc1C(=O)Nc1ccc2c(c1)C(=O)c1ccccc1-2	5.887e-05	4.23011	BAO_0000019	assay format	SINGLE PROTEIN
CHEMBL1555752	CCN(CC)C(=O)c1ccc2c(c1)C1C(Cl)C(Sc3ccccc3[N+](=O)[O-])CC1C(C(=O)O)N2	5.905e-05	4.22878	BAO_0000019	assay format	SINGLE PROTEIN
CHEMBL1448985	O=C(NCCc1ccccc1)c1ccc2nc(-c3ccco3)c(-c3ccco3)nc2c1	5.912e-05	4.22827	BAO_0000019	assay format	SINGLE PROTEIN
CHEMBL1445765	COc1ccc2nc(N3CCC(O)CC3)c(C#N)cc2c1	5.92e-05	4.22768	BAO_0000019	assay format	SINGLE PROTEIN
CHEMBL1420739	COc1ccccc1N1C(=O)NC(=O)/C(=C/c2ccc3c(c2)Cc2ccccc2-3)C1=O	5.936e-05	4.22651	BAO_0000019	assay format	SINGLE PROTEIN
CHEMBL1985932	COc1ccc(/C=N/NC2=NC(=O)C(CC(=O)O)S2)cc1OCc1ccc(Cl)cc1Cl	5.936e-05	4.22651	BAO_0000019	assay format	SINGLE PROTEIN
CHEMBL3194554	C=CCOC(=O)C1=C(C)N=c2s/c(=C3\C(=O)N(CC(=O)O)c4ccccc43)c(=O)n2C1c1ccc(OC)cc1.CC(=O)O	5.937e-05	4.22643	BAO_0000019	assay format	SINGLE PROTEIN
CHEMBL1502247	Cc1cccc(C2C3=C(O)c4ccccc4C3=Nc3nn(-c4ccccc4)c(O)c32)c1	5.94e-05	4.22621	BAO_0000019	assay format	SINGLE PROTEIN
CHEMBL1880447	CC1=NN(c2ccccc2)C(=O)C1=Cc1ccccc1	5.943e-05	4.22599	BAO_0000019	assay format	SINGLE PROTEIN
CHEMBL329706	NC(=O)C1=C(c2ccccc2)c2ccccc2C1=O	5.949e-05	4.22556	BAO_0000019	assay format	SINGLE PROTEIN
CHEMBL3144954	O=c1c(Sc2ccccc2)c(C(F)(F)F)[nH]n1-c1ccccc1	5.954e-05	4.22519	BAO_0000019	assay format	SINGLE PROTEIN
CHEMBL1421256	Cc1nc2ccc(NC(=O)c3cc([N+](=O)[O-])cc([N+](=O)[O-])c3Cl)cc2s1	5.958e-05	4.2249	BAO_0000019	assay format	SINGLE PROTEIN
CHEMBL1393327	O=[N+]([O-])c1ccc(S(=O)(=O)Nc2nc(-c3ccccc3)cs2)cc1	5.963e-05	4.22454	BAO_0000019	assay format	SINGLE PROTEIN
CHEMBL1413174	CCCCOc1ccc(Nc2cc(Cl)ccc2C(=O)O)cn1	5.978e-05	4.22344	BAO_0000019	assay format	SINGLE PROTEIN
CHEMBL1541795	Cc1ccc(C(C2=C(O)CC(C)(C)CC2=O)C2C(=O)CC(C)(C)CC2=O)o1	5.998e-05	4.22199	BAO_0000019	assay format	SINGLE PROTEIN
CHEMBL1453327	Cc1sc(NC(=O)C2CCCCC2C(=O)O)c(C(N)=O)c1-c1ccc(C(C)(C)C)cc1	6.008e-05	4.22127	BAO_0000019	assay format	SINGLE PROTEIN
CHEMBL1376342	O=C(O)c1ccc(N(c2ccccc2)c2ccccc2)cc1	6.029e-05	4.21975	BAO_0000019	assay format	SINGLE PROTEIN
CHEMBL393834	COc1ccccc1Nc1ccc2c(O)cc(S(=O)(=O)O)cc2c1	6.047e-05	4.21846	BAO_0000019	assay format	SINGLE PROTEIN
CHEMBL1325591	COc1cc(/C=C(\C#N)C(=O)Nc2ccccc2C(=O)O)cc(Cl)c1OC	6.056e-05	4.21781	BAO_0000019	assay format	SINGLE PROTEIN
CHEMBL1587876	Cc1ccc(C(=O)C2=C(O)C(=O)OC2c2ccc(Cl)cc2)cc1	6.082e-05	4.21595	BAO_0000019	assay format	SINGLE PROTEIN
CHEMBL1895726	O=C1c2ccccc2C(O)(c2ccccc2)N1c1ccc([N+](=O)[O-])cc1Cl	6.082e-05	4.21595	BAO_0000019	assay format	SINGLE PROTEIN
CHEMBL1418928	CCOC(=O)c1c(-c2cccc(C)c2)csc1NC(=O)C1CC=CCC1C(=O)O	6.104e-05	4.21439	BAO_0000019	assay format	SINGLE PROTEIN
CHEMBL1584052	CCCc1nc2nc(C)c(NS(=O)(=O)c3ccc(C4CCCCC4)cc3)c(O)n2n1	6.106e-05	4.21424	BAO_0000019	assay format	SINGLE PROTEIN
CHEMBL3144974	COc1cccc(C(c2c(C)[nH]n(-c3ccccc3)c2=O)c2c(C)[nH]n(-c3ccccc3)c2=O)c1OC	6.11e-05	4.21396	BAO_0000019	assay format	SINGLE PROTEIN
CHEMBL3190829	O=C(O)c1cc(N/N=C/c2ccc(-c3ccccc3)cc2)ccc1Cl	6.146e-05	4.21141	BAO_0000019	assay format	SINGLE PROTEIN
CHEMBL1340338	Cc1ccc(Cl)c2c(C3=NC(=S)NC3=O)c(O)[nH]c12	6.148e-05	4.21127	BAO_0000019	assay format	SINGLE PROTEIN
CHEMBL1396610	O=C(CN1C(=O)/C(=C2/SC(=S)N(CCS(=O)(=O)O)C2=O)c2ccccc21)Nc1cccc(Br)c1	6.155e-05	4.21077	BAO_0000019	assay format	SINGLE PROTEIN
CHEMBL1895397	O=C1c2ccccc2C(=O)c2c(/C=C/N3CCCCC3)ccnc21	6.158e-05	4.21056	BAO_0000019	assay format	SINGLE PROTEIN
CHEMBL1410091	Cc1oc2cc([N+](=O)[O-])c(O)c([N+](=O)[O-])c2c1C(=O)c1ccc(Cl)cc1	6.188e-05	4.20845	BAO_0000019	assay format	SINGLE PROTEIN
CHEMBL1381676	CCC1=NN2C(=N)/C(=C\c3ccc(OCc4cc(=O)n5nc(CC)sc5n4)c(OC)c3)C(=O)N=C2S1	6.189e-05	4.20838	BAO_0000019	assay format	SINGLE PROTEIN
CHEMBL1581916	COc1cc2c3c(c1)-c1c(sn(-c4cc(OC)ccc4OC)c1=S)C(C)(C)N3C(=O)C2=O	6.195e-05	4.20796	BAO_0000019	assay format	SINGLE PROTEIN
CHEMBL1380403	COc1ccccc1N(O)C1CC(=O)N(c2ccc(F)cc2)C1=O	6.196e-05	4.20789	BAO_0000019	assay format	SINGLE PROTEIN
CHEMBL1379740	COc1cccc2nc3cc(C)c(C)cc3nc12	6.218e-05	4.20635	BAO_0000019	assay format	SINGLE PROTEIN
CHEMBL1417070	Cc1c(Cl)cccc1NS(=O)(=O)c1ccc2c(c1)C1C=CCC1C(c1ccc(C(=O)O)cc1)N2	6.224e-05	4.20593	BAO_0000019	assay format	SINGLE PROTEIN
CHEMBL1478304	COc1cc(C(C2C(=O)CC(C)(C)CC2=O)C2C(=O)CC(C)(C)CC2=O)ccc1O	6.227e-05	4.20572	BAO_0000019	assay format	SINGLE PROTEIN
CHEMBL1324111	Cc1c(Br)c(O)c(Br)c2sc(=O)oc12	6.228e-05	4.20565	BAO_0000019	assay format	SINGLE PROTEIN
CHEMBL1529285	O=C(O)c1ccc(NS(=O)(=O)c2ccc3c(c2)C2C=CCC2C(c2ccccc2F)N3)cc1	6.233e-05	4.2053	BAO_0000019	assay format	SINGLE PROTEIN
CHEMBL1728280	COC1=CC(=O)c2c(ccc3ncnc(N)c23)C1=O	6.236e-05	4.20509	BAO_0000019	assay format	SINGLE PROTEIN
CHEMBL1991442	O=C1Nn2c(nc3c(c2=O)CCCC3)/C1=N/Nc1cccc(Cl)c1	6.238e-05	4.20495	BAO_0000019	assay format	SINGLE PROTEIN
CHEMBL1730252	Cc1cc(=O)c2c(o1)C(=O)c1occc1C2=O	6.239e-05	4.20489	BAO_0000019	assay format	SINGLE PROTEIN
CHEMBL1901559	N#CC(=C1C=C(Br)C(=NO)C=C1Cl)c1ccc(Cl)cc1	6.244e-05	4.20454	BAO_0000019	assay format	SINGLE PROTEIN
CHEMBL1342041	O=S(=O)(Nc1ccc(O)c2ccccc12)c1cccs1	6.255e-05	4.20377	BAO_0000019	assay format	SINGLE PROTEIN
CHEMBL2002332	Sc1nnc(-c2ccco2)n1/N=C/C(Cl)=C/c1ccccc1	6.266e-05	4.20301	BAO_0000019	assay format	SINGLE PROTEIN
CHEMBL1392133	Cc1sc(NC(=O)C2CCCCC2C(=O)O)c(C(N)=O)c1-c1ccc(C(C)C)cc1	6.268e-05	4.20287	BAO_0000019	assay format	SINGLE PROTEIN
CHEMBL1703236	O=C1CC2CCCN2C=C1I	6.272e-05	4.20259	BAO_0000019	assay format	SINGLE PROTEIN
CHEMBL1500035	CCc1ccc(/C=C/C(=O)C2C(=O)c3ccccc3C2=O)cc1	6.278e-05	4.20218	BAO_0000019	assay format	SINGLE PROTEIN
CHEMBL1458709	O=C(NNc1cc(Br)c(O)c(Br)c1)c1ccccc1	6.316e-05	4.19956	BAO_0000019	assay format	SINGLE PROTEIN
CHEMBL1440977	NNc1cc([N+](=O)[O-])cc2c1c(=O)n(Cc1ccccc1)[s+]2[O-]	6.337e-05	4.19812	BAO_0000019	assay format	SINGLE PROTEIN
CHEMBL1392064	COc1ccc(Nc2cc(Cl)ccc2C(=O)O)cn1	6.35e-05	4.19723	BAO_0000019	assay format	SINGLE PROTEIN
CHEMBL1560629	Cc1cc(/C=C2\C(=O)NC(=O)N(c3ccccc3F)C2=O)c(C)n1-c1cc(C(=O)O)cc(C(=O)O)c1	6.359e-05	4.19661	BAO_0000019	assay format	SINGLE PROTEIN
CHEMBL1521165	Cc1cc(/C=C2\C(=O)NC(=O)N(c3ccccc3)C2=O)c(C)n1-c1ccc(C(=O)O)c(Cl)c1	6.373e-05	4.19566	BAO_0000019	assay format	SINGLE PROTEIN
CHEMBL1381149	COc1cc(/C=C2/C(=O)NN(c3cccc(C)c3)C2=O)ccc1OC(=O)c1ccco1	6.403e-05	4.19362	BAO_0000019	assay format	SINGLE PROTEIN
CHEMBL3198550	N#C/C(=C\c1cccc(Cl)c1)C(=O)c1ccccc1	6.406e-05	4.19341	BAO_0000019	assay format	SINGLE PROTEIN
CHEMBL3197063	O=C(O)c1ccc(N/N=C/c2cn(Cc3ccccc3F)c3ccccc23)cc1	6.408e-05	4.19328	BAO_0000019	assay format	SINGLE PROTEIN
CHEMBL1409780	O=C(CCN1C(=O)/C(=C\C=C\c2ccccc2)SC1=S)Nc1ccccc1C(=O)O	6.426e-05	4.19206	BAO_0000019	assay format	SINGLE PROTEIN
CHEMBL1994371	CCN1C(=O)/C(=C\c2ccc(-c3ccc([N+](=O)[O-])cc3OC)o2)S/C1=N\c1cccc(C(=O)O)c1	6.454e-05	4.19017	BAO_0000019	assay format	SINGLE PROTEIN
CHEMBL1562843	Cc1cc(N2C(=O)C(O)=C(C(=O)c3ccco3)C2c2cccc(Oc3ccccc3)c2)no1	6.462e-05	4.18963	BAO_0000019	assay format	SINGLE PROTEIN
CHEMBL1566266	Cc1ccccc1NC(=O)CSc1nnc(-c2ccco2)c(-c2ccco2)n1	6.47e-05	4.1891	BAO_0000019	assay format	SINGLE PROTEIN
CHEMBL1590513	O=C(O)c1cc([N+](=O)[O-])c(Nc2cccc3ccccc23)c([N+](=O)[O-])c1	6.473e-05	4.18889	BAO_0000019	assay format	SINGLE PROTEIN
CHEMBL1713628	Nc1ccc(S(=O)(=O)Nc2nccs2)cc1N=Nc1ccccc1[N+](=O)[O-]	6.474e-05	4.18883	BAO_0000019	assay format	SINGLE PROTEIN
CHEMBL1447137	CC1=C(C#N)C(=O)NC(=O)/C1=C\c1ccc(-c2cc(C)c(C)cc2[N+](=O)[O-])o1	6.488e-05	4.18789	BAO_0000019	assay format	SINGLE PROTEIN
CHEMBL1889318	Oc1ccc(CN2CCCCC2)nc1O	6.491e-05	4.18769	BAO_0000019	assay format	SINGLE PROTEIN
CHEMBL1370025	Cc1ccc(S(=O)(=O)NN2C(=O)/C(=C/c3ccc(C(=O)O)cc3)SC2=S)cc1	6.492e-05	4.18762	BAO_0000019	assay format	SINGLE PROTEIN
CHEMBL1711303	Cc1ccc(SC2=C(N(C)C)C(=O)c3ccccc3C2=O)cc1	6.496e-05	4.18735	BAO_0000019	assay format	SINGLE PROTEIN
CHEMBL1443679	COC(=O)c1c(NC(=O)/C=C/C(=O)O)sc(C)c1-c1ccc(C(C)C)cc1	6.497e-05	4.18729	BAO_0000019	assay format	SINGLE PROTEIN
CHEMBL1408935	COc1cc(/C=C2\SC(=S)N(NS(=O)(=O)c3ccccc3)C2=O)cc(OC)c1OC	6.497e-05	4.18729	BAO_0000019	assay format	SINGLE PROTEIN
CHEMBL1538225	Cc1ccc(-n2c3nc(=O)[nH]c(=O)c-3cc3cc([N+](=O)[O-])ccc32)cc1C	6.508e-05	4.18655	BAO_0000019	assay format	SINGLE PROTEIN
CHEMBL1464042	COC(=O)c1sc(-c2ccc(C(C)(C)C)cc2)cc1NC(=O)/C=C/C(=O)O	6.521e-05	4.18569	BAO_0000019	assay format	SINGLE PROTEIN
CHEMBL1383256	O=C(O)c1ccc(Cl)c(S(=O)(=O)Nc2ccc(S(=O)(=O)Nc3cccc(Cl)c3)cc2)c1	6.568e-05	4.18257	BAO_0000019	assay format	SINGLE PROTEIN
CHEMBL1405333	CC(C)c1cccc(-c2ccc3c(c2)S(=O)(=O)c2cccc(C(=O)O)c2C3=O)c1	6.616e-05	4.1794	BAO_0000019	assay format	SINGLE PROTEIN
CHEMBL1869545	CC1CC(=O)C(C(C2=C(O)CC(C)CC2=O)c2ccccc2)=C(O)C1	6.622e-05	4.17901	BAO_0000019	assay format	SINGLE PROTEIN
CHEMBL1538116	O=C(O)c1cccc(Nc2nc3ccccc3nc2NS(=O)(=O)c2cccs2)c1	6.628e-05	4.17862	BAO_0000019	assay format	SINGLE PROTEIN
CHEMBL1368160	COc1cc(/C=C(/C#N)C(=O)Nc2ccccc2)c(Br)cc1OCc1ccc(C(=O)O)cc1	6.658e-05	4.17666	BAO_0000019	assay format	SINGLE PROTEIN
CHEMBL1603886	O=C1C(Cl)=C(N2CCCCC2)C(=O)N1c1ccccc1	6.686e-05	4.17483	BAO_0000019	assay format	SINGLE PROTEIN
CHEMBL1312212	COc1cccc(NS(=O)(=O)c2ccc3c(c2)C2C=CCC2C(c2ccc(C(=O)O)cc2)N3)c1	6.698e-05	4.17405	BAO_0000019	assay format	SINGLE PROTEIN
CHEMBL1430983	COc1cc(/C=C2\SC(=O)N(Cc3ccc(Cl)cc3)C2=O)cc([N+](=O)[O-])c1O	6.746e-05	4.17095	BAO_0000019	assay format	SINGLE PROTEIN
CHEMBL1334452	O=C(NCCO)c1ccc2nc(-c3ccco3)c(-c3ccco3)nc2c1	6.766e-05	4.16967	BAO_0000019	assay format	SINGLE PROTEIN
CHEMBL1551702	NC(=O)COc1ccc(/C=C2\C(=O)ON=C2c2ccccc2)cc1	6.774e-05	4.16915	BAO_0000019	assay format	SINGLE PROTEIN
CHEMBL1597458	Cl.O=C(Nc1cc(S(=O)(=O)N2CCCCC2)ccc1O)c1ccccc1NS(=O)(=O)c1ccc(F)cc1	6.787e-05	4.16832	BAO_0000019	assay format	SINGLE PROTEIN
CHEMBL1490597	Cc1cc([N+](=O)[O-])ccc1N1C(=O)c2ccc(C(=O)Nc3ccccc3C(=O)O)cc2C1=O	6.793e-05	4.16794	BAO_0000019	assay format	SINGLE PROTEIN
CHEMBL119878	[O-][S+](c1ccccc1O)[S+]([O-])c1ccccc1O	6.796e-05	4.16775	BAO_0000019	assay format	SINGLE PROTEIN
CHEMBL1541890	O=C(O)Cc1ccc(N=Nc2c(O)c(C(=O)O)cc3ccccc23)cc1	6.81e-05	4.16685	BAO_0000019	assay format	SINGLE PROTEIN
CHEMBL1308276	Oc1nc(/C=C/c2ccc(Cl)cc2Cl)cc(C(F)(F)F)n1	6.823e-05	4.16602	BAO_0000019	assay format	SINGLE PROTEIN
CHEMBL1563370	CC(C)C1Nc2c(O)cc(Cl)c([N+](=O)[O-])c2C2C=CCC21	6.888e-05	4.16191	BAO_0000019	assay format	SINGLE PROTEIN
CHEMBL1551717	COC(=O)c1c(C)oc2c1cc(NS(=O)(=O)c1ccc(C(=O)O)cc1)c1ccccc12	6.9e-05	4.16115	BAO_0000019	assay format	SINGLE PROTEIN
CHEMBL1349793	CCCCCCn1c(=O)c(-c2ccccc2)c(O)c2ccccc21	6.938e-05	4.15877	BAO_0000019	assay format	SINGLE PROTEIN
CHEMBL1712164	CC(C)c1ccc(N2C(=O)C(Cl)=C(N3CCOCC3)C2=O)cc1	6.938e-05	4.15877	BAO_0000019	assay format	SINGLE PROTEIN
CHEMBL1519860	O=C1NC(=S)NC(=O)C12C(c1ccccc1)N=C(S)NC2c1ccccc1	6.938e-05	4.15877	BAO_0000019	assay format	SINGLE PROTEIN
CHEMBL1372964	COc1ccc2c(c1OC)C(=O)OC2c1c(O)n(Cc2ccc(F)cc2)c(=O)[nH]c1=O	6.974e-05	4.15652	BAO_0000019	assay format	SINGLE PROTEIN
CHEMBL1408705	O=C1NC(=S)N(c2ccccc2F)C(=O)/C1=C\c1cccs1	7.033e-05	4.15286	BAO_0000019	assay format	SINGLE PROTEIN
CHEMBL1477046	Cc1ccc(S(=O)(=O)Nc2nc(-c3ccc(F)cc3)cs2)cc1	7.056e-05	4.15144	BAO_0000019	assay format	SINGLE PROTEIN
CHEMBL3191474	Nc1scc2c(C(=O)N/N=C/c3ccc(Cl)cc3)nn(-c3ccccc3)c(=O)c12	7.064e-05	4.15095	BAO_0000019	assay format	SINGLE PROTEIN
CHEMBL3198496	C/N=c1\scc(-c2cccs2)n1/N=C/c1ccc(O)c(O)c1O	7.07e-05	4.15058	BAO_0000019	assay format	SINGLE PROTEIN
CHEMBL1599047	CC(C)c1ccc(Nc2ccc(C(=O)O)cc2[N+](=O)[O-])cc1	7.071e-05	4.15052	BAO_0000019	assay format	SINGLE PROTEIN
CHEMBL1437854	Nc1c(C(=O)O)sc2nc(-c3ccccc3)cc(-c3ccc(Cl)cc3)c12	7.075e-05	4.15027	BAO_0000019	assay format	SINGLE PROTEIN
CHEMBL173530	COc1cc(C)c2c(c1C=O)Oc1c(c(C)c(O)c3c1C(O)OC3=O)OC2=O	7.117e-05	4.1477	BAO_0000019	assay format	SINGLE PROTEIN
CHEMBL1460650	CCOc1ccc(/C=C2\SC(=S)N(NS(=O)(=O)c3ccccc3)C2=O)cc1OC	7.12e-05	4.14752	BAO_0000019	assay format	SINGLE PROTEIN
CHEMBL1346365	Cc1ccc(/C=C2\SC(NS(=O)(=O)c3cccs3)=NC2=O)cc1	7.155e-05	4.14539	BAO_0000019	assay format	SINGLE PROTEIN
CHEMBL1407205	O=C(Nc1sc2c(c1C(=O)O)CCCC2)c1cccc(Cl)c1	7.182e-05	4.14375	BAO_0000019	assay format	SINGLE PROTEIN
CHEMBL1327612	COc1cccc(/C=C/c2nc(O)nc(O)c2[N+](=O)[O-])c1O	7.247e-05	4.13984	BAO_0000019	assay format	SINGLE PROTEIN
CHEMBL1590814	Cc1oc2c(C)c3oc(=O)c(CC(=O)N[C@@H](CC(C)C)C(=O)N[C@@H](Cc4ccccc4)C(=O)O)c(C)c3cc2c1C	7.259e-05	4.13912	BAO_0000019	assay format	SINGLE PROTEIN
CHEMBL1532549	O=[N+]([O-])c1cccc(/C=C/c2nc(O)nc(O)c2[N+](=O)[O-])c1	7.279e-05	4.13793	BAO_0000019	assay format	SINGLE PROTEIN
CHEMBL1482595	O=C(O)c1cc([N+](=O)[O-])c(NCCC2=CCCCC2)c([N+](=O)[O-])c1	7.282e-05	4.13775	BAO_0000019	assay format	SINGLE PROTEIN
CHEMBL1585923	COc1cc(/C=C2\C(=O)N(c3ccc(S(N)(=O)=O)cc3)N=C2C)ccc1OC(=O)c1ccco1	7.317e-05	4.13567	BAO_0000019	assay format	SINGLE PROTEIN
CHEMBL1462814	Nc1ncc(N=Nc2cc(C(=O)O)ccc2Cl)s1	7.358e-05	4.13324	BAO_0000019	assay format	SINGLE PROTEIN
CHEMBL1402117	Oc1nc(S)nc2c1C(c1ccc(Br)cc1)c1c(O)nc(S)nc1O2	7.371e-05	4.13247	BAO_0000019	assay format	SINGLE PROTEIN
CHEMBL1545646	CCOC(=O)c1c(C)oc2c1cc(NS(=O)(=O)c1ccc(C(=O)O)cc1)c1ccccc12	7.384e-05	4.13171	BAO_0000019	assay format	SINGLE PROTEIN
CHEMBL1305450	COc1ccc2nc(-c3ccco3)c(-c3ccco3)nc2c1	7.393e-05	4.13118	BAO_0000019	assay format	SINGLE PROTEIN
CHEMBL1561832	COc1ccc(/C=C2\C(=O)NC(=O)N(c3ccccc3)C2=O)cc1CN1C(=O)c2ccccc2C1=O	7.395e-05	4.13106	BAO_0000019	assay format	SINGLE PROTEIN
CHEMBL1489865	CCCOc1ccc(C(=O)C2=C(O)C(=O)N(c3ccccn3)C2c2ccc(OC)cc2)cc1C	7.434e-05	4.12878	BAO_0000019	assay format	SINGLE PROTEIN
CHEMBL1507443	COc1ccc(-c2csc(NC(=O)c3ccccc3Br)c2C(=O)O)cc1	7.441e-05	4.12837	BAO_0000019	assay format	SINGLE PROTEIN
CHEMBL1575788	C#CCOc1c(/C=C\c2nc(O)c([N+](=O)[O-])c(O)n2)cc(Br)cc1OC	7.445e-05	4.12814	BAO_0000019	assay format	SINGLE PROTEIN
CHEMBL1544403	COC(=O)c1c(Cl)c2n3ccccc3c(C)c(-c3ccccc3)c-2c1C(=O)OC	7.449e-05	4.1279	BAO_0000019	assay format	SINGLE PROTEIN
CHEMBL1540330	CCOC(=O)c1c(NC(=O)/C=C/C(=O)O)sc(C)c1-c1ccc(C)c(C)c1	7.513e-05	4.12419	BAO_0000019	assay format	SINGLE PROTEIN
CHEMBL1381243	CCCCn1c(NC(=O)c2ccc(Br)o2)c(S(=O)(=O)c2ccccc2)c2nc3ccccc3nc21	7.537e-05	4.1228	BAO_0000019	assay format	SINGLE PROTEIN
CHEMBL179574	O=C(O)/C(=C\c1c(C(=O)O)[nH]c2cc(Cl)cc(Cl)c12)c1ccccc1	7.549e-05	4.12211	BAO_0000019	assay format	SINGLE PROTEIN
CHEMBL1486827	O=C(Cc1cnn(-c2ccccc2)c1)c1ccc(O)c(O)c1O	7.569e-05	4.12096	BAO_0000019	assay format	SINGLE PROTEIN
CHEMBL1416184	O=[N+]([O-])c1c(NCCO)cc(Sc2nc3ccccc3s2)c2nonc12	7.585e-05	4.12004	BAO_0000019	assay format	SINGLE PROTEIN
CHEMBL1478635	COc1cc(/C=C2/SC(NS(=O)(=O)Cc3ccccc3)=NC2=O)c([N+](=O)[O-])cc1OC	7.614e-05	4.11839	BAO_0000019	assay format	SINGLE PROTEIN
CHEMBL3199187	COC(=O)c1ccc(COc2ccccc2/C=N/Nc2cccc(C(=O)O)c2)cc1	7.624e-05	4.11782	BAO_0000019	assay format	SINGLE PROTEIN
CHEMBL1411089	Cc1cc(C)c(S(=O)(=O)ON2C(=O)c3ccccc3C2=O)cc1C	7.625e-05	4.11776	BAO_0000019	assay format	SINGLE PROTEIN
CHEMBL1699206	O=C(N/N=C/c1ccc(-c2ccc(S(=O)(=O)Nc3ncccn3)cc2)o1)c1cc2ccccc2cc1O	7.645e-05	4.11662	BAO_0000019	assay format	SINGLE PROTEIN
CHEMBL1732365	CC1=C(SCc2ccccc2)C(=O)c2ccccc2C1=O	7.675e-05	4.11492	BAO_0000019	assay format	SINGLE PROTEIN
CHEMBL1517389	Cc1ccc2c(c1Cl)NC(C(=O)O)C1CC(Sc3ccccc3[N+](=O)[O-])C(Cl)C21	7.686e-05	4.1143	BAO_0000019	assay format	SINGLE PROTEIN
CHEMBL441433	O=C(O)c1cccc(N2C(=O)C=CC2=O)c1	7.689e-05	4.11413	BAO_0000019	assay format	SINGLE PROTEIN
CHEMBL1967862	O=C1/C(=N\S(=O)(=O)c2ccc([N+](=O)[O-])cc2)C(Cl)=C(O)c2ccccc21	7.691e-05	4.11402	BAO_0000019	assay format	SINGLE PROTEIN
CHEMBL1391737	O=C(NCc1ccccc1)c1sc(=S)n2c1[nH]c(=O)c1ccccc12	7.7e-05	4.11351	BAO_0000019	assay format	SINGLE PROTEIN
CHEMBL1969088	CCOC(=O)c1c(/N=C/c2cccc([N+](=O)[O-])c2O)sc(C)c1C	7.708e-05	4.11306	BAO_0000019	assay format	SINGLE PROTEIN
CHEMBL1541247	CCCCCCCCn1c(=O)c(C(=O)OCC)c(O)c2ccccc21	7.717e-05	4.11255	BAO_0000019	assay format	SINGLE PROTEIN
CHEMBL1569215	O=C1NN(c2ccc(Cl)cc2)C(=O)/C1=C\c1ccc(-c2cccc(C(=O)O)c2)o1	7.729e-05	4.11188	BAO_0000019	assay format	SINGLE PROTEIN
CHEMBL1453077	O=C(CCN1C(=O)/C(=C/c2ccccc2Cl)SC1=S)Nc1ccccc1C(=O)O	7.773e-05	4.10941	BAO_0000019	assay format	SINGLE PROTEIN
CHEMBL1320111	COc1ccc(N2C(=O)C(Cl)=C(Nc3ccccc3O)C2=O)cc1	7.796e-05	4.10813	BAO_0000019	assay format	SINGLE PROTEIN
CHEMBL1535670	COc1ccc(S(=O)(=O)CC(=O)c2cc3cccc(C)c3oc2=O)cc1	7.81e-05	4.10735	BAO_0000019	assay format	SINGLE PROTEIN
CHEMBL1340229	Cc1ccc2cc(C=C3C(=O)NC(=O)NC3=O)c(O)nc2c1	7.895e-05	4.10265	BAO_0000019	assay format	SINGLE PROTEIN
CHEMBL1539338	Cc1ccc(N2NC(=O)/C(=C/c3ccc(-c4ccc(Cl)c(C(=O)O)c4)o3)C2=O)cc1C	7.91e-05	4.10182	BAO_0000019	assay format	SINGLE PROTEIN
CHEMBL1378223	Oc1cc(-n2cccn2)c(O)cc1-n1cccn1	7.917e-05	4.10144	BAO_0000019	assay format	SINGLE PROTEIN
CHEMBL1424728	CC1(C)CC(=O)C(C(c2ccc(Br)cc2)C2C(=O)CC(C)(C)CC2=O)C(=O)C1	7.927e-05	4.10089	BAO_0000019	assay format	SINGLE PROTEIN
CHEMBL1503793	CC(C(=O)Nc1ccc(C(=O)O)c(O)c1)N1C(=O)/C(=C\c2ccco2)SC1=S	7.943e-05	4.10002	BAO_0000019	assay format	SINGLE PROTEIN
CHEMBL1431163	CN(C)S(=O)(=O)c1cccc(-c2nn(-c3ccccc3)cc2/C=C2\SC(=S)N(CC(=O)O)C2=O)c1	7.954e-05	4.09941	BAO_0000019	assay format	SINGLE PROTEIN
CHEMBL1477708	COc1cc(/C=C2\C(=N)N3N=C(N4CCOCC4)SC3=NC2=O)ccc1OC(=O)c1ccccc1	8.014e-05	4.09615	BAO_0000019	assay format	SINGLE PROTEIN
CHEMBL1348345	CCCCNC(=O)c1ccc2nc(-c3ccco3)c(-c3ccco3)nc2c1	8.038e-05	4.09485	BAO_0000019	assay format	SINGLE PROTEIN
CHEMBL1479843	C#CCOc1ccc(/C=C2/C(=O)ON=C2C)cc1Br	8.067e-05	4.09329	BAO_0000019	assay format	SINGLE PROTEIN
CHEMBL1532491	O=c1oc2ccccc2c(O)c1[C@H]1c2ccc(O)cc2Oc2c1c(=O)oc1ccccc21	8.072e-05	4.09302	BAO_0000019	assay format	SINGLE PROTEIN
CHEMBL1444119	O=C(O)/C(=C\c1ccc(Cl)c([N+](=O)[O-])c1)c1ccc(S(=O)(=O)N2CCCCC2)s1	8.143e-05	4.08922	BAO_0000019	assay format	SINGLE PROTEIN
CHEMBL1382399	COC(=O)C1=C(C(=O)OC)C(c2cc(Br)ccc2O)c2sc(O)nc2S1	8.156e-05	4.08852	BAO_0000019	assay format	SINGLE PROTEIN
CHEMBL1408494	Cc1cc(NS(=O)(=O)c2ccc(NC(=O)CSc3nc(O)c4c(C)c(C)sc4n3)cc2)no1	8.186e-05	4.08693	BAO_0000019	assay format	SINGLE PROTEIN
CHEMBL1327816	O=C1C(=O)c2c(C(=O)c3ccccc3)coc2-c2ccccc21	8.229e-05	4.08465	BAO_0000019	assay format	SINGLE PROTEIN
CHEMBL1352170	Cc1c(N=C2C=C(Br)C(=O)C(Br)=C2)c(=O)n(-c2ccccc2)n1C	8.248e-05	4.08365	BAO_0000019	assay format	SINGLE PROTEIN
CHEMBL1466466	O=C(O)c1cccc(CN2C(=O)S/C(=C/c3cccc([N+](=O)[O-])c3)C2=O)c1	8.321e-05	4.07982	BAO_0000019	assay format	SINGLE PROTEIN
CHEMBL1375820	CCc1ccccc1N1C(=O)C(Cl)=C(N2CCOCC2)C1=O	8.323e-05	4.07972	BAO_0000019	assay format	SINGLE PROTEIN
CHEMBL1392332	O=C1OC(c2ccccc2)C(C(=O)c2ccc(Cl)cc2)=C1O	8.344e-05	4.07863	BAO_0000019	assay format	SINGLE PROTEIN
CHEMBL1968789	C=CC/N=c1\scc(-c2ccco2)n1/N=C/c1ccc(O)c(O)c1O	8.379e-05	4.07681	BAO_0000019	assay format	SINGLE PROTEIN
CHEMBL1556267	Cc1cc[n+](-c2[n-]c(=O)sc2C=NNC(=O)c2ccncc2)cc1	8.385e-05	4.0765	BAO_0000019	assay format	SINGLE PROTEIN
CHEMBL1493697	Cc1ccc(C(c2c(O)n3c(nc2=O)SCC3)c2c(O)n3c(nc2=O)SCC3)cc1	8.42e-05	4.07469	BAO_0000019	assay format	SINGLE PROTEIN
CHEMBL1579562	O=C1C(Cl)=C(N2CCCC2)C(=O)N1c1ccccc1F	8.44e-05	4.07366	BAO_0000019	assay format	SINGLE PROTEIN
CHEMBL1514916	CC(C)c1cc2c(c(O)c1O)[C@@]13CCCC(C)(C)C1CC2OC3=O	8.443e-05	4.0735	BAO_0000019	assay format	SINGLE PROTEIN
CHEMBL3145017	CCc1c(C)[nH]n(-c2ccc(Oc3ccccc3)c(S(=O)(=O)O)c2)c1=O	8.448e-05	4.07325	BAO_0000019	assay format	SINGLE PROTEIN
CHEMBL1335165	CSC(SC)=C(C#N)C(=O)c1ccccc1	8.464e-05	4.07242	BAO_0000019	assay format	SINGLE PROTEIN
CHEMBL1543897	C#CCOc1c(Br)cc(/C=C2/C(=O)ON=C2C)cc1OCC	8.474e-05	4.07191	BAO_0000019	assay format	SINGLE PROTEIN
CHEMBL1393512	CN1C(=O)NC(=O)/C(=C/c2ccc(C(=O)O)cc2)C1=O	8.512e-05	4.06997	BAO_0000019	assay format	SINGLE PROTEIN
CHEMBL1411221	COc1cc(NC(=O)CSc2ncnc3sc4c(c23)CCC(C)C4)c(C(=O)O)cc1OC	8.603e-05	4.06535	BAO_0000019	assay format	SINGLE PROTEIN
CHEMBL1409603	O=C(NCCCO)c1ccc2nc(-c3ccco3)c(-c3ccco3)nc2c1	8.622e-05	4.06439	BAO_0000019	assay format	SINGLE PROTEIN
CHEMBL1985591	CC(=O)Oc1oc(-c2ccccc2)nc1/C=N/c1ccccc1	8.635e-05	4.06374	BAO_0000019	assay format	SINGLE PROTEIN
CHEMBL1584752	CCOC(=O)C1=C(Cc2ccc(F)cc2)C(=O)c2ccccc2C1=O	8.64e-05	4.06349	BAO_0000019	assay format	SINGLE PROTEIN
CHEMBL3145018	Cc1[nH]n(-c2ccccc2)c(=O)c1C(c1ccccc1[N+](=O)[O-])C(C#N)C#N	8.641e-05	4.06344	BAO_0000019	assay format	SINGLE PROTEIN
CHEMBL1564253	O=c1oc2c3c4c(cc2s1)CCCN4CCC3	8.672e-05	4.06188	BAO_0000019	assay format	SINGLE PROTEIN
CHEMBL1491562	CCN(CC)C(=O)c1ccc2c(c1)C1C=CCC1C(C(=O)O)N2	8.672e-05	4.06188	BAO_0000019	assay format	SINGLE PROTEIN
CHEMBL1449334	CSc1nnc(-c2ccco2)c(-c2ccco2)n1	8.684e-05	4.06128	BAO_0000019	assay format	SINGLE PROTEIN
CHEMBL1487959	O=C(O)CN1C(=O)/C(=C\c2ccccc2OCc2ccc(Cl)cc2Cl)SC1=S	8.761e-05	4.05745	BAO_0000019	assay format	SINGLE PROTEIN
CHEMBL1324406	COc1cc(C(C2C(=O)CC(C)(C)CC2=O)C2C(=O)CC(C)(C)CC2=O)cc(OC)c1OC	8.767e-05	4.05715	BAO_0000019	assay format	SINGLE PROTEIN
CHEMBL1428078	COc1cc(/C=C2/SC(=S)N(CC(=O)O)C2=O)ccc1OC(=O)c1cccs1	8.832e-05	4.05394	BAO_0000019	assay format	SINGLE PROTEIN
CHEMBL1714348	O=C1C(=NO)CCc2ccccc21	8.858e-05	4.05266	BAO_0000019	assay format	SINGLE PROTEIN
CHEMBL3193639	Cc1c(/N=C2\C=CC(=O)c3ccccc32)c(=O)n(-c2ccccc2)n1C	8.859e-05	4.05262	BAO_0000019	assay format	SINGLE PROTEIN
CHEMBL3197999	Cc1ccc(-c2ccc(/C=N/NC3=NC(=O)C(CC(=O)O)S3)o2)c([N+](=O)[O-])c1	8.863e-05	4.05242	BAO_0000019	assay format	SINGLE PROTEIN
CHEMBL1335410	CCC1(C)Cc2c(sc3[nH]c(=O)[nH]c(=O)c23)CS1	8.867e-05	4.05222	BAO_0000019	assay format	SINGLE PROTEIN
CHEMBL3191602	O=C(O)CC1SC(N/N=C/c2ccc(-c3ccccc3[N+](=O)[O-])o2)=NC1=O	8.897e-05	4.05076	BAO_0000019	assay format	SINGLE PROTEIN
CHEMBL1533464	O=C(O)c1ccc(-n2nc(C(F)(F)F)c3c2-c2ccoc2CC3)cc1	8.904e-05	4.05041	BAO_0000019	assay format	SINGLE PROTEIN
CHEMBL1891071	CC(=O)N1CCc2c(sc(NC(=O)c3ccc([N+](=O)[O-])o3)c2C(N)=O)C1	8.934e-05	4.04895	BAO_0000019	assay format	SINGLE PROTEIN
CHEMBL1708363	Cc1cc(O)c(C(C)C)cc1N=Cc1ccc([N+](=O)[O-])cc1	9.005e-05	4.04552	BAO_0000019	assay format	SINGLE PROTEIN
CHEMBL187460	C[C@H]1COC2=C1C(=O)C(=O)c1c2ccc2c1CCCC2(C)C	9.006e-05	4.04547	BAO_0000019	assay format	SINGLE PROTEIN
CHEMBL1453783	COC/C=C/C1=CC2=CC(=O)C(C)(OC(=O)C3CCCC3)C(=O)C2=CO1	9.017e-05	4.04494	BAO_0000019	assay format	SINGLE PROTEIN
CHEMBL1576509	COc1ccccc1/C=C1/C(=O)N(c2ccccc2)N=C1C	9.021e-05	4.04475	BAO_0000019	assay format	SINGLE PROTEIN
CHEMBL1368398	CCOC(=O)c1sc(N2N=C(C)/C(=C\c3ccc(OCC(=O)OC)cc3)C2=O)nc1C	9.069e-05	4.04244	BAO_0000019	assay format	SINGLE PROTEIN
CHEMBL3392068	N#Cc1c(N)sc(=S)c2c1CCCC2	9.08e-05	4.04191	BAO_0000019	assay format	SINGLE PROTEIN
CHEMBL1546228	O=C1C=CC(=NNc2ccccc2)C=CC1=O	9.124e-05	4.03981	BAO_0000019	assay format	SINGLE PROTEIN
CHEMBL1382439	O=C(CCN1C(=O)S/C(=C/c2ccccc2)C1=O)Nc1ccc(O)c(C(=O)O)c1	9.159e-05	4.03815	BAO_0000019	assay format	SINGLE PROTEIN
CHEMBL1423198	Cc1n[nH]c(O)c1C(c1ccc(-c2ccc(C(=O)O)cc2)o1)c1c(C)n[nH]c1O	9.184e-05	4.03697	BAO_0000019	assay format	SINGLE PROTEIN
CHEMBL1550841	O=S(=O)(Nc1nc2ccccc2nc1NCc1ccco1)c1ccc(Cl)cc1	9.192e-05	4.03659	BAO_0000019	assay format	SINGLE PROTEIN
CHEMBL1416451	Cc1cc(C)cc(NC(=S)N(Cc2ccc(Cl)cc2)Cc2ccc(C(=O)O)cc2)c1	9.21e-05	4.03574	BAO_0000019	assay format	SINGLE PROTEIN
CHEMBL1426440	COC(=O)[C@@H]1[C@@H](C#N)C2(c3ccccc3-c3ccccc32)N(c2ccc(Cl)cc2)N1C#N	9.239e-05	4.03438	BAO_0000019	assay format	SINGLE PROTEIN
CHEMBL1438567	Cc1ccc(CNc2ccc(O)cc2)cc1	9.246e-05	4.03405	BAO_0000019	assay format	SINGLE PROTEIN
CHEMBL1462469	COc1ccc(-c2csc(NC(=O)CSc3nc(C)nc4sc(C(=O)O)c(C)c34)n2)cc1	9.268e-05	4.03301	BAO_0000019	assay format	SINGLE PROTEIN
CHEMBL1438240	CCOc1c(Cl)cc(CNc2ccc(N3CCCC3)cc2)cc1OC	9.316e-05	4.03077	BAO_0000019	assay format	SINGLE PROTEIN
CHEMBL1459563	COC(=O)C1=C(C(=O)OC)C(c2ccccc2O)c2sc(O)nc2S1	9.323e-05	4.03044	BAO_0000019	assay format	SINGLE PROTEIN
CHEMBL3196320	O=C1CCC/C(=N/Nc2ccc(Cl)cc2)C1	9.327e-05	4.03026	BAO_0000019	assay format	SINGLE PROTEIN
CHEMBL1372387	O=C(O)CSc1cc(C(=O)c2ccccc2O)cn2c(=O)c3c4c(sc3nc12)CCCC4	9.414e-05	4.02623	BAO_0000019	assay format	SINGLE PROTEIN
CHEMBL1568897	Cc1cccc(CS(=O)(=O)c2ncc(Cl)c(C(=O)Nc3nnc(C(C)C)s3)n2)c1	9.426e-05	4.02567	BAO_0000019	assay format	SINGLE PROTEIN
CHEMBL2007419	C/C(CC(c1ccccc1)c1c(O)oc2ccccc2c1=O)=N\Nc1ccc([N+](=O)[O-])cc1[N+](=O)[O-]	9.442e-05	4.02494	BAO_0000019	assay format	SINGLE PROTEIN
CHEMBL1525702	CC(=O)C1=C(O)C(=O)N(c2cc(C(C)(C)C)on2)C1c1ccc(C(C)C)cc1	9.527e-05	4.02104	BAO_0000019	assay format	SINGLE PROTEIN
CHEMBL1558051	COc1ccc(/C=C2\C(=O)ON=C2c2ccccc2)cc1OC	9.544e-05	4.02027	BAO_0000019	assay format	SINGLE PROTEIN
CHEMBL1613608	O=C(O)c1ccc(NS(=O)(=O)c2ccc3c(c2)C(=O)c2cc(S(=O)(=O)Nc4ccc(C(=O)O)cc4)ccc2-3)cc1	9.591e-05	4.01814	BAO_0000019	assay format	SINGLE PROTEIN
CHEMBL1431075	CC(C)c1nnc(NC(=O)c2nc(S(=O)(=O)Cc3ccc(F)cc3)ncc2Cl)s1	9.598e-05	4.01782	BAO_0000019	assay format	SINGLE PROTEIN
CHEMBL1717449	Nc1c(Br)cc(Br)c2c1C(=O)c1c(cccc1S(=O)(=O)O)C2=O	9.611e-05	4.01723	BAO_0000019	assay format	SINGLE PROTEIN
CHEMBL1566197	Cc1ccc(S(=O)(=O)ON2C(=O)c3ccccc3C2=O)c(C)c1	9.625e-05	4.0166	BAO_0000019	assay format	SINGLE PROTEIN
CHEMBL1546136	Cc1cccc(NC(=O)CSc2nnc(-c3ccco3)c(-c3ccco3)n2)c1C	9.632e-05	4.01628	BAO_0000019	assay format	SINGLE PROTEIN
CHEMBL3195434	COc1c(OC(C)=O)ccc(/C=N\NC(=O)c2ccc(Br)cc2)c1[N+](=O)[O-]	9.65e-05	4.01547	BAO_0000019	assay format	SINGLE PROTEIN
CHEMBL1703812	COC1C=COC2(C)Oc3c(C)c(O)c4c(O)c(c(CN5CCN(C)CC5)c(O)c4c3C2=O)NC(=O)C(C)=CC=CC(C)C(O)C(C)C(O)C(C)C(OC(C)=O)C1C	9.662e-05	4.01493	BAO_0000019	assay format	SINGLE PROTEIN
CHEMBL1387631	C#CCOc1ccc(/C=C2/C(=O)ON=C2C)cc1Cl	9.708e-05	4.01287	BAO_0000019	assay format	SINGLE PROTEIN
CHEMBL1377465	COc1cc(CN2CCCC(C(=O)c3ccc4c5c(cccc35)CC4)C2)cc(OC)c1O	9.769e-05	4.01015	BAO_0000019	assay format	SINGLE PROTEIN
CHEMBL1336916	COc1ccccc1-c1cc(C(=O)Nc2sc3c(c2C#N)CCC(C)C3)c2ccccc2n1	9.781e-05	4.00962	BAO_0000019	assay format	SINGLE PROTEIN
CHEMBL3196491	Cc1ccc(C)c(S(=O)(=O)/N=C2\C=C(NS(=O)(=O)c3ccccc3)C(=O)c3ccccc32)c1	9.785e-05	4.00944	BAO_0000019	assay format	SINGLE PROTEIN
CHEMBL1492106	CC(C)OP(=O)(OC(C)C)C1(NS(=O)(=O)c2ccc(Cl)cc2)C=C(Cl)C(=O)C(Cl)=C1	9.928e-05	4.00314	BAO_0000019	assay format	SINGLE PROTEIN
CHEMBL1543611	c1coc(-c2nc3nc4ccccc4n3nc2-c2ccco2)c1	9.93e-05	4.00305	BAO_0000019	assay format	SINGLE PROTEIN
CHEMBL1598944	COc1ccc(/C=C2\C(=O)NC(=O)N(c3ccc(C)c(C)c3)C2=O)cc1CN1C(=O)c2ccccc2C1=O	9.951e-05	4.00213	BAO_0000019	assay format	SINGLE PROTEIN
CHEMBL1534470	O=Cc1cc(N=Nc2cccc(C(=O)O)c2)ccc1O	9.955e-05	4.00196	BAO_0000019	assay format	SINGLE PROTEIN
CHEMBL1427750	O=C1NC(=S)N/C1=C/C=C/c1ccccc1	9.977e-05	4.001	BAO_0000019	assay format	SINGLE PROTEIN
CHEMBL1878916	O=C(O)CN1C(=O)C=CC1=O	0.0001	4	BAO_0000019	assay format	SINGLE PROTEIN
CHEMBL1351902	Cc1c(N)cc(N)cc1C(=O)O	0.0001	4	BAO_0000019	assay format	SINGLE PROTEIN
CHEMBL1328567	O=C1C(O)=C(O)C(=O)c2ccccc21	0.0001	4	BAO_0000019	assay format	SINGLE PROTEIN
CHEMBL44664	Cc1ccc(C(=O)/C=C/C(=O)O)cc1	0.0001	4	BAO_0000019	assay format	SINGLE PROTEIN
CHEMBL1538460	O=C(O)/C=C/C(=O)c1ccc(O)cc1	0.0001	4	BAO_0000019	assay format	SINGLE PROTEIN
CHEMBL1581158	O=C1CCNc2cc3ccccc3cc21	0.0001	4	BAO_0000019	assay format	SINGLE PROTEIN
CHEMBL1570535	COc1ccccc1/C=C1/C(=O)ON=C1C	0.0001	4	BAO_0000019	assay format	SINGLE PROTEIN
CHEMBL1438182	O=C(O)CCCNC(=O)/C=C/c1ccco1	0.0001	4	BAO_0000019	assay format	SINGLE PROTEIN
CHEMBL1523512	COc1ccc2c([N+](=O)[O-])c(Cl)[nH]c2c1	0.0001	4	BAO_0000019	assay format	SINGLE PROTEIN
CHEMBL1496732	CCc1ccc(CNc2ccc(O)cc2)cc1	0.0001	4	BAO_0000019	assay format	SINGLE PROTEIN
CHEMBL2001761	Oc1ccc(/C=N/N2CCCCC2)c(O)c1O	0.0001	4	BAO_0000019	assay format	SINGLE PROTEIN
CHEMBL3392033	N#Cc1c(N)sc(=S)c2c1CCCCC2	0.0001	4	BAO_0000019	assay format	SINGLE PROTEIN
CHEMBL1538622	N#C/C(=C\c1cccs1)C(=O)c1ccccc1	0.0001	4	BAO_0000019	assay format	SINGLE PROTEIN
CHEMBL1401841	COc1ccc2nc3cccc(OC)c3nc2c1	0.0001	4	BAO_0000019	assay format	SINGLE PROTEIN
CHEMBL1432739	C#CCOc1ccccc1/C=C1/C(=O)ON=C1C	0.0001	4	BAO_0000019	assay format	SINGLE PROTEIN
CHEMBL1735864	O=C(O)C(Cc1ccccc1)N1C(=O)C=CC1=O	0.0001	4	BAO_0000019	assay format	SINGLE PROTEIN
CHEMBL1433028	O=C(O)/C=C/C(=O)c1ccc2c(c1)NC(=O)CO2	0.0001	4	BAO_0000019	assay format	SINGLE PROTEIN
CHEMBL1499491	COc1ccc(Cl)cc1/C=C1/C(=O)ON=C1C	0.0001	4	BAO_0000019	assay format	SINGLE PROTEIN
CHEMBL3196706	N#C/C(=C\c1ccc(C#N)cc1)C(=O)c1ccccc1	0.0001	4	BAO_0000019	assay format	SINGLE PROTEIN
CHEMBL305978	c1coc(-c2nc3ccccc3nc2-c2ccco2)c1	0.0001	4	BAO_0000019	assay format	SINGLE PROTEIN
CHEMBL1332481	O=C1CNC(=O)/C1=C/c1ccc(Br)cc1	0.0001	4	BAO_0000019	assay format	SINGLE PROTEIN
CHEMBL1559165	CSc1sccc1/C=C(/C#N)C(=O)c1ccco1	0.0001	4	BAO_0000019	assay format	SINGLE PROTEIN
CHEMBL1607313	COc1ccc2[nH]c3c4c(ccc3c2c1)C(=O)C=CC4=O	0.0001	4	BAO_0000019	assay format	SINGLE PROTEIN
CHEMBL1601846	O=c1oc2c(cc1O)oc(=O)c1cc(O)c(O)c(O)c12	0.0001	4	BAO_0000019	assay format	SINGLE PROTEIN
CHEMBL1313262	Oc1ccc(N=Nc2ccccc2-c2nn[nH]n2)c(O)c1	0.0001	4	BAO_0000019	assay format	SINGLE PROTEIN
CHEMBL1589086	O=C1NC(=O)C(=Cc2coc3ccccc3c2=O)C(=O)N1	0.0001	4	BAO_0000019	assay format	SINGLE PROTEIN
CHEMBL1375750	C#CCOc1ccc(/C=C2/C(=O)ON=C2C)cc1OCC	0.0001	4	BAO_0000019	assay format	SINGLE PROTEIN
CHEMBL1581086	CCc1ccc(Nc2ccc(C(=O)O)cc2[N+](=O)[O-])cc1	0.0001	4	BAO_0000019	assay format	SINGLE PROTEIN
CHEMBL1612887	C=CCOc1ccc(/C=C2/C(=O)ON=C2C)cc1OCC	0.0001	4	BAO_0000019	assay format	SINGLE PROTEIN
CHEMBL1598439	CCC(=O)OC1(C)C(=O)C=C2C=C(C3CC3)OC=C2C1=O	0.0001	4	BAO_0000019	assay format	SINGLE PROTEIN
CHEMBL1340284	O=C(O)/C=C/C(=O)c1c(-c2ccccc2)[nH]c2ccccc12	0.0001	4	BAO_0000019	assay format	SINGLE PROTEIN
CHEMBL3194086	O=C1C=C(Nc2ccccc2C(=O)O)c2ccccc2C1=O	0.0001	4	BAO_0000019	assay format	SINGLE PROTEIN
CHEMBL63883	COc1ccc(NC(=O)c2cc3ccccc3cc2O)cc1	0.0001	4	BAO_0000019	assay format	SINGLE PROTEIN
CHEMBL1558183	CCN(CC)c1ccc(N=C2C(=O)Nc3ccccc32)cc1	0.0001	4	BAO_0000019	assay format	SINGLE PROTEIN
CHEMBL187266	Cc1coc2c1C(=O)C(=O)c1c-2ccc2c1CCCC2(C)C	0.0001	4	BAO_0000019	assay format	SINGLE PROTEIN
CHEMBL1715126	Cc1cc(O)c(C(C)C)cc1N=Cc1ccc(N(C)C)cc1	0.0001	4	BAO_0000019	assay format	SINGLE PROTEIN
CHEMBL1714283	Cc1cc(O)c(C(C)C)cc1N=Cc1ccccc1[N+](=O)[O-]	0.0001	4	BAO_0000019	assay format	SINGLE PROTEIN
CHEMBL1578345	O=C(COc1cccnc1[N+](=O)[O-])c1ccc(Cl)s1	0.0001	4	BAO_0000019	assay format	SINGLE PROTEIN
CHEMBL285527	O=S(=O)(O)c1cccc2cccc(Nc3ccccc3)c12	0.0001	4	BAO_0000019	assay format	SINGLE PROTEIN
CHEMBL1496782	O=C1NC(=O)C(=Cc2coc3ccc(O)cc3c2=O)C(=O)N1	0.0001	4	BAO_0000019	assay format	SINGLE PROTEIN
CHEMBL234338	O=c1cc(-c2ccc(O)cc2)oc2c(O)c(O)c(O)c(O)c12	0.0001	4	BAO_0000019	assay format	SINGLE PROTEIN
CHEMBL118175	C/C(=N/Nc1ccc(C(=O)O)cc1)c1ccc(O)c(O)c1O	0.0001	4	BAO_0000019	assay format	SINGLE PROTEIN
CHEMBL1711432	COc1cc(NCCCCCCN)c2ncccc2c1OC	0.0001	4	BAO_0000019	assay format	SINGLE PROTEIN
CHEMBL1541889	O=C(NNc1ccc(O)cc1)c1ccc(Br)cc1	0.0001	4	BAO_0000019	assay format	SINGLE PROTEIN
CHEMBL1521945	Cc1ccc2c(c1)C(=O)C(=O)N2CCCOc1ccccc1C	0.0001	4	BAO_0000019	assay format	SINGLE PROTEIN
CHEMBL1310036	Nc1cccc2c1C(=O)N(C(=O)/C=C/c1cccc(F)c1)C2=O	0.0001	4	BAO_0000019	assay format	SINGLE PROTEIN
CHEMBL1479899	CCc1c(C)sc(NC(=O)OC)c1C(=O)N1CCCCC1	0.0001	4	BAO_0000019	assay format	SINGLE PROTEIN
CHEMBL3197557	Cc1nc2ccccc2c(=O)n1/N=C/c1ccc(O)c(O)c1O	0.0001	4	BAO_0000019	assay format	SINGLE PROTEIN
CHEMBL1524427	COC(=O)c1c(C)c2c(C)cc3ccccn3c-2c1C(=O)OC	0.0001	4	BAO_0000019	assay format	SINGLE PROTEIN
CHEMBL1347659	O=C(O)Cn1cc(C=C2C(=O)NC(=O)NC2=O)c2ccccc21	0.0001	4	BAO_0000019	assay format	SINGLE PROTEIN
CHEMBL1571258	O=C1NC(=O)C(=Cc2ccc(Sc3ccccc3)o2)C(=O)N1	0.0001	4	BAO_0000019	assay format	SINGLE PROTEIN
CHEMBL1408395	Cc1ccc2c(c1)c(=O)c1c3n2CCN(C(=O)CCl)C3CC1	0.0001	4	BAO_0000019	assay format	SINGLE PROTEIN
CHEMBL1311811	C#CCOc1c(Cl)cc(/C=C2/C(=O)ON=C2C)cc1OCC	0.0001	4	BAO_0000019	assay format	SINGLE PROTEIN
CHEMBL1431570	Cc1ccc(/C=C2/C(=O)NC(=O)N(CC3CCCO3)C2=O)s1	0.0001	4	BAO_0000019	assay format	SINGLE PROTEIN
CHEMBL1331561	O=C1c2ccccc2C(=O)N1OS(=O)(=O)c1ccc(F)cc1	0.0001	4	BAO_0000019	assay format	SINGLE PROTEIN
CHEMBL1550490	CCOC(=O)c1ccc(NC2=CC(=O)C(=O)c3ccccc32)cc1	0.0001	4	BAO_0000019	assay format	SINGLE PROTEIN
CHEMBL1330109	Cc1ccc(C(=O)c2no[n+]([O-])c2C(=O)c2ccc(C)cc2)cc1	0.0001	4	BAO_0000019	assay format	SINGLE PROTEIN
CHEMBL1487033	COc1cccc(/C=C2/C(=O)NN(c3ccc(C)c(C)c3)C2=O)c1	0.0001	4	BAO_0000019	assay format	SINGLE PROTEIN
CHEMBL1318817	COc1cc(N=c2ssnc2Cl)c(OC)cc1Cl	0.0001	4	BAO_0000019	assay format	SINGLE PROTEIN
CHEMBL1698859	O=C1C(O)=CC(=C(c2ccccc2)c2ccccc2)c2ccccc21	0.0001	4	BAO_0000019	assay format	SINGLE PROTEIN
CHEMBL1570573	CC1(OC(=O)c2ccco2)C(=O)C=C2C=C(C3CC3)OC=C2C1=O	0.0001	4	BAO_0000019	assay format	SINGLE PROTEIN
CHEMBL1428278	Cc1sc2nc3ccc(NCc4ccco4)nn3c(=O)c2c1C	0.0001	4	BAO_0000019	assay format	SINGLE PROTEIN
CHEMBL1589514	COc1ccc(N2C(=O)/C(=C/c3ccco3)C(=O)NC2=S)cc1	0.0001	4	BAO_0000019	assay format	SINGLE PROTEIN
CHEMBL1528294	CCc1ccc(S(=O)(=O)ON2C(=O)c3ccccc3C2=O)cc1	0.0001	4	BAO_0000019	assay format	SINGLE PROTEIN
CHEMBL1604527	Cc1ccc(C)c(S(=O)(=O)ON2C(=O)c3ccccc3C2=O)c1	0.0001	4	BAO_0000019	assay format	SINGLE PROTEIN
CHEMBL1609490	O=[N+]([O-])c1ccc(-[n+]2ccc3ccccc3c2)c([N+](=O)[O-])c1.[Cl-]	0.0001	4	BAO_0000019	assay format	SINGLE PROTEIN
CHEMBL3216654	COc1cc(NCCCC(C)N)c2ncccc2c1.Cl.Cl	0.0001	4	BAO_0000019	assay format	SINGLE PROTEIN
CHEMBL1459167	Cc1nn(-c2ccccc2)c2c1C(c1cccs1)C(C#N)=C(N)O2	0.0001	4	BAO_0000019	assay format	SINGLE PROTEIN
CHEMBL1546134	CC1=NNC(=O)/C1=C\c1cn(-c2ccccc2)nc1-c1cccs1	0.0001	4	BAO_0000019	assay format	SINGLE PROTEIN
CHEMBL1441315	Cc1cc(S(=O)(=O)ON2C(=O)c3ccccc3C2=O)ccc1F	0.0001	4	BAO_0000019	assay format	SINGLE PROTEIN
CHEMBL3195827	COc1ccccc1NC1=C(NC(C)=O)C(=O)c2ccccc2C1=O	0.0001	4	BAO_0000019	assay format	SINGLE PROTEIN
CHEMBL1312739	COc1cc(/C=C2/C(=O)NC(=O)N(c3ccccc3)C2=O)ccc1O	0.0001	4	BAO_0000019	assay format	SINGLE PROTEIN
CHEMBL1349629	Nc1nc2ncc(C(=O)c3cc(Cl)cc(Cl)c3O)cc2s1	0.0001	4	BAO_0000019	assay format	SINGLE PROTEIN
CHEMBL1390702	CSC1=NSC2=NC(=O)/C(=C\c3c[nH]c4ccccc34)C(=N)N12	0.0001	4	BAO_0000019	assay format	SINGLE PROTEIN
CHEMBL1517374	Cc1ccc(O)c(NC2=C(Cl)C(=O)N(Cc3ccccc3)C2=O)c1	0.0001	4	BAO_0000019	assay format	SINGLE PROTEIN
CHEMBL1373390	O=C(O)c1ccc2c(c1Nc1ccccc1)C(=O)c1ccccc1C2=O	0.0001	4	BAO_0000019	assay format	SINGLE PROTEIN
CHEMBL1423709	Cn1cccc1/C=C1/C(=O)NC(=S)N(Cc2ccc(F)cc2)C1=O	0.0001	4	BAO_0000019	assay format	SINGLE PROTEIN
CHEMBL1570267	O=C(O)c1cc(/C=C/C(=O)c2cc(F)ccc2O)c2c(c1)COCO2	0.0001	4	BAO_0000019	assay format	SINGLE PROTEIN
CHEMBL1302213	O=C(CS(=O)(=O)c1ccccc1)c1cc2cc(F)ccc2oc1=O	0.0001	4	BAO_0000019	assay format	SINGLE PROTEIN
CHEMBL1555532	N#Cc1c([N+](=O)[O-])cc([N+](=O)[O-])cc1S(=O)(=O)Cc1ccccc1	0.0001	4	BAO_0000019	assay format	SINGLE PROTEIN
CHEMBL1464233	C#CCOc1c(Br)cc(/C=C2/C(=O)ON=C2C)cc1OC	0.0001	4	BAO_0000019	assay format	SINGLE PROTEIN
CHEMBL1383611	C=CCOc1c(Br)cc(/C=C2/C(=O)ON=C2C)cc1OC	0.0001	4	BAO_0000019	assay format	SINGLE PROTEIN
CHEMBL1464107	Cc1nn(-c2cccc(Cl)c2)c2nc(-c3ccco3)cc(C(=O)O)c12	0.0001	4	BAO_0000019	assay format	SINGLE PROTEIN
CHEMBL1533094	O=C1NN(c2cccc(Br)c2)C(=O)/C1=C\c1ccc(O)cc1	0.0001	4	BAO_0000019	assay format	SINGLE PROTEIN
CHEMBL1360525	O=C(O)c1cc([N+](=O)[O-])c(Sc2nc3ccccc3[nH]2)c([N+](=O)[O-])c1	0.0001	4	BAO_0000019	assay format	SINGLE PROTEIN
CHEMBL1599312	NS(=O)(=O)c1ccc(-c2ccc(C=C3C(=O)NC(=O)NC3=O)o2)cc1	0.0001	4	BAO_0000019	assay format	SINGLE PROTEIN
CHEMBL1409585	O=C1/C(=C/c2ccc(C(=O)O)cc2)CCC/C1=C\c1ccc(C(=O)O)cc1	0.0001	4	BAO_0000019	assay format	SINGLE PROTEIN
CHEMBL1304402	CN1CCN(C(c2ccccn2)c2cc(Cl)c3cccnc3c2O)CC1	0.0001	4	BAO_0000019	assay format	SINGLE PROTEIN
CHEMBL1581845	CC1(C)CC(=O)C=C(NC2=CC3OC(c4ccccc4)OCC3OC2=O)C1	0.0001	4	BAO_0000019	assay format	SINGLE PROTEIN
CHEMBL1342821	Cl.Oc1ccc(-c2csc(Nc3cccc4ccccc34)n2)cc1O	0.0001	4	BAO_0000019	assay format	SINGLE PROTEIN
CHEMBL1335615	NS(=O)(=O)c1ccc(N=Nc2c(O)c(C(=O)O)cc3ccccc23)cc1	0.0001	4	BAO_0000019	assay format	SINGLE PROTEIN
CHEMBL1469463	Cc1ccccc1N1C(=O)NC(=O)/C(=C\c2cnn(-c3ccccc3)c2)C1=O	0.0001	4	BAO_0000019	assay format	SINGLE PROTEIN
CHEMBL1383455	CCn1nc([N+](=O)[O-])c(C(C#N)c2nc3ccccc3n2C)c(Cl)c1=O	0.0001	4	BAO_0000019	assay format	SINGLE PROTEIN
CHEMBL1559687	COc1cc(/C=C2/C(=O)NN(c3ccc(F)cc3)C2=O)cc([N+](=O)[O-])c1O	0.0001	4	BAO_0000019	assay format	SINGLE PROTEIN
CHEMBL1332506	O=C1NN(c2ccccc2)C(=O)/C1=C/c1ccc(-c2ccc(C(=O)O)cc2)o1	0.0001	4	BAO_0000019	assay format	SINGLE PROTEIN
CHEMBL1984240	COCC/N=c1\scc(-c2ccco2)n1/N=C/c1ccc(O)c(O)c1O	0.0001	4	BAO_0000019	assay format	SINGLE PROTEIN
CHEMBL3197153	C/C(=N\Nc1cccc(C(=O)O)c1)c1ccc2c(c1)Nc1ccccc1S2	0.0001	4	BAO_0000019	assay format	SINGLE PROTEIN
CHEMBL1410562	Cc1nn(Cc2ccccc2)c2c1C(c1cccc(Cl)c1)C(C#N)=C(N)O2	0.0001	4	BAO_0000019	assay format	SINGLE PROTEIN
CHEMBL1311185	O=C(Nc1ccccc1)C1=C(c2ccccc2)S(=O)(=O)CCS1(=O)=O	0.0001	4	BAO_0000019	assay format	SINGLE PROTEIN
CHEMBL1431490	O=C(CSc1nnc(-c2ccco2)c(-c2ccco2)n1)Nc1ccccc1	0.0001	4	BAO_0000019	assay format	SINGLE PROTEIN
CHEMBL3196993	O=C(Cc1csc(N2CCOCC2)n1)N/N=C/c1ccc(O)c(O)c1O	0.0001	4	BAO_0000019	assay format	SINGLE PROTEIN
CHEMBL1324674	Cc1ccc(SCc2n[nH]c3c2C(c2ccc(C)o2)C(C#N)=C(N)O3)cc1	0.0001	4	BAO_0000019	assay format	SINGLE PROTEIN
CHEMBL1386851	COc1cc(C(=S)N2CCN(c3ccccc3Cl)CC2)cc(O)c1O	0.0001	4	BAO_0000019	assay format	SINGLE PROTEIN
CHEMBL3199328	Oc1ccc(/C=N/NP(=S)(c2ccccc2)c2ccccc2)c(O)c1O	0.0001	4	BAO_0000019	assay format	SINGLE PROTEIN
CHEMBL1476442	O=C(O)CCc1ccc(-c2ccc(Br)cc2)n1-c1ccc(O)cc1	0.0001	4	BAO_0000019	assay format	SINGLE PROTEIN
CHEMBL1428710	COc1ccccc1N1C(=O)NC(=O)/C(=C\c2cnn(-c3ccccc3)c2)C1=O	0.0001	4	BAO_0000019	assay format	SINGLE PROTEIN
CHEMBL1529115	Cc1ccc(NC(=O)C2=C(c3ccccc3)S(=O)(=O)CCS2(=O)=O)cc1	0.0001	4	BAO_0000019	assay format	SINGLE PROTEIN
CHEMBL1979957	COCC/N=c1\scc(-c2cccs2)n1/N=C/c1ccc(O)c(O)c1O	0.0001	4	BAO_0000019	assay format	SINGLE PROTEIN
CHEMBL1402954	CCOc1c(Br)cc(/C=C2\C(=O)N(CCC#N)N=C2C)cc1OC	0.0001	4	BAO_0000019	assay format	SINGLE PROTEIN
CHEMBL1543544	O=C1NC(=O)N(c2ccc(F)cc2)C(=O)/C1=C/c1ccc(N2CCOCC2)cc1	0.0001	4	BAO_0000019	assay format	SINGLE PROTEIN
CHEMBL1337235	CS(=O)(=O)c1ncc(Cl)c(C(=O)Nc2ccc(N3CCOCC3)cc2)n1	0.0001	4	BAO_0000019	assay format	SINGLE PROTEIN
CHEMBL3211294	CC1/C(=N\Nc2ccc([N+](=O)[O-])cc2[N+](=O)[O-])CCC1(C(=O)O)c1ccccc1	0.0001	4	BAO_0000019	assay format	SINGLE PROTEIN
CHEMBL1380356	O=C(O)COc1ccccc1/C=C1\C(=O)NC(=O)N(CCC2=CCCCC2)C1=O	0.0001	4	BAO_0000019	assay format	SINGLE PROTEIN
CHEMBL1401639	COc1cc(C2C(C#N)=C(N)OC3=C2C(=O)CC(C)(C)C3)c([N+](=O)[O-])cc1OC	0.0001	4	BAO_0000019	assay format	SINGLE PROTEIN
CHEMBL1421193	CC(C)(C)OC(=O)N1CC=C2C(C#N)=C(N)C(C#N)(C#N)[C@H](c3cccnc3)[C@H]2C1	0.0001	4	BAO_0000019	assay format	SINGLE PROTEIN
CHEMBL1503852	O=C(CN1C(=O)/C(=C/c2ccco2)SC1=S)Nc1ccc(O)c(C(=O)O)c1	0.0001	4	BAO_0000019	assay format	SINGLE PROTEIN
CHEMBL1429799	O=C1NN(c2ccccc2)C(=O)/C1=C\c1ccccc1OCC(=O)N1CCOCC1	0.0001	4	BAO_0000019	assay format	SINGLE PROTEIN
CHEMBL1347107	COC(=O)c1ccc(-c2ccc(C(c3c(C)n[nH]c3O)c3c(C)n[nH]c3O)o2)cc1	0.0001	4	BAO_0000019	assay format	SINGLE PROTEIN
CHEMBL581225	O=C1c2ccc3c4c(ccc(c24)C(=O)N1CCCCO)C(=O)N(CCCCO)C3=O	0.0001	4	BAO_0000019	assay format	SINGLE PROTEIN
CHEMBL1471546	COC(=O)C1=C(C(=O)OC)C(c2cc(Cl)ccc2O)c2sc(O)nc2S1	0.0001	4	BAO_0000019	assay format	SINGLE PROTEIN
CHEMBL1703892	O=C1/C(=C\c2ccc([N+](=O)[O-])cc2)CS(=O)(=O)C/C1=C/c1ccc([N+](=O)[O-])cc1	0.0001	4	BAO_0000019	assay format	SINGLE PROTEIN
CHEMBL1313324	O=C(O)CCN1C(=O)/C(=C/c2ccc(-c3nc4ccccc4s3)o2)SC1=S	0.0001	4	BAO_0000019	assay format	SINGLE PROTEIN
CHEMBL1998429	Cc1ccc(C(=O)N/N=C/c2ccc(-c3ccc(Br)cc3[N+](=O)[O-])o2)o1	0.0001	4	BAO_0000019	assay format	SINGLE PROTEIN
CHEMBL1529471	CC(C(=O)Nc1ccc(O)c(C(=O)O)c1)N1C(=O)/C(=C/c2ccco2)SC1=S	0.0001	4	BAO_0000019	assay format	SINGLE PROTEIN
CHEMBL1606907	O=C(CCN1C(=O)/C(=C\c2ccco2)SC1=S)Nc1ccc(C(=O)O)c(O)c1	0.0001	4	BAO_0000019	assay format	SINGLE PROTEIN
CHEMBL1302328	Cc1cc(C(=O)O)ccc1-c1ccc(/C=C2\NC(=O)N(Cc3ccc(F)cc3)C2=O)o1	0.0001	4	BAO_0000019	assay format	SINGLE PROTEIN
CHEMBL1509648	Cc1ccc(/C=C/C(=O)Nc2ccc([N+](=O)[O-])c(NC(=O)/C=C/c3ccc(C)o3)c2)o1	0.0001	4	BAO_0000019	assay format	SINGLE PROTEIN
CHEMBL1496458	CCCCC1=CC2=CC(=O)C(C)(OC(=O)CC)C(=O)C2=CN1Cc1ccc(OC)cc1	0.0001	4	BAO_0000019	assay format	SINGLE PROTEIN
CHEMBL1598985	CCc1nnc(NC(=O)c2nc(S(=O)(=O)Cc3ccccc3)ncc2Cl)s1	0.0001	4	BAO_0000019	assay format	SINGLE PROTEIN
CHEMBL1871771	C#CCOc1ccc(/C=C2/C(=O)N(c3ccc(S(N)(=O)=O)cc3)N=C2C)cc1OC	0.0001	4	BAO_0000019	assay format	SINGLE PROTEIN
CHEMBL1902287	CC(Cc1ccc(O)cc1)NCC(O)c1ccc(O)c(O)c1.O=C(O)c1ccccc1	0.0001	4	BAO_0000019	assay format	SINGLE PROTEIN
CHEMBL1519313	O=C(O)CC1OCC=C2CN3CCC45C6=CC(=O)C(O)=C([N+](=O)[O-])C6=NC4C1C2CC35	0.0001	4	BAO_0000019	assay format	SINGLE PROTEIN
CHEMBL394197	Cc1n[nH]c(O)c1C(c1ccc(-c2ccc(Cl)c(C(=O)O)c2)o1)c1c(C)n[nH]c1O	0.0001	4	BAO_0000019	assay format	SINGLE PROTEIN
CHEMBL1969672	Cc1cc(C)c(S(=O)(=O)/N=C2/C=C(SCC(=O)O)C(=O)c3ccccc32)cc1C	0.0001	4	BAO_0000019	assay format	SINGLE PROTEIN
CHEMBL1403191	CCC(=O)OC1(C)C(=O)C2=COC(c3ccc(OC)cc3)=CC2=C(Br)C1=O	0.0001	4	BAO_0000019	assay format	SINGLE PROTEIN
CHEMBL1494242	COc1cc(/C=C2/C(=N)N3C(c4ccccc4)=CSC3=NC2=O)ccc1OCC(=O)O	0.0001	4	BAO_0000019	assay format	SINGLE PROTEIN
CHEMBL1589453	COc1ccc(S(=O)(=O)CC(=O)c2cc3cc(Br)ccc3oc2=O)cc1	0.0001	4	BAO_0000019	assay format	SINGLE PROTEIN
CHEMBL1341870	CC(C)c1nnc(NC(=O)c2nc(S(=O)(=O)Cc3ccccc3)ncc2Cl)s1	0.0001	4	BAO_0000019	assay format	SINGLE PROTEIN
CHEMBL1317919	CCc1nnc(NC(=O)c2nc(S(=O)(=O)Cc3cccc(C)c3)ncc2Cl)s1	0.0001	4	BAO_0000019	assay format	SINGLE PROTEIN
CHEMBL1322995	CCc1nnc(NC(=O)c2nc(S(=O)(=O)Cc3ccc(C)cc3)ncc2Cl)s1	0.0001	4	BAO_0000019	assay format	SINGLE PROTEIN
CHEMBL1406745	Cc1ccc(C2C(C(=O)c3ccc(Br)cc3)=C(O)C(=O)N2Cc2ccco2)o1	0.0001	4	BAO_0000019	assay format	SINGLE PROTEIN
CHEMBL1302460	Cc1ccc(NC(=O)C(=Cc2ccc(C(=O)O)cc2)C(=O)Nc2ccc(C)cc2C)c(C)c1	0.0001	4	BAO_0000019	assay format	SINGLE PROTEIN
CHEMBL1454835	Cc1ccc(N2C(=O)NC(=O)/C(=C\c3cc(C)n(-c4ccc(C(=O)O)cc4)c3C)C2=O)cc1	0.0001	4	BAO_0000019	assay format	SINGLE PROTEIN
CHEMBL1504429	CC(=O)OCCCNc1cc(Sc2nc3ccccc3s2)c2nonc2c1[N+](=O)[O-]	0.0001	4	BAO_0000019	assay format	SINGLE PROTEIN
CHEMBL1420416	COc1cc(/C=C2\SC(=S)N(C(C(=O)O)c3ccccc3)C2=O)cc(OC)c1OC	0.0001	4	BAO_0000019	assay format	SINGLE PROTEIN
CHEMBL1542987	O=S(=O)([O-])CCC[n+]1c(SCCCS(=O)(=O)O)sc2ccc(Cl)cc21	0.0001	4	BAO_0000019	assay format	SINGLE PROTEIN
CHEMBL1461619	O=C1NC(=O)N(c2ccc3c(c2)OCO3)C(=O)/C1=C\c1ccc(-c2ccccc2C(=O)O)o1	0.0001	4	BAO_0000019	assay format	SINGLE PROTEIN
CHEMBL1575481	COc1ccc(/C=C2/SC(=S)N(CC(=O)O)C2=O)cc1OCc1ccc(Cl)cc1	0.0001	4	BAO_0000019	assay format	SINGLE PROTEIN
CHEMBL1344491	CCCc1nnc(NC(=O)c2nc(S(=O)(=O)Cc3cccc(C)c3)ncc2Cl)s1	0.0001	4	BAO_0000019	assay format	SINGLE PROTEIN
CHEMBL1490987	CCCc1nnc(NC(=O)c2nc(S(=O)(=O)Cc3ccc(C)cc3)ncc2Cl)s1	0.0001	4	BAO_0000019	assay format	SINGLE PROTEIN
CHEMBL1604350	Cc1ccc(CS(=O)(=O)c2ncc(Cl)c(C(=O)Nc3nnc(C(C)C)s3)n2)cc1	0.0001	4	BAO_0000019	assay format	SINGLE PROTEIN
CHEMBL1904459	Cc1ccccc1C(=O)Nc1cccc(C(=O)N/N=C/c2cc(Cl)cc([N+](=O)[O-])c2O)c1	0.0001	4	BAO_0000019	assay format	SINGLE PROTEIN
CHEMBL1365198	COC/C=C/C1=CC2=CC(=O)C(C)(OC(=O)c3cnc4ccccc4n3)C(=O)C2=CN1C1CC1	0.0001	4	BAO_0000019	assay format	SINGLE PROTEIN
CHEMBL1381627	COc1cc(-c2nnc(SCc3cc(=O)oc4cc(O)c(O)cc34)o2)cc(OC)c1OC	0.0001	4	BAO_0000019	assay format	SINGLE PROTEIN
CHEMBL1344289	COCCNC(=O)c1c(NC(=O)c2ccco2)n(Cc2ccccc2)c2nc3ccccc3nc12	0.0001	4	BAO_0000019	assay format	SINGLE PROTEIN
CHEMBL1374123	Cc1cc(N2C(=O)C(O)=C(C(=O)c3ccc(C)o3)C2c2ccc(OCc3ccccc3)cc2)no1	0.0001	4	BAO_0000019	assay format	SINGLE PROTEIN
CHEMBL1494334	Br.Cc1nn(CCc2nc(-c3ccco3)cs2)c2nc(O)cc(C(F)(F)F)c12	0.0001	4	BAO_0000019	assay format	SINGLE PROTEIN
CHEMBL1529705	O=C1Nc2ccc(F)cc2C12Nc1ccccc1-c1nnc(SCc3ccccc3Cl)nc1O2	0.0001	4	BAO_0000019	assay format	SINGLE PROTEIN
CHEMBL1400929	CC(=O)Nc1ccc(S(=O)(=O)Nc2nc3ccccc3nc2Nc2ccc(C(=O)O)c(O)c2)cc1	0.0001	4	BAO_0000019	assay format	SINGLE PROTEIN
CHEMBL1994988	O=[N+]([O-])c1cc(Cl)cc(/C=N/NC(=S)Nc2ccc(S(=O)(=O)N3CCOCC3)cc2)c1O	0.0001	4	BAO_0000019	assay format	SINGLE PROTEIN
CHEMBL3193823	CCCOc1ccc(C(=O)N/N=C/c2ccc(-c3ccc(S(=O)(=O)Nc4ncccn4)cc3)o2)cc1	0.0001	4	BAO_0000019	assay format	SINGLE PROTEIN
CHEMBL1562987	O=C(CCN1C(=O)S/C(=C\c2ccccc2)C1=O)Nc1ccc(S(=O)(=O)Nc2nccs2)cc1	0.0001	4	BAO_0000019	assay format	SINGLE PROTEIN
CHEMBL1336283	Cc1ccc(NC(S)=NNc2ccc([N+](=O)[O-])cc2S(=O)(=O)Nc2ccccc2C(=O)O)cc1C	0.0001	4	BAO_0000019	assay format	SINGLE PROTEIN
CHEMBL1581683	O=C(O)CCC(=O)NCCc1c(/C=C2/C(=O)NC(=S)N(Cc3ccc(F)cc3)C2=O)[nH]c2ccccc12	0.0001	4	BAO_0000019	assay format	SINGLE PROTEIN
CHEMBL1410383	COC(=O)CCC(=O)OC1(C)C(=O)C2=CN(C3CC3)C(c3ccc(OC)cc3)=CC2=C(Br)C1=O	0.0001	4	BAO_0000019	assay format	SINGLE PROTEIN
CHEMBL1386872	Cc1ccc(C)c(S(=O)(=O)Nc2ccccc2C(=O)Nc2ccc(S(=O)(=O)Nc3ncccn3)cc2)c1	0.0001	4	BAO_0000019	assay format	SINGLE PROTEIN
CHEMBL1449785	COC(=O)CCC(=O)OC1(C)C(=O)C2=CN(c3ccccc3)C(c3ccc(OC)cc3)=CC2=C(Br)C1=O	0.0001	4	BAO_0000019	assay format	SINGLE PROTEIN
CHEMBL1443706	Cl.O=C(NCC(c1cccs1)N1CCOCC1)c1ccccc1NS(=O)(=O)c1ccc(Cl)c([N+](=O)[O-])c1	0.0001	4	BAO_0000019	assay format	SINGLE PROTEIN
CHEMBL4871225	COc1cccc(Cn2c3ccc(-c4cccc(-c5noc(=O)[nH]5)c4)cc3c3cc(-c4cccc(-c5noc(=O)[nH]5)c4)ccc32)c1	0.000121	3.91721	BAO_0000357	single protein format	SINGLE PROTEIN
CHEMBL4584771	O=C1c2ccccc2C(=O)N1c1ccc(S(=O)(=O)Nc2cccc3ccccc23)cc1	0.0001219	3.914	BAO_0000357	single protein format	SINGLE PROTEIN

## Sheet: Table_S2
NS3_Protein_Top_200_Selected_features				NS5_Protein_Top_100_Selected_features
Support vector regression	Decision Tree	Perceptron		Support vector regression	Decision Tree	Perceptron
KRFP1702	DPSA-3	GraphFP242		SubFP151	ATS4m	KRFP1634
FPSA-1	APC2D4_C_N	RDF150i		KRFPC4060	ATS7m	MACCSFP163
KRFPC4000	KRFPC3010	RDF145i		KRFPC1634	ATS8m	KRFP1263
nHCsatu	AATS1i	ExtFP976		KRFPC1670	TDB8s	PubchemFP416
KRFP3880	RDF40m	FP902		ExtFP453	RDF130u	KRFPC4322
KRFP678	FP22	RDF20p		PubchemFP770	RDF120v	PubchemFP833
ExtFP650	SpMAD_Dt	PubchemFP566		KRFP3725	E3s	PubchemFP441
KRFPC2094	ASP-1	ExtFP812		KRFPC1775	ATSC2m	PubchemFP813
Am	VE3_Dzp	SpMax_D		GraphFP562	ATSC1p	KRFP4331
KRFPC2131	Di	SpDiam_D		KRFPC2448	ATS6v	KRFP4774
FP498	SpMax5_Bhi	RDF15e		PubchemFP178	ATSC8e	KRFP4322
GraphFP277	GATS1m	RDF10e		AD2D647	TDB8u	GraphFP81
RDF45u	ExtFP857	RDF140v		AATS8i	PubchemFP770	APC2D3_F_X
SpMin1_Bhv	MIC2	FP656		Du	ATS1e	PubchemFP569
SpMax3_Bhv	MDEC-23	RDF10v		KRFP1773	ATS2e	KRFP3280
PubchemFP741	nHCsatu	TDB1v		ExtFP940	ExtFP521	KRFP398
GraphFP141	RDF15s	RDF75s		FP808	GraphFP798	MACCSFP164
FP665	L2v	TDB1e		FP445	AATS7s	PubchemFP11
PubchemFP561	GATS8v	RDF125s		ExtFP176	ATSC7e	AD2D391
RDF60e	AATS2v	Tu		ExtFP481	AATS1v	KRFP3191
RDF60v	GraphFP780	FP331		PubchemFP392	ATSC8v	AD2D213
RDF25v	E2m	VR3_Dzs		AD2D335	ATSC7m	SubFP99
FP851	L3m	GraphFP836		FP780	ATSC5c	KRFPC1670
RDF45p	AVP-5	VR3_Dzp		VE3_Dzs	ATS0e	SubFPC99
KRFP1939	SpMin3_Bhe	VR3_Dzv		GraphFP292	ATS5m	KRFPC398
ExtFP881	ATS3s	KRFPC3529		GraphFP839	ATSC4m	KRFPC4259
KRFP4632	IC3	KRFPC848		PubchemFP416	JGI7	KRFPC444
EStateFP30	GATS4i	GraphFP479		PubchemFP522	ALogP	PubchemFP611
ExtFP857	AATSC0s	GraphFP363		KRFP3561	AMR	SubFPC21
PubchemFP210	minHBa	KRFP1915		PubchemFP643	apol	AD2D313
FP706	RDF130v	MATS1v		KRFPC4122	AATSC1c	KRFPC1634
RDF135u	GATS4s	L2i		MACCSFP163	AATSC7i	KRFP4168
FP780	KRFPC1915	KRFP3529		FP499	nAtom	KRFPC4168
GraphFP475	TDB1s	L2p		SubFP21	nHeavyAtom	KRFPC1624
KRFP1099	FP136	KRFP366		KRFP4259	MATS6e	SubFP21
FP36	FNSA-2	RDF145s		FP568	nB	KRFPC4774
KRFP1311	RDF25e	TDB3e		KRFPC1404	nC	KRFPC3586
KRFP1915	FP663	SpMax3_Bhp		GraphFP1006	ATS8i	PubchemFP622
MDEN-13	RDF10i	GRAV-2		ExtFP50	nN	AD2D207
ExtFP300	SHBint7	PNSA-2		ExtFP20	GATS5p	PubchemFP750
GraphFP850	SpMax2_Bhs	PPSA-3		PubchemFP813	GATS6p	KRFP1801
KRFP2716	RDF120u	GRAVH-2		ExtFP297	VR2_Dze	KRFPC1263
KRFP3553	geomRadius	RDF135u		GraphFP620	nCl	KRFP4583
KRFPC368	VR2_Dzi	WNSA-2		FP626	SpMin3_Bhm	KRFP1520
SubFP170	ATSC7p	GRAVH-3		ExtFP840	SpMax3_Bhe	KRFP1676
ExtFP194	PubchemFP741	RDF25u		KRFP1404	nX	KRFPC1520
KRFP3590	GATS5c	DPSA-2		KRFP1263	AVP-6	KRFP1447
KRFP4262	FP943	RHSA		KRFP4633	mindsN	KRFPC2830
FP42	ALogp2	RPSA		GraphFP251	GGI10	KRFP1624
FP383	RDF45p	PNSA-3		FP939	AATS3i	PubchemFP770
KRFP1506	GATS3s	VR3_Dze		AD2D725	ALogp2	KRFP1571
minHBint4	FPSA-1	FP766		AD2D330	ATSC2p	KRFPC1571
ExtFP951	GATS5p	AD2D631		AD2D329	ATSC8c	AD2D315
FP98	SHBint3	AD2D168		ExtFP476	ATS0m	PubchemFP18
GraphFP717	minHCsats	AD2D90		ExtFP672	nO	KRFPC648
RDF150m	SpMin1_Bhv	RDF40u		KRFPC2910	nAromBond	SubFPC170
FP766	SpMax2_Bhp	GraphFP54		FP10	ATS1m	SubFP170
FP550	RDF40s	KRFP3872		KRFP4064	ATS0v	KRFP4259
FP347	GraphFP957	FP378		PubchemFP792	GATS7p	KRFPC2448
FP601	GATS5e	ATSC0m		FP229	ATS3e	KRFPC2910
KRFP1945	AATSC0i	KRFPC91		ExtFP157	AATS3e	AD2D81
FP795	ATSC0e	RDF25i		ExtFP383	naAromAtom	APC2D5_N_Cl
FP412	VE3_Dzs	GRAVH-1		KRFP4774	ATS6m	PubchemFP729
GraphFP54	ATSC6m	GraphFP364		GraphFP795	AATS5i	KRFP2030
RDF115s	VR2_DzZ	KRFPC2435		FP3	ATS6e	KRFP4494
KRFP1653	TDB8u	FP433		FP430	AATS2v	KRFP648
ExtFP418	MATS1c	ExtFP86		KRFP1771	nS	KRFPC3191
ExtFP305	MATS7m	KRFPC1315		FP576	nH	KRFPC2030
L2p	TDB6i	FP571		ExtFP221	ATS4e	KRFP890
P1p	TDB3r	KRFP382		PubchemFP22	ATS5e	KRFPC4583
GraphFP456	SpMin3_Bhp	GraphFP500		FP66	ATSC0c	KRFP3149
KRFP592	GraphFP61	KRFPC3007		ExtFP996	AATSC4m	PubchemFP144
SubFP32	AATSC8c	ExtFP309		PubchemFP779	nI	KRFPC1447
KRFPC1820	VE1_Dzi	KRFP2721		PubchemFP436	ATS7e	KRFP4064
FP492	RDF145m	KRFPC790		ExtFP762	ATSC4p	KRFPC3149
GraphFP950	VR2_Dt	KRFPC1215		KRFPC1430	AATS8v	AD2D237
APC2D7_C_N	ATSC4i	RDF55s		GraphFP372	AATS4m	GraphFP372
GraphFP838	AATS6i	ExtFP940		KRFPC3191	AATS6i	KRFP459
MATS2v	FP82	ExtFP165		KRFP1624	AATS4s	KRFPC4494
ExtFP783	nHCsats	KRFPC151		PubchemFP750	ATS5v	KRFP2135
AATSC4v	SpMax1_Bhv	KRFPC3521		KRFPC4774	nP	PubchemFP709
KRFP1647	TDB10i	SpMax4_Bhp		ExtFP238	ATS2v	FP955
KRFP1578	FP995	ExtFP890		KRFPC4064	ATS3v	ExtFP762
GraphFP556	ATSC3v	AD2D346		RDF45m	ATS2m	ExtFP579
Ki	GATS7i	ExtFP191		KRFPC2135	AATS2m	FP688
ExtFP910	AATS7i	FP867		KRFP300	ATS7v	PubchemFP34
FP909	AATSC4e	GraphFP204		ExtFP622	nF	PubchemFP643
KRFP1931	CIC1	GraphFP740		FP419	ATS8e	KRFPC3989
ExtFP976	FP324	RDF25s		KRFPC1997	AATS3m	FP660
ExtFP504	AATS4v	KRFPC1773		ExtFP268	ATS3m	FP229
BCUTp-1h	ATSC8m	Km		E3m	ATS0p	FP638
PubchemFP662	Dv	ExtFP531		ExtFP706	ATS3s	ExtFP779
P2e	AVP-4	ExtFP64		AD2D315	ATS1p	ExtFP162
VE1_Dzp	ATSC4e	VR2_Dzp		PubchemFP18	ATS2s	AD2D647
KRFPC4747	MATS2c	FP251		FP385	ATS7i	ExtFP241
KRFP2218	E1e	ExtFP590		GraphFP752	ATS1v	AD2D173
SpMax2_Bhs	TDB9r	KRFPC1916		GraphFP144	ATS5p	Di
ExtFP900	BCUTc-1l	MACCSFP128		VR2_Dze	ATS2p	KRFPC1616
FP514	R_TpiPCTPC	RDF100s		FP434	nBr	ExtFP261
KRFPC3934	AATSC4p	ExtFP380		KRFPC4322	ATS3i	GraphFP380
FP807	RDF65u	RDF45m
E1e	JGI8	ExtFP87
E1i	RPCS	KRFPC1758
E2v	VE3_Dzv	VE1_DzZ
ExtFP895	AATSC6e	VE1_Dze
MDEC-23	MLFER_BH	ExtFP473
ExtFP232	MATS4p	SwHBa
ATSC7v	L2u	SubFP1
PubchemFP691	ATS1s	KRFP1750
KRFPC3794	TDB7i	ExtFP854
ExtFP426	AVP-6	FP964
GraphFP725	SpDiam_Dt	GraphFP869
KRFP3385	JGI5	ExtFP289
ExtFP806	SpMin7_Bhm	ExtFP492
SubFP287	ExtFP728	RDF70s
ExtFP495	AATSC4i	KRFPC1872
GraphFP529	FP657	VE1_Dzm
SpMax8_Bhp	E3e	GraphFP522
RDF110i	piPC8	minHdCH2
MACCSFP27	nHBa	RDF65p
GraphFP999	ATS6s	ExtFP536
FP431	ETA_Shape_Y	KRFP3858
ExtFP646	ATS5s	RDF50e
ExtFP267	TPSA	ExtFP332
AD2D649	AATSC8m	ExtFP350
FP368	FP726	KRFPC3915
RDF95u	RDF45m	KRFP674
KRFPC3618	GATS4m	KRFP1648
FP393	AATSC1v	RDF125m
PubchemFP190	AATSC1p	FP221
FP263	AATSC3s	KRFPC4752
KRFPC3474	GraphFP342	GRAV-3
KRFP3534	VR3_D	RDF110e
ExtFP105	RDF35e	PubchemFP661
KRFPC1836	CrippenLogP	FP21
GraphFP343	L1m	EStateFP9
ExtFP357	ExtFP322	FP74
RDF35v	ExtFP331	ExtFP126
minHBint2	MATS5e	RNCS
ExtFP754	AATSC4m	EE_Dt
KRFP504	RDF105e	FP849
KRFP2289	MATS8i	ExtFP789
GraphFP520	AATSC2m	FP466
KRFPC2894	MATS7v	ExtFP657
ExtFP874	TDB9m	GraphFP636
KRFPC1316	AATSC7e	KRFPC3416
FP580	SIC2	KRFPC547
VE3_Dzi	ATSC3i	FP34
VR3_Dze	SpMax3_Bhs	KRFPC1748
VR3_Dzp	FP623	ExtFP259
GraphFP947	AATS3v	KRFP584
PubchemFP521	ATSC8s	GraphFP529
KRFPC4632	VR1_Dzm	ExtFP269
KRFP1934	WPSA-3	RDF95e
FP468	AATS2p	KRFP4087
RDF115m	AATSC2v	KRFPC3767
KRFPC1939	GATS4c	RDF115m
PubchemFP350	RDF30m	L2e
SpMax2_Bhm	FP864	KRFP4524
RDF135s	AATSC2e	KRFPC3388
RDF70s	AATSC3p	SubFP133
GraphFP759	FP149	GraphFP413
GraphFP364	RDF75m	RDF65i
RDF30p	ATSC7c	KRFPC3708
EStateFP7	ATSC7m	KRFPC4525
KRFPC466	VR2_Dzv	KRFPC2232
RDF55s	VE3_Dzi	ExtFP29
ExtFP71	SpMin2_Bhm	PubchemFP422
KRFPC1215	AATS7s	KRFP3669
RDF155s	RDF120v	GraphFP664
KRFPC4323	ATSC5i	KRFP874
GraphFP174	AATSC0v	KRFPC3268
GraphFP914	L3p	PubchemFP662
PubchemFP399	SssO	KRFP3559
nF7HeteroRing	GATS5v	FP398
RDF150i	AATSC7c	KRFPC4117
KRFPC4254	VPC-6	KRFPC4741
FP826	GATS6m	FP220
KRFP4500	VE3_Dzm	SpMin8_Bhi
FP88	E2s	KRFP2057
RDF80s	ATS4m	RDF30u
RDF100s	VE2_Dzi	FPSA-1
FP95	ATSC2e	n6Ring
KRFP3408	AATS4i	PubchemFP170
KRFP1263	MATS4e	ExtFP559
RDF115u	GATS7c	FP388
ExtFP926	VE1_Dzp	ExtFP445
L3u	ATSC3m	GraphFP340
KRFPC3529	ATSC8c	minHBint5
ExtFP936	GATS8i	KRFPC698
ExtFP415	AATS5i	PubchemFP188
FP721	AATSC6m	KRFP3583
GraphFP830	MATS1s	geomRadius
PubchemFP478	C1SP2	Di
KRFP4159	GATS3i	E1e
RDF75s	ATSC6p	FP22
E3m	AATS0m	TDB5v
ExtFP604	ATSC6v	GraphFP55
FP517	ATS1m	ExtFP5
FP385	ATS2m	KRFPC3716

## Sheet: Table_S3
Bold black coloured models are also mentioned in the main manuscript
		Training/Testing dataset_(NS3_Protein)					Independent Validation dataset_(NS3_Protein)											Training/Testing dataset_(NS3_Protein)					Independent Validation dataset_(NS3_Protein)											Training/Testing dataset_(NS5_Protein)					Independent Validation dataset_(NS5_Protein)
Algorithm	Parameters_of_TRAINING_TESTING_DATASET	MAE	MSE	RMSE	R2_score	PCC	MAE.1	MSE.1	RMSE.1	R2_score.1	PCC.1	Feature selection	Number of features	Random_State		Algorithm	Parameters_of_TRAINING_TESTING_DATASET	MAE	MSE	RMSE	R2_score	PCC	MAE.1	MSE.1	RMSE.1	R2_score.1	PCC.1_ROUND	Feature selection	Number of features	Random_State		Algorithm	Parameters_of_TRAINING_TESTING_DATASET	MAE	MSE	RMSE	R2_score	PCC	MAE.1	MSE.1	RMSE.1	R2_score.1	PCC.1	Feature selection	Number of features	Random_State		Algorithm	Parameters_of_TRAINING_TESTING_DATASET
SVM	SVM_model: SVR(C=1, gamma=0.005)	0.25	0.12	0.34	0.52	0.72	0.22	0.1	0.31	0.68	0.83	DT	200	0		ANN	ANN_model: MLPRegressor(activation=logistic)	0.28	0.13	0.37	0.45	0.68	0.24	0.11	0.33	0.64	0.8	DT	200	0		SVM	SVM_model: SVR(C=500, gamma=0.0001)	0.45	0.42	0.65	0.59	0.78	0.41	0.23	0.48	0.7	0.88	DT	100	0		ANN	ANN_model: MLPRegressor(activation=identity, learning_rate=invscaling)
SVM	SVM_model: SVR(C=1, gamma=0.005)	0.26	0.12	0.34	0.54	0.74	0.23	0.09	0.3	0.52	0.72	DT	200	1		ANN	ANN_model: MLPRegressor(activation=logistic, learning_rate=adaptive)	0.27	0.14	0.37	0.47	0.7	0.25	0.11	0.33	0.39	0.65	DT	200	1		SVM	SVM_model: SVR(C=100, gamma=0.001)	0.48	0.5	0.71	0.49	0.71	0.31	0.14	0.37	0.84	0.92	DT	100	1		ANN	ANN_model: MLPRegressor(activation=tanh, solver=lbfgs)
SVM	SVM_model: SVR(C=1, gamma=0.005)	0.25	0.11	0.33	0.57	0.76	0.26	0.14	0.37	0.3	0.57	DT	200	2		ANN	ANN_model: MLPRegressor(activation=logistic, learning_rate=adaptive)	0.27	0.13	0.36	0.49	0.71	0.28	0.14	0.37	0.28	0.57	DT	200	2		SVM	SVM_model: SVR(C=400, gamma=0.0001)	0.47	0.44	0.67	0.57	0.75	0.45	0.5	0.71	0.37	0.62	DT	100	2		ANN	ANN_model: MLPRegressor(activation=logistic, learning_rate=adaptive, solver=lbfgs)
SVM	SVM_model: SVR(C=1, gamma=0.005)	0.25	0.11	0.34	0.54	0.74	0.28	0.17	0.41	0.43	0.67	DT	200	3		ANN	ANN_model: MLPRegressor(activation=logistic, learning_rate=adaptive)	0.26	0.12	0.35	0.49	0.71	0.3	0.17	0.41	0.42	0.65	DT	200	3		SVM	SVM_model: SVR(C=50, gamma=0.0005)	0.46	0.45	0.67	0.56	0.75	0.37	0.18	0.43	0.78	0.91	DT	100	3		ANN	ANN_model: MLPRegressor(activation=logistic, learning_rate=adaptive)
SVM	SVM_model: SVR(C=1, gamma=0.005)	0.25	0.11	0.34	0.54	0.73	0.23	0.09	0.3	0.66	0.81	DT	200	4		ANN	ANN_model: MLPRegressor(activation=logistic, learning_rate=adaptive)	0.27	0.13	0.36	0.46	0.69	0.26	0.11	0.33	0.59	0.77	DT	200	4		SVM	SVM_model: SVR(C=10, gamma=0.005)	0.43	0.4	0.63	0.61	0.78	0.42	0.45	0.67	0.39	0.71	DT	100	4		ANN	ANN_model: MLPRegressor(activation=tanh, learning_rate=adaptive, solver=lbfgs)
SVM	SVM_model: SVR(C=10, gamma=0.001)	0.24	0.1	0.32	0.59	0.77	0.21	0.09	0.29	0.71	0.84	Perceptron	200	0		ANN	ANN_model: MLPRegressor(activation=logistic)	0.25	0.11	0.33	0.56	0.75	0.22	0.09	0.3	0.71	0.84	Perceptron	200	0		SVM	SVM_model: SVR(C=100, gamma=0.0001)	0.24	0.12	0.35	0.88	0.94	0.23	0.08	0.28	0.9	0.96	Perceptron	100	0		ANN	ANN_model: MLPRegressor(activation=logistic)
SVM	SVM_model: SVR(C=50, gamma=0.0005)	0.24	0.1	0.32	0.6	0.78	0.21	0.08	0.28	0.56	0.76	Perceptron	200	1		ANN	ANN_model: MLPRegressor(activation=logistic)	0.25	0.11	0.33	0.58	0.77	0.23	0.09	0.31	0.48	0.71	Perceptron	200	1		SVM	SVM_model: SVR(C=100, gamma=0.0001)	0.23	0.1	0.32	0.9	0.95	0.18	0.06	0.24	0.94	0.97	Perceptron	100	1		ANN	ANN_model: MLPRegressor(activation=logistic, learning_rate=adaptive, solver=lbfgs)
SVM	SVM_model: SVR(C=10, gamma=0.001)	0.23	0.09	0.3	0.64	0.8	0.27	0.12	0.35	0.35	0.62	Perceptron	200	2		ANN	ANN_model: MLPRegressor(activation=logistic, learning_rate=adaptive)	0.24	0.1	0.32	0.6	0.78	0.27	0.12	0.35	0.37	0.63	Perceptron	200	2		SVM	SVM_model: SVR(C=500, gamma=0.0005)	0.21	0.1	0.32	0.9	0.95	0.25	0.15	0.38	0.82	0.9	Perceptron	100	2		ANN	ANN_model: MLPRegressor(activation=logistic, learning_rate=adaptive, solver=lbfgs)
SVM	SVM_model: SVR(C=10, gamma=0.001)	0.24	0.1	0.32	0.58	0.76	0.24	0.11	0.33	0.62	0.8	Perceptron	200	3		ANN	ANN_model: MLPRegressor(activation=logistic)	0.25	0.11	0.33	0.55	0.75	0.26	0.12	0.35	0.58	0.77	Perceptron	200	3		SVM	SVM_model: SVR(C=200, gamma=0.0001)	0.25	0.13	0.36	0.87	0.93	0.19	0.05	0.23	0.94	0.98	Perceptron	100	3		ANN	ANN_model: MLPRegressor(activation=logistic, learning_rate=invscaling, solver=lbfgs)
SVM	SVM_model: SVR(C=10, gamma=0.001)	0.23	0.1	0.31	0.61	0.78	0.24	0.1	0.31	0.64	0.8	Perceptron	200	4		ANN	ANN_model: MLPRegressor(activation=logistic, learning_rate=invscaling)	0.24	0.11	0.33	0.57	0.76	0.26	0.11	0.34	0.58	0.77	Perceptron	200	4		SVM	SVM_model: SVR(C=400, gamma=0.0005)	0.22	0.1	0.32	0.9	0.95	0.24	0.14	0.37	0.81	0.9	Perceptron	100	4		ANN	ANN_model: MLPRegressor(activation=logistic, learning_rate=adaptive, solver=lbfgs)
SVM	SVM_model: SVR(C=100, gamma=0.0001)	0.19	0.07	0.26	0.73	0.86	0.2	0.07	0.27	0.76	0.87	SVR	200	0		ANN	ANN_model: MLPRegressor(activation=identity, solver=lbfgs)	0.19	0.06	0.25	0.74	0.86	0.19	0.07	0.26	0.78	0.89	SVR	200	0		SVM	SVM_model: SVR(C=500, gamma=0.0001)	0.14	0.05	0.23	0.95	0.98	0.14	0.03	0.18	0.96	0.98	SVR	100	0		ANN	ANN_model: MLPRegressor(activation=logistic, solver=lbfgs)
SVM	SVM_model: SVR(C=100, gamma=0.0001)	0.19	0.06	0.25	0.75	0.87	0.19	0.06	0.25	0.66	0.81	SVR	200	1		ANN	ANN_model: MLPRegressor(activation=identity, learning_rate=invscaling, solver=lbfgs)	0.19	0.06	0.25	0.76	0.87	0.19	0.06	0.25	0.67	0.82	SVR	200	1		SVM	SVM_model: SVR(C=500, gamma=1e-05)	0.13	0.04	0.19	0.96	0.98	0.12	0.02	0.14	0.98	0.99	SVR	100	1		ANN	ANN_model: MLPRegressor(activation=logistic, solver=lbfgs)
SVM	SVM_model: SVR(C=500, gamma=0.0001)	0.19	0.06	0.25	0.76	0.87	0.21	0.08	0.28	0.59	0.77	SVR	200	2		ANN	ANN_model: MLPRegressor(activation=identity, learning_rate=invscaling, solver=lbfgs)	0.19	0.06	0.25	0.75	0.87	0.2	0.08	0.28	0.6	0.79	SVR	200	2		SVM	SVM_model: SVR(C=500, gamma=1e-05)	0.14	0.05	0.21	0.96	0.98	0.18	0.07	0.26	0.91	0.96	SVR	100	2		ANN	ANN_model: MLPRegressor(activation=logistic, learning_rate=invscaling, solver=lbfgs)
SVM	SVM_model: SVR(C=200, gamma=0.0001)	0.19	0.07	0.26	0.73	0.86	0.2	0.08	0.27	0.74	0.87	SVR	200	3		ANN	ANN_model: MLPRegressor(activation=logistic, learning_rate=invscaling)	0.2	0.07	0.27	0.71	0.85	0.21	0.08	0.29	0.72	0.86	SVR	200	3		SVM	SVM_model: SVR(C=400, gamma=1e-05)	0.15	0.05	0.22	0.95	0.98	0.12	0.02	0.15	0.97	0.99	SVR	100	3		ANN	ANN_model: MLPRegressor(activation=logistic, learning_rate=invscaling, solver=lbfgs)
SVM	SVM_model: SVR(C=400, gamma=0.0001)	0.19	0.06	0.25	0.75	0.87	0.19	0.06	0.25	0.76	0.88	SVR	200	4		ANN	ANN_model: MLPRegressor(activation=identity, solver=lbfgs)	0.19	0.06	0.24	0.76	0.87	0.2	0.07	0.26	0.75	0.87	SVR	200	4		SVM	SVM_model: SVR(C=400, gamma=0.0001)	0.13	0.05	0.22	0.95	0.98	0.14	0.04	0.21	0.94	0.97	SVR	100	4		ANN	ANN_model: MLPRegressor(activation=identity, learning_rate=invscaling, solver=lbfgs)
[truncated: 13 more columns]

## Sheet: Table_S4
NS3 Protein
Algorithm	Feature Selection	Model parameters	Dataset	MAE	MSE	RMSE	R2	PCC
DNN	SVR	Opt=Adam, Act1=sigmoid, Act2=sigmoid, Batch=32, Epochs=50, Drop1=0.5, Drop2=0.3, LR=0.0005, Momentum=0.9	T1092	0.313	0.182	0.426	0.256	0.544
DNN	SVR	Opt=Adam, Act1=sigmoid, Act2=sigmoid, Batch=32, Epochs=50, Drop1=0.5, Drop2=0.3, LR=0.0005, Momentum=0.10	V121	0.286	0.169	0.411	0.441	0.741
DNN	Perceptron	Opt=RMSprop, Act1=sigmoid, Act2=tanh, Batch=32, Epochs=50, Drop1=0.4, Drop2=0.1, LR=0.001, Momentum=0.7	T1092	0.318	0.192	0.439	0.212	0.505
DNN	Perceptron	Opt=RMSprop, Act1=sigmoid, Act2=tanh, Batch=32, Epochs=50, Drop1=0.4, Drop2=0.1, LR=0.001, Momentum=0.8	V121	0.296	0.184	0.429	0.389	0.68
DNN	DT	Opt=RMSprop, Act1=tanh, Act2=tanh, Batch=32, Epochs=50, Drop1=0.1, Drop2=0.5, LR=0.0005, Momentum=0.7	T1092	0.367	0.268	0.517	-0.097	0.167
DNN	DT	Opt=RMSprop, Act1=tanh, Act2=tanh, Batch=32, Epochs=50, Drop1=0.1, Drop2=0.5, LR=0.0005, Momentum=0.8	V121	0.381	0.343	0.585	-0.135	0.348
NS5 Protein
Algorithm	Feature Selection	Model parameters	Dataset	MAE	MSE	RMSE	R2	PCC
DNN	SVR	Opt=Adam, Act1=tanh, Act2=relu, Batch=32, Epochs=50, Drop1=0.2, Drop2=0.2, LR=0.005, Momentum=N/A	T1092	0.394	0.313	0.56	0.695	0.837
DNN	SVR	Opt=Adam, Act1=tanh, Act2=relu, Batch=32, Epochs=50, Drop1=0.2, Drop2=0.2, LR=0.005, Momentum=N/A	V121	0.37	0.228	0.477	0.691	0.851
DNN	Perceptron	Opt=Adam, Act1=tanh, Act2=swish, Batch=32, Epochs=50, Drop1=0.1, Drop2=0.4, LR=0.0005, Momentum=0.7	T1092	0.267	0.163	0.404	0.841	0.919
DNN	Perceptron	Opt=Adam, Act1=tanh, Act2=swish, Batch=32, Epochs=50, Drop1=0.1, Drop2=0.4, LR=0.0005, Momentum=0.8	V121	0.219	0.144	0.379	0.805	0.897
DNN	DT	Opt=RMSprop, Act1=tanh, Act2=swish, Batch=32, Epochs=50, Drop1=0.300, Drop2=0.2, LR=0.0005, Momentum=N/A	T1092	0.636	0.762	0.873	0.258	0.512
DNN	DT	Opt=RMSprop, Act1=tanh, Act2=swish, Batch=32, Epochs=50, Drop1=0.300, Drop2=0.2, LR=0.0005, Momentum=N/A	V121	0.635	0.554	0.744	0.249	0.558

## Sheet: Table_S5
Estimated 95% Confidence Interval for NS3 Protein Metrics										Comparison of Machine Learning NS3 Models Based on 10-fold cross validation Performance Metrics using Shapiro-Wilk Test and Paired t-Test/Wilcoxon Test								Comparison of Machine Learning NS5 Models Based on 10-fold cross validation Performance Metrics using Shapiro-Wilk Test and Paired t-Test/Wilcoxon Test
										Model 1	Model 2	Metric	Shapiro p-value	Test p-value	Statistical Difference			Model 1	Model 2	Metric	Shapiro p-value	Test p-value	Statistical Difference
Algorithm	Feature Selection	Model parameters	MAE (95% CI)	MSE (95% CI)	RMSE (95% CI)	R2 (95% CI)	PCC (95% CI)			SVM	RF	PCC	0.661689	3.49999e-07	SVM significantly outperforms RF			SVM	RF	PCC	0.061783	0.000660286	SVM significantly outperforms RF
SVM	SVR	gamma:0.0001 C:100	(0.182, 0.200)	(0.056, 0.074)	(0.236, 0.272)	(0.678, 0.764)	(0.831, 0.877)			SVM	ANN	PCC	0.655635	0.491418	No significant difference			SVM	ANN	PCC	1.7329e-05	0.275391	No significant difference
	Perceptron	gamma:0.001 C:10	(0.227, 0.250)	(0.086, 0.112)	(0.294, 0.334)	(0.530, 0.624)	(0.740, 0.796)			SVM	kNN	PCC	0.429113	1.47897e-05	SVM significantly outperforms kNN			SVM	kNN	PCC	0.237391	0.00205674	SVM significantly outperforms kNN
	DT	gamma:0.005 C:1	(0.237, 0.272)	(0.096, 0.139)	(0.310, 0.372)	(0.433, 0.570)	(0.683, 0.762)			SVM	XGBoost	PCC	0.87341	0.00111839	SVM significantly outperforms XGBoost			SVM	XGBoost	PCC	0.295736	0.0053748	SVM significantly outperforms XGBoost
RF	SVR	n:400	(0.250, 0.280)	(0.108, 0.139)	(0.328, 0.373)	(0.406, 0.537)	(0.662, 0.737)			RF	ANN	PCC	0.461656	1.21929e-07	RF significantly outperforms ANN			RF	ANN	PCC	0.013996	0.00195312	RF significantly outperforms ANN
	Perceptron	n:500	(0.261, 0.288)	(0.113, 0.147)	(0.336, 0.383)	(0.385, 0.507)	(0.647, 0.718)			RF	kNN	PCC	0.707932	0.275786	No significant difference			RF	kNN	PCC	0.242685	0.0292848	RF significantly outperforms kNN
	DT	n:400	(0.261, 0.288)	(0.113, 0.147)	(0.336, 0.383)	(0.385, 0.507)	(0.647, 0.718)			RF	XGBoost	PCC	0.186852	0.166394	No significant difference			RF	XGBoost	PCC	0.14299	0.452273	No significant difference
kNN	SVR	k:3	(0.230, 0.272)	(0.098, 0.141)	(0.311, 0.376)	(0.411, 0.576)	(0.678, 0.767)			ANN	kNN	PCC	0.333043	3.21019e-05	ANN significantly outperforms kNN			ANN	kNN	PCC	0.0367562	0.00195312	ANN significantly outperforms kNN
	Perceptron	k:7	(0.250, 0.285)	(0.108, 0.146)	(0.329, 0.381)	(0.402, 0.522)	(0.661, 0.727)			ANN	XGBoost	PCC	0.910222	0.00140507	ANN significantly outperforms XGBoost			ANN	XGBoost	PCC	0.131573	0.0132106	ANN significantly outperforms XGBoost
	DT	k:5	(0.251, 0.289)	(0.111, 0.150)	(0.333, 0.387)	(0.402, 0.492)	(0.667, 0.715)			kNN	XGBoost	PCC	0.53779	0.550932	No significant difference			kNN	XGBoost	PCC	0.439465	0.627745	No significant difference
ANN	SVR	solver:lbfgs	(0.182, 0.201)	(0.056, 0.071)	(0.236, 0.267)	(0.674, 0.773)	(0.833, 0.882)			SVM	RF	MAE	0.190464	1.3234e-07	SVM significantly outperforms RF			SVM	RF	MAE	0.585008	5.18584e-08	SVM significantly outperforms RF
		activation: identity								SVM	ANN	MAE	0.0451986	0.921875	No significant difference			SVM	ANN	MAE	0.00298332	0.160156	No significant difference
	Perceptron	activation:logistic	(0.235, 0.262)	(0.093, 0.122)	(0.306, 0.348)	(0.486, 0.596)	(0.720, 0.782)			SVM	kNN	MAE	0.764173	2.47119e-05	SVM significantly outperforms kNN			SVM	kNN	MAE	0.16374	3.03381e-06	SVM significantly outperforms kNN
	DT	activation:logistic	(0.260, 0.290)	(0.114, 0.155)	(0.337, 0.393)	(0.350, 0.502)	(0.635, 0.721)			SVM	XGBoost	MAE	0.873769	4.50751e-07	SVM significantly outperforms XGBoost			SVM	XGBoost	MAE	0.0926927	0.000337846	SVM significantly outperforms XGBoost
XGBoost	SVR	n_estimators=300, max_depth=3, learning_rate=0.141	(0.241, 0.258)	(0.102, 0.121)	(0.319, 0.347)	(0.471, 0.597)	(0.695, 0.783)			RF	ANN	MAE	0.44049	3.09439e-07	RF significantly outperforms ANN			RF	ANN	MAE	0.613081	9.29126e-07	RF significantly outperforms ANN
	Perceptron	n_estimators=300, max_depth=7, learning_rate=0.058	(0.261, 0.284)	(0.116, 0.148)	(0.339, 0.385)	(0.383, 0.513)	(0.634, 0.723)			RF	kNN	MAE	0.825859	0.126444	No significant difference			RF	kNN	MAE	0.330524	0.00720415	RF significantly outperforms kNN
	DT	n_estimators=200, max_depth=3, learning_rate=0.104	(0.238, 0.274)	(0.097, 0.134)	(0.311, 0.365)	(0.444, 0.591)	(0.679, 0.776)			RF	XGBoost	MAE	0.362216	0.0264945	RF significantly outperforms XGBoost			RF	XGBoost	MAE	0.153155	0.13331	No significant difference
										ANN	kNN	MAE	0.249212	4.51528e-05	ANN significantly outperforms kNN			ANN	kNN	MAE	0.41908	1.0649e-05	ANN significantly outperforms kNN
Estimated 95% Confidence Interval for NS5 Protein Metrics										ANN	XGBoost	MAE	0.940432	1.26438e-06	ANN significantly outperforms XGBoost			ANN	XGBoost	MAE	0.307103	0.000546343	ANN significantly outperforms XGBoost
										kNN	XGBoost	MAE	0.845932	0.865198	No significant difference			kNN	XGBoost	MAE	0.388509	0.76822	No significant difference
Algorithm	Feature Selection	Model parameters	MAE (95% CI)	MSE (95% CI)	RMSE (95% CI)	R2 (95% CI)	PCC (95% CI)			SVM	RF	MSE	0.0314328	0.00195312	SVM significantly outperforms RF			SVM	RF	MSE	0.00167515	0.00195312	SVM significantly outperforms RF
SVM	SVR	gamma:0.0001 C:400	(0.091, 0.178)	(0.014, 0.083)	(0.122, 0.273)	(0.928, 0.979)	(0.972, 0.991)			SVM	ANN	MSE	0.826616	0.481468	No significant difference			SVM	ANN	MSE	1.9922e-05	0.173071	No significant difference
	Perceptron	gamma:0.0005 C:400	(0.189, 0.255)	(0.051, 0.158)	(0.242, 0.379)	(0.839, 0.929)	(0.936, 0.969)			SVM	kNN	MSE	0.174158	3.77758e-05	SVM significantly outperforms kNN			SVM	kNN	MSE	0.332232	0.000620313	SVM significantly outperforms kNN
	DT	gamma:0.005 C:10	(0.333, 0.524)	0.179, 0.618	(0.423, 0.759)	(0.347, 0.797)	(0.683, 0.921)			SVM	XGBoost	MSE	0.617411	1.03815e-07	SVM significantly outperforms XGBoost			SVM	XGBoost	MSE	0.427008	0.00149236	SVM significantly outperforms XGBoost
RF	SVR	n:400 depth: 12	(0.334, 0.465)	(0.158, 0.490)	(0.418, 0.670)	(0.536, 0.782)	(0.770, 0.910)			RF	ANN	MSE	0.0103308	0.00195312	RF significantly outperforms ANN			RF	ANN	MSE	0.0115897	0.00195312	RF significantly outperforms ANN
	Perceptron	n:300	(0.288, 0.431)	(0.105, 0.482)	(0.379, 0.646)	(0.526, 0.833)	(0.758, 0.946)			RF	kNN	MSE	0.169833	0.521156	No significant difference			RF	kNN	MSE	0.412643	0.0463284	RF significantly outperforms kNN
	DT	n:200 depth: None leaf:1	(0.336, 0.511)	(0.252, 0.524)	(0.478, 0.724)	(0.387, 0.734)	(0.704, 0.894)			RF	XGBoost	MSE	0.435248	0.0272843	RF significantly outperforms XGBoost			RF	XGBoost	MSE	0.00200659	0.322266	No significant difference
kNN	SVR	k:3	(0.284, 0.403)	(0.135, 0.336)	(0.374, 0.563)	(0.593, 0.861)	(0.835, 0.943)			ANN	kNN	MSE	0.29586	8.5316e-05	ANN significantly outperforms kNN			ANN	kNN	MSE	0.507144	0.00243516	ANN significantly outperforms kNN
	Perceptron	k:3	(0.280, 0.391)	(0.135, 0.335)	(0.374, 0.562)	(0.676, 0.829)	(0.863, 0.927)			ANN	XGBoost	MSE	0.956358	2.02078e-07	ANN significantly outperforms XGBoost			ANN	XGBoost	MSE	0.66165	0.00531988	ANN significantly outperforms XGBoost
	DT	k:3	(0.420, 0.596)	(0.323, 0.675)	(0.562, 0.812)	(0.237, 0.655)	(0.653, 0.825)			kNN	XGBoost	MSE	0.757534	0.299714	No significant difference			kNN	XGBoost	MSE	0.0407351	0.625	No significant difference
ANN	SVR	solver: lbfgs activation: identity learning: invscaling	(0.117, 0.210)	(0.027, 0.117)	(0.160, 0.328)	(0.846, 0.986)	(0.950, 0.993)			SVM	RF	RMSE	0.394821	2.44208e-07	SVM significantly outperforms RF			SVM	RF	RMSE	0.324544	2.44232e-06	SVM significantly outperforms RF
	Perceptron	solver: lbfgs activation: logistic learning: adaptive	(0.207, 0.298)	(0.075, 0.175)	(0.267, 0.413)	(0.789, 0.920)	(0.920, 0.971)			SVM	ANN	RMSE	0.821947	0.50086	No significant difference			SVM	ANN	RMSE	9.28931e-05	0.275391	No significant difference
										SVM	kNN	RMSE	0.189868	1.24545e-05	SVM significantly outperforms kNN			SVM	kNN	RMSE	0.541427	2.48197e-05	SVM significantly outperforms kNN
	DT	solver: lbfgs activation: tanh learning: adaptive	(0.432, 0.797)	(0.266, 1.339)	(0.553, 1.091)	(-0.450, 0.671)	(0.595, 0.810)			SVM	XGBoost	RMSE	0.565291	1.84858e-07	SVM significantly outperforms XGBoost			SVM	XGBoost	RMSE	0.324039	0.00102888	SVM significantly outperforms XGBoost
XGBoost	SVR	n_estimators=300, max_depth=3, learning_rate=0.078	(0.281, 0.385)	(0.156, 0.301)	(0.383, 0.548)	(0.597, 0.844)	(0.810, 0.938)			RF	ANN	RMSE	0.0478161	0.00195312	RF significantly outperforms ANN			RF	ANN	RMSE	0.592552	6.95342e-05	RF significantly outperforms ANN
	Perceptron	n_estimators=300, max_depth=3, learning_rate=0.143	(0.257, 0.412)	(0.098, 0.387)	(0.320, 0.595)	(0.448, 0.909)	(0.726, 0.967)			RF	kNN	RMSE	0.424599	0.476336	No significant difference			RF	kNN	RMSE	0.675569	0.0312205	RF significantly outperforms kNN
	DT	n_estimators=150, max_depth=5, learning_rate=0.038	(0.333, 0.480)	(0.197, 0.455)	(0.428, 0.668)	(0.428, 0.790)	(0.720, 0.903)			RF	XGBoost	RMSE	0.472423	0.0282766	RF significantly outperforms XGBoost			RF	XGBoost	RMSE	0.0138572	0.275391	No significant difference
										ANN	kNN	RMSE	0.0775788	3.26208e-05	ANN significantly outperforms kNN			ANN	kNN	RMSE	0.900435	0.000415508	ANN significantly outperforms kNN
										ANN	XGBoost	RMSE	0.850385	1.84976e-07	ANN significantly outperforms XGBoost			ANN	XGBoost	RMSE	0.874443	0.0050331	ANN significantly outperforms XGBoost
										kNN	XGBoost	RMSE	0.624103	0.396754	No significant difference			kNN	XGBoost	RMSE	0.0538123	0.967295	No significant difference
										SVM	RF	R2	0.772907	2.98077e-07	SVM significantly outperforms RF			SVM	RF	R2	0.185987	0.000174541	SVM significantly outperforms RF
										SVM	ANN	R2	0.642875	0.774425	No significant difference			SVM	ANN	R2	1.4357e-06	0.213122	No significant difference
										SVM	kNN	R2	0.321388	1.8981e-05	SVM significantly outperforms kNN			SVM	kNN	R2	0.0262468	0.00195312	SVM significantly outperforms kNN
										SVM	XGBoost	R2	0.995628	0.000741547	SVM significantly outperforms XGBoost			SVM	XGBoost	R2	0.510073	0.00337571	SVM significantly outperforms XGBoost
										RF	ANN	R2	0.052171	6.24671e-08	RF significantly outperforms ANN			RF	ANN	R2	0.0582843	0.000735914	RF significantly outperforms ANN
										RF	kNN	R2	0.462356	0.503415	No significant difference			RF	kNN	R2	0.665371	0.0794176	No significant difference
										RF	XGBoost	R2	0.109837	0.162319	No significant difference			RF	XGBoost	R2	0.256039	0.41938	No significant difference
										ANN	kNN	R2	0.426772	4.13163e-05	ANN significantly outperforms kNN			ANN	kNN	R2	0.00434431	0.00195312	ANN significantly outperforms kNN
										ANN	XGBoost	R2	0.885221	0.00139517	ANN significantly outperforms XGBoost			ANN	XGBoost	R2	0.291686	0.01544	ANN significantly outperforms XGBoost
										kNN	XGBoost	R2	0.369179	0.392848	No significant difference			kNN	XGBoost	R2	0.989461	0.908342	No significant difference

## Sheet: Table_S6
NS3_Protein							NS5_Protein
Training_leverage	Training_standardized_residuals	Testing_leverage	Testing_standardized_residuals				Training_leverage	Training_standardized_residuals	Testing_leverage	Testing_standardized_residuals
0.0608725	-0.546834	0.171252	0.992383				0.402254	-0.00530089	0.73259	0.668717
0.291936	0.0814881	0.133972	0.961426				0.896353	0.0170028	0.251769	1.34095
0.075732	-0.969255	0.167744	-0.0476289				0.338111	-0.258382	0.470295	-0.69357
0.210412	-0.00313268	0.136743	-0.299783				0.367251	0.45186	0.433177	1.48193
0.115746	-1.13895	0.13941	0.401537				0.688988	0.185821	0.614973	-1.48355
0.134809	0.223501	0.197343	0.0525621				0.659597	1.05596	0.553946	0.254133
0.264393	1.42227	0.134243	-0.559831				0.909604	-0.455991	0.602829	-0.536238
0.17861	-0.143819	0.195284	-1.7737				0.738856	1.40264	0.333911	-1.64623
0.327599	0.528034	0.0778653	-0.153364				0.570303	-1.94252	0.664701	1.8041
0.560806	-0.0365863	0.1104	-1.22329				0.348852	-1.51253	1	0.254133
0.113354	-1.19601	0.175173	0.207431				0.302258	-0.514324	0.502976	1.11551
0.196722	-1.58023	0.17075	-0.000927684				1	5.77003e-06	0.589863	-0.592982
0.139503	0.124152	0.0931321	-1.40379				0.346444	-0.474259	0.246324	-0.588085
0.114963	0.719107	0.153354	1.29787				0.467605	-1.53718	0.317417	-0.238602
0.198997	0.437543	0.241531	0.741677				0.250521	-0.564812	0.358403	-0.450137
0.310069	1.16709	0.18575	0.403413				0.909604	-0.455991
0.111502	-0.603399	0.203887	-0.479612				0.348665	0.758514
0.113215	0.252212	0.114316	-0.777017				0.896353	-0.0170028
0.0925315	-1.66371	0.0582858	-0.27015				0.534525	-0.334863
0.143196	-0.139724	0.118143	0.704024				0.412286	-0.237904
0.137871	-0.122874	0.0851898	-0.567721				0.800692	0.0265327
0.145929	-1.63007	0.116526	0.0914504				0.371062	2.12517
0.1205	-0.527213	0.125676	-1.40995				0.584862	-0.62712
0.0602988	-0.196016	0.138875	-0.143244				0.478675	0.509195
0.315618	-1.03977	0.106008	-2.00522				0.712055	-0.769612
0.187938	0.211934	0.136633	-1.86269				0.657044	-0.815019
0.197134	-0.335362	0.296708	1.3878				0.237187	-1.43583
0.0738349	-0.54636	0.205333	0.409213				0.609113	0.36566
0.09613	0.417216	0.126549	-0.41867				0.367622	-0.62225
0.155255	3.1493	0.129268	-1.01065				1	-0.000257479
0.0966155	-0.364917	0.148172	-2.96948				0.682942	0.637945
0.230113	1.15911	0.199979	0.380987				0.309818	0.101127
0.280799	1.25225	0.167438	1.45345				0.746958	-0.116788
0.136624	-0.228187	0.0925022	-0.232237				0.272919	-0.0160162
0.249312	0.574958	0.137915	-1.45742				0.182051	-0.112607
0.0901673	0.578883	0.576829	0.111237				0.309345	0.354658
0.161241	1.48583	0.0717695	-2.00956				0.209479	-0.333423
0.167057	-1.01187	0.0654582	1.00076				0.495137	-1.84297
0.185856	1.33879	0.131247	0.104554				0.395487	2.45458
0.11858	0.897941	0.13242	1.82333				0.811415	-0.651939
0.147353	1.43504	0.125335	-0.82117				0.778507	1.64097
0.152783	-0.191966	0.0793345	1.13415				0.825883	-1.28161
0.104575	0.102509	0.107626	-0.251423				0.693937	0.267304
0.127223	0.793673	0.153998	-0.262992				0.31018	-0.998321
0.177144	-0.995468	0.118845	0.0872054				0.627549	-0.328934
0.132771	0.27516	0.079971	0.156093				0.697524	-0.527956
0.087699	0.509854	0.111243	-1.52126				0.760277	-0.630084
0.139711	0.80047	0.115081	0.526899				0.348563	0.909135
0.135633	0.593757	0.19221	0.81102				0.360144	-0.586963
0.0657421	-0.70293	0.239008	3.3738				0.203754	0.870455
0.0882365	1.45946	0.21471	-0.463374				0.553079	0.637445
0.117137	0.619744	0.134703	0.292201				0.802405	0.551635
0.0710748	-0.889683	0.158111	4.02268				1	3.07969
0.163798	-0.354698	0.15385	-0.776753				0.24839	-0.0941756
0.111261	-0.398437	0.125492	-0.556836				0.366492	-0.273728
0.234948	1.09926	0.114092	0.523868				0.503226	-0.842511
0.117306	0.511136	0.103402	2.26957				1	-0.389372
0.158275	-0.0921745	0.237467	-1.27998				0.506511	-0.848995
0.147079	0.611857	0.110885	-0.338447				0.538777	-1.24557
0.200434	-0.158741	0.189022	1.22543				0.443895	0.305207
0.13258	-0.60694	0.143067	0.719652				0.722822	-1.77886
0.123917	0.816053	0.137819	1.2731				0.412378	1.29241
0.105532	-0.0412783	0.0938299	0.306547				0.245079	0.102291
0.164896	0.45831	0.134226	0.952999				0.326541	0.41836
0.223677	0.509417	0.220869	-1.06536				0.502976	-0.675843
0.136743	0.175377	0.165234	-1.8706				0.59114	-0.323514
0.141702	0.0551168	0.093231	1.41779				0.34973	0.556505
0.105601	-0.920372	0.0862255	0.690157				0.276227	-0.21075
0.0963449	1.3812	0.066702	0.940989				0.798658	-1.32167
0.102132	2.58938	0.098602	0.987371				0.436577	0.136011
0.0824405	0.283808	0.150624	0.548442				0.697647	1.95994
0.0979593	2.06768	0.198685	-1.21312				0.619318	-0.2595
0.138441	0.0674991	0.170141	-1.4152				0.476884	-1.61816
0.217989	0.225165	0.140403	0.744242				0.555414	0.187487
0.127021	1.04453	0.134045	-0.0291663				0.479768	1.15679
0.0762388	0.622827	0.069895	0.677473				0.589863	-0.327358
0.252611	1.02336	0.229088	-0.321057				0.397012	1.46765
0.351267	-1.43181	0.048662	-0.880752				0.405792	0.611511
0.130234	-0.665727	0.25425	2.99115				0.909604	-1.42624
0.210398	-2.59312	0.137199	-0.769198				0.728135	-2.13396
0.115579	-0.0840803	0.131366	-0.0671566				0.465632	0.200396
0.137382	-0.631473	0.158073	-0.516294				1	-1.7177
0.0759197	-0.350905	0.0917453	1.03993				0.514757	-1.86725
0.155423	0.368009	0.176017	-0.638859				0.909604	0.785643
0.144181	-2.14181	0.436783	-1.40402				0.2316	-0.181662
0.293808	-0.590813	0.0977733	-0.157729				0.250425	1.10523
0.147633	1.05461	0.186399	0.590692				0.425844	1.20666
0.183652	-1.62934	0.988245	0.111237				0.525651	0.789997
0.110082	1.01385	0.133549	0.762088				0.798658	0.126515
0.10418	-1.17004	0.0877052	-0.0772295				0.309037	-0.0811824
0.289396	-2.05514	0.135851	0.59754				0.356078	0.116866
0.559778	-0.938193	0.0889541	0.304298				0.747324	-0.324289
0.134036	1.18196	0.199517	0.18537				0.866112	0.96611
0.201116	-0.418508	0.0793572	-0.198731				0.512631	0.834218
0.0848715	0.260481	0.127626	1.52647				0.996735	-1.59463
0.135364	0.804786	0.0895811	0.561567				0.21878	-0.131743
0.163041	1.03793	0.146681	0.432273				0.577986	0.881835
0.109692	-1.10071	0.276886	1.30513				0.607121	0.336965
0.158137	1.20335	0.111914	0.788735				0.507351	-0.773775
0.121438	-0.209609	0.378913	0.611846				0.268247	0.360011
0.163901	0.260239	0.102901	-0.469997				0.265186	-0.657666
0.552413	-1.52856	0.12306	1.50295				0.814587	-0.067847
0.0659275	0.167279	0.180689	-0.873315				0.752419	1.46209
0.147661	-0.756461	0.129647	1.18709				0.624091	-3.07499
0.139379	-0.995197	0.102484	-1.04726				0.289648	-0.597827
0.117927	0.891849	0.151575	0.420227				0.986941	0.325637
0.130801	1.04289	0.103062	0.266941				0.295956	-1.48197
0.0666872	0.188822	0.150499	0.165755				0.622367	-2.5055
0.157727	-1.60832	0.0750539	-0.439866				0.294573	0.5617
0.240322	0.01158	0.152243	1.70247				0.911602	1.60266
0.0784118	-1.52958	0.12791	-1.32329				0.644249	-0.957591
0.103471	-0.135108	0.145997	-0.88602				0.631185	-1.03554
0.0915485	0.0322878	0.0753481	0.469472				0.479176	-0.172711
0.257914	0.509625	0.0951833	-0.446179				0.287191	-0.221106
0.232412	2.02929	0.185277	-0.683235				0.609747	0.32173
0.227302	1.64065	0.108594	1.08477				0.403691	-1.5956
0.657536	0.712793	0.136721	-1.15207				0.601739	1.14659
0.173898	-0.210307	0.122423	1.75793				0.422192	1.03155
0.114166	0.668876	0.0881967	-0.129359				0.602353	-0.210344
0.062234	0.60576	0.131114	-0.440535				0.480383	-1.34202
0.139404	-1.08605	0.0976226	0.436823				0.719804	-0.204051
0.201173	0.71492						0.653432	0.588191
0.0883294	0.589001						0.748907	-0.245256
0.239661	-0.880107						0.756611	-0.307466
0.0790219	-0.504059						0.750874	-1.04273
0.133538	-0.528363						0.314305	-0.0100633
0.134507	0.690839						0.408464	-0.479086
0.126557	-0.174875						0.697647	0.576382
0.265998	0.575076						0.386602	0.277912
0.0874104	-0.140282						0.678226	0.536776
0.168221	-1.42316						0.396683	0.724843
0.124526	0.667603						0.699264	0.140014
0.181109	-0.376076						0.492011	1.51053
0.24953	0.283613						0.548366	-0.574485
0.215838	0.093085						0.632142	1.85209
0.122593	0.281236						0.449252	2.71976
0.327088	-0.433575						0.294181	0.704657
0.131972	-1.43972						0.572398	-0.086242
0.184868	0.320572						0.604539	-1.08501
0.116537	-0.80462						0.701313	1.92173
0.106994	-1.40197
0.137983	-0.677246
0.146638	1.01663
0.111163	-0.256559
0.150422	0.837835
0.107933	0.107462
0.379409	-1.70756
0.115504	2.97044
0.0927299	-0.606148
0.221922	1.00795
0.191323	0.853278
0.130984	0.35963
0.0856881	3.62406
0.150969	0.650875
0.139548	-0.143075
0.252972	0.932457
0.152383	-0.196221
0.14125	1.06155
0.141645	0.78724
0.133275	0.32302
0.173839	0.596757
0.268668	-0.493035
0.132622	-0.626909
0.118532	-0.222971
0.121837	0.113175
0.129391	-1.77325
0.220695	0.677878
0.096496	0.217424
0.157707	-1.25438
0.239234	0.434066
0.0608896	0.291918
1
0.147853	-0.257425
0.0771206	-0.423432
0.201428	-0.308239
0.0794678	0.539009
0.107475	-0.797538
0.254546	0.778383
0.16935	0.162615
0.144771	-0.187268
0.304152	0.538249
0.399256	0.621437
0.111592	1.56126
0.197969	-1.13404
0.151521	3.17561
0.121567	0.113434
0.0987846	0.0382804
0.107293	2.61352
0.227122	-2.9968
0.158871	-0.485608
0.157046	-0.268033
0.0926748	-0.94596
0.0836456	-0.479977
0.134783	2.6824
0.133852	-0.305193
0.206202	-2.24432
0.116815	0.282011
0.952981	-0.111237
0.208184	-0.398444
0.0667549	0.161303
0.0737863	-0.095851
0.0714489	0.136009
0.131113	0.373859
0.37946	-0.288007
0.14505	-0.305824
0.123741	-0.645267
0.559778	0.938193
0.137342	-1.04914
0.20466	-0.741743
0.112777	-2.3737
0.110885	1.65394
0.183838	-0.131885
0.144341	-0.77054
0.116001	-0.135372
0.0748583	-0.45533
0.15293	-0.636167
0.133094	-0.950929
0.0959045	-0.650596
0.203179	-1.29609
0.0594602	-0.257714
0.233318	0.786963
0.132215	0.39263
0.119353	-0.277739
0.105431	0.532793
0.163482	-0.734597
0.216519	-0.608384
0.188141	-1.19209
0.170069	1.02555
0.182198	-0.361261
0.192025	0.425411
0.108327	1.54305
0.268532	0.0752396
0.105225	0.615823
0.118233	0.00496585
0.147287	-0.436223
0.236541	-1.24642
0.150124	1.04883
0.069436	1.77626
0.0982399	-0.189815
0.133923	-0.209693
0.146857	0.358334
0.226442	-0.572647
0.0880534	3.08603
0.10738	-0.705846
0.121889	-0.32598
0.088623	-0.170814
0.186661	-0.0576486
0.186988	-0.623843
0.209562	2.1419
0.237091	1.39212
0.213197	-0.957037
0.171424	1.31516
0.0641602	0.843388
0.13403	0.653375
0.134688	0.795677
0.143556	-0.495611
0.114972	1.75455
1
0.0883545	-0.426266
0.17943	0.133793
0.0535857	-0.628654
0.0976015	-0.32467
0.114973	0.752697
0.093631	-0.743404
0.134897	-1.16139
0.191196	0.61546
0.138227	1.03405
0.113302	-0.0579446
0.106577	-1.0672
0.101438	2.08984
0.216642	0.494529
0.0840032	1.17486
0.168497	-0.0120384
0.0734773	-1.53887
0.134849	-0.593316
0.193241	-1.49036
0.0982805	0.0871157
0.133382	-0.960939
0.29786	-0.539154
0.178935	-1.19592
0.301266	0.939299
0.0887825	-0.411357
0.129068	-1.4603
0.119969	0.195581
0.135312	-0.125133
0.165575	-0.503942
0.107467	0.855055
0.12616	-1.11835
0.073875	0.334765
0.120993	-0.484955
0.117167	-2.65707
0.125296	0.308703
0.111739	-1.66297
0.10741	-0.793726
0.169673	-0.569311
0.209449	-2.698
0.163884	0.390585
0.0858233	0.0648759
0.234314	0.774426
0.188935	0.390222
0.106978	-1.88359
0.218148	-1.19621
0.205024	0.460879
0.257791	0.809608
0.134239	2.03583
0.172772	-0.897969
0.185437	-0.468558
0.145973	0.432019
0.25861	0.465145
0.0755141	2.94831
0.420297	1.6303
0.087182	1.17265
0.288205	-0.339115
0.148043	-1.52579
0.530084	-0.858432
0.235869	0.327815
0.0911548	0.175565
0.269079	0.502336
0.139215	-1.41591
0.156764	0.867277
0.206012	0.917308
0.124506	-0.396923
0.337279	-1.51452
0.092957	-0.598707
0.233634	-1.71342
0.122581	-1.87473
0.192544	-0.357077
0.171378	1.89634
0.165631	1.88176
0.0831329	-1.38882
0.16071	-0.390658
0.112537	1.24887
0.271061	-1.17077
0.0840953	-0.0689456
0.125662	1.33327
0.138647	0.514735
0.218588	0.0523828
0.196695	0.410233
0.132649	-0.0818847
0.147741	-0.124634
0.293631	0.195892
0.116358	0.0041346
0.0862327	-0.101067
0.0953174	-0.129493
0.117073	0.0880994
0.186504	-0.0483638
0.172534	-0.494587
0.115188	-0.0743116
0.536243	-0.114498
0.13975	1.12766
0.16181	-1.2437
0.15719	-2.7197
0.112504	0.352208
0.1913	0.0215509
0.111414	1.35176
0.137815	-2.33654
0.215956	-0.814617
0.074646	1.06526
0.0869356	-0.142829
0.200536	0.744313
0.175096	1.06147
0.258525	2.9463
0.144103	0.588223
0.12496	1.23672
0.157424	0.317627
0.0999457	-0.637297
0.202464	-1.74228
0.129323	-1.17375
0.101717	-0.482045
0.13862	-1.49296
0.195409	0.615026
0.107255	1.84068
0.159562	0.615273
0.106053	1.3485
0.0670441	0.88497
0.178535	-0.800167
0.141943	-0.363127
0.168993	-0.399832
0.653198	-1.28527
0.0639586	0.774261
0.196423	0.385813
0.158929	-0.0837025
0.141973	-0.483523
0.0621354	0.0244783
0.0779833	1.05284
0.122293	-0.433634
0.113838	0.18295
0.0667461	0.292169
0.097271	0.101608
0.146976	-1.36201
0.192996	-0.260803
0.182897	2.3007
0.118576	1.92418
0.133609	-1.88418
0.0925221	-0.582365
0.211795	1.10636
0.279893	0.338845
0.12386	0.398312
0.137143	1.37202
0.115397	0.629101
0.201	0.513531
0.0862513	-0.912615
0.148709	0.0480043
0.0973725	-0.882131
0.38152	0.0298877
0.210837	0.619429
0.206979	1.63081
0.100137	-0.465744
0.0965489	-0.292968
0.291616	-1.15966
0.0681347	-0.551565
0.0877345	0.643047
0.237351	-0.0108188
0.141808	-0.308232
0.186284	0.148375
0.143242	-0.781131
0.242716	0.543987
0.0797071	-0.822148
0.562878	0.819004
0.0654781	-0.357081
0.19297	-0.3746
0.41425	-0.896276
0.232733	-1.19861
0.228473	1.99617
0.15803	0.62558
0.201229	-0.37072
0.131519	0.118292
0.136484	-0.829289
0.14506	0.778777
0.147257	1.10259
0.147252	-0.903281
0.166335	0.553113
0.174677	0.777084
0.252114	-0.0422224
0.179052	-0.654596
0.154037	0.357124
0.119939	-0.304908
0.11265	-0.283485
0.179233	2.20642
0.106518	-0.129753
0.114006	-0.941417
0.0935864	-1.61185
0.067754	0.401975
0.117583	0.391145
0.320274	1.80057
0.26571	-0.501115
0.156325	-0.0978553
0.135743	0.777682
0.263882	1.13552
0.0983799	-1.07936
0.103798	1.48144
0.180459	1.39031
0.109541	0.982509
0.170028	-0.523336
0.122103	0.549401
0.176169	0.406202
0.10221	0.336894
0.13696	-0.093176
0.107553	-0.242406
0.147912	0.110174
0.195426	1.83316
0.154204	-0.0567689
0.199012	-2.60188
0.155776	-2.04058
0.190514	1.62306
0.185733	0.131681
0.31834	1.0047
0.096923	0.440013
0.134976	-0.088837
0.171382	-0.114676
0.200873	-0.733579
0.133469	4.25048
0.138618	0.327905
0.158498	-0.120876
0.195758	-0.862898
0.166164	-0.0291528
0.110886	0.900481
0.100579	-0.504583
0.134208	-0.501777
0.147753	2.46115
0.335852	1.72348
0.108291	0.454799
0.169485	-0.654813
0.115443	0.489871
0.101406	0.66045
0.101377	-0.353241
0.125611	-1.48632
0.118818	0.184291
0.141429	0.790258
0.132752	1.17678
0.233645	-1.83261
0.129494	-1.05046
0.193129	-0.166171
0.13912	-0.331851
0.242438	-1.36214
0.0918095	0.601007
0.116332	0.356393
0.208722	-0.538126
0.117772	1.35199
0.166784	-0.817948
0.121386	-1.20511
0.156548	-0.0481419
0.16399	-0.0123743
0.209274	0.242062
0.117336	0.710997
0.0990747	-2.5431
0.301913	0.591687
0.0896118	-0.281813
0.0826859	0.140877
0.102777	0.0935172
0.115926	0.319955
0.116146	-0.390952
0.0881462	1.32523
0.110589	0.123087
0.245536	-0.0743324
0.144154	-0.613662
0.161513	-1.84598
0.0992044	-0.47539
0.109508	0.408248
0.498004	1.44605
0.173572	-1.19609
0.0916933	2.00041
0.183306	-0.291499
0.124617	0.48353
0.118225	1.2741
0.136674	-0.67138
0.0868768	-0.0244973
0.104025	0.0452439
0.0894523	0.703792
0.182831	0.176166
0.180814	-0.172536
0.162295	-0.0515799
0.211613	-0.174786
0.20877	1.40903
0.0978094	0.447804
0.258297	-0.634477
0.135376	-2.08298
0.0701114	0.371571
0.129825	-0.0874913
0.106117	-0.685973
0.0905125	-0.642026
0.0616005	0.310956
0.214189	-0.635071
0.284112	1.3844
0.118905	0.0817925
0.484189	-0.542097
0.192219	0.61928
0.0787029	0.0871235
0.125676	-0.283014
0.274769	-0.787304
0.15083	-0.686786
0.156011	2.13713
0.159331	0.0788876
0.0736586	-1.05928
0.0864756	0.237712
0.12933	0.0766963
0.13857	0.00294707
0.203853	-0.172566
0.149794	-0.471328
0.350794	0.932324
0.112085	-2.38809
0.107447	-0.402255
0.142211	-0.926477
0.119302	0.396635
0.18841	-1.72179
0.105986	-0.411522
0.0698051	-0.0724217
0.0762008	-0.815737
0.254159	-0.055564
0.255895	-1.06913
0.138713	0.71963
0.195211	-0.810646
0.0854044	2.12195
0.0956989	1.14728
0.109336	1.34868
0.117258	-0.647854
0.145697	0.151616
0.115388	-0.26267
0.310694	-0.332033
0.12349	-0.904813
0.104528	-1.19633
0.214896	0.0786768
0.118692	-0.641253
0.200435	-1.36761
0.167841	-1.17952
0.0984648	-0.551395
0.173615	-0.895702
0.15612	0.234778
0.142946	0.562112
0.55042	-0.989113
0.123071	0.677818
0.18464	-2.30955
0.157994	2.15353
0.148449	0.530461
0.109698	-0.345648
0.175478	0.473204
0.129262	-0.396024
0.124441	1.0797
0.127705	1.05427
0.114827	0.658371
0.0804558	-0.362461
0.136853	0.7634
0.20576	0.686884
0.130029	-0.325567
0.11683	0.881236
0.125466	1.62196
0.11232	-0.199254
0.162111	-1.18991
0.198608	0.00102472
0.266118	-1.36518
0.152067	-0.167471
0.137478	-0.902197
0.155279	0.719914
0.135241	-0.0708337
0.0838876	-0.740171
0.142848	0.538833
0.154697	0.271666
0.153919	-1.53216
0.112002	-1.14686
0.0854164	-0.429335
0.0813257	1.8552
0.191086	0.461075
0.0996968	0.351441
0.657536	-0.712793
0.347738	-0.38096
0.230493	0.429756
0.131687	1.19215
0.077919	0.975007
0.196302	-0.248595
0.0971152	2.39244
0.171909	-0.195326
0.16017	-0.41584
0.117882	-0.998183
0.27363	0.593514
0.0969822	-0.453308
0.0733531	0.12395
0.219438	0.160393
0.104268	-1.57133
0.125622	-0.418339
0.10055	-0.343371
0.106784	-1.98397
0.168816	-0.0386675
0.121291	-0.472775
0.162823	-0.795442
0.125166	0.369234
0.230324	-0.282789
0.104699	0.384041
0.189496	-1.67186
0.106651	-0.422712
0.192242	-0.610077
0.151787	-1.62633
0.139148	0.0291095
0.291465	-0.595074
0.102335	0.136928
0.199806	0.493048
0.116307	0.126081
0.0951418	-1.49759
0.174346	-1.21256
0.252111	1.20692
0.155532	-0.0584732
0.140285	-1.78398
0.266499	-0.744868
0.225413	-0.312831
0.168165	0.690877
0.0828533	0.253528
0.324154	0.663728
0.117161	0.320994
0.0753613	-1.63225
0.128221	0.36948
0.0914255	0.0693661
0.069188	1.16258
0.174248	-1.0138
0.135283	-0.0538817
0.133878	-0.536079
0.157442	0.44877
0.259662	0.210638
0.0889631	-0.291702
0.201463	0.0663423
0.124472	-0.324132
0.203737	-1.30178
0.394541	-0.361426
0.127315	-1.33308
0.173518	-0.873006
0.155975	0.288624
0.0634551	-0.344679
0.138901	-0.635401
0.144043	-0.600797
0.199236	-1.04464
0.167053	0.566197
0.158579	0.773397
0.144971	1.99054
0.129077	-0.741167
0.146503	-1.54738
0.179375	-0.309386
0.138183	0.32789
0.136677	1.89789
0.313371	-0.241856
0.0784615	-1.09307
0.146261	-0.0453918
0.210967	-0.33299
0.253937	1.03893
0.075175	-2.09376
0.120909	-0.833525
0.124974	-0.3396
0.0986034	-1.41775
0.139703	-0.249175
0.239163	1.15966
0.149518	-0.279666
0.0877276	0.2975
0.111429	-1.04931
0.130877	0.305474
0.114781	0.0715374
0.618205	-1.18178
0.0797612	1.054
0.198764	0.0776325
0.0749906	0.34769
0.144255	0.309163
0.109543	-0.614288
0.20267	-0.493064
0.0754572	1.164
0.119115	-0.642253
0.14651	-1.21456
0.0993612	0.25718
0.158207	0.349243
0.140805	-0.249415
0.149702	0.879151
0.189103	-0.915276
0.114119	-0.754425
0.129282	-0.428654
0.148062	1.06615
0.158037	-0.880353
0.140232	-2.28898
0.193264	1.01992
0.115337	-1.02777
0.0958492	-1.47433
0.271996	1.78068
0.156932	0.197957
0.113767	-0.5714
0.180169	0.282072
0.105323	0.460686
0.150461	-0.729806
0.165985	-0.989532
0.116758	1.05286
0.119775	1.31031
0.203087	-0.169448
0.159327	1.62167
0.374983	0.623162
0.126103	0.941769
0.121156	-0.49455
0.105944	-0.587187
0.0949363	-0.890593
0.146179	1.67057
0.137047	0.696144
0.19996	3.50099
0.140795	-0.604424
0.147244	0.087743
0.0773395	-0.814641
0.115075	1.08609
0.247537	1.61016
0.166325	0.95721
0.19617	-0.184169
0.133414	-0.223661
0.125253	0.342348
0.137074	1.24775
0.146331	1.40892
0.187234	-1.10659
0.0513969	1.76313
0.058469	-0.149438
0.14012	0.813989
0.134289	-0.638081
0.125561	0.490023
0.135889	-1.11638
0.161552	0.206197
0.0523186	0.101588
0.190871	-0.589094
0.108386	0.163054
0.202078	0.197782
0.155421	-0.626163
0.118101	-0.903889
0.072107	-0.630895
0.109017	0.636231
0.119523	0.360748
0.15169	0.468592
0.139313	0.637468
0.15818	-0.251254
0.124987	-1.87695
0.125702	0.847867
0.0634039	1.5253
0.124933	0.200332
0.0931123	0.592421
0.116681	0.635071
0.148721	-0.0532182
0.275013	-1.19233
0.226658	-0.305913
0.113413	2.29698
0.15957	1.69568
0.0927013	-1.46863
0.568828	0.194682
0.175978	0.332125
0.13071	-1.64825
0.191276	0.94355
0.133086	-0.261091
0.0925067	0.517351
0.160412	-1.02672
0.0829833	-0.442943
0.189413	0.353891
0.144857	-1.36976
0.0843029	0.489769
0.101838	1.50762
0.169858	-1.95271
0.111637	-0.832783
0.112866	0.396253
0.0976444	0.701228
0.149394	-0.63636
0.114202	-1.38062
0.0731523	-0.518946
0.0743741	0.589612
0.174396	-0.841568
0.0810319	-1.97203
0.117401	-0.485457
0.126188	-1.05965
0.148294	0.264294
0.207385	-1.55472
0.0865218	1.55242
0.140198	1.52907
0.12786	0.243401
0.138568	-0.538625
0.0828484	0.839982
0.130066	1.18907
0.185874	-0.22699
0.190159	-0.627232
0.0813964	1.17823
0.139215	-0.82553
0.312415	-1.30149
0.139439	1.90271
0.0580437	-1.31052
0.145608	0.568932
0.1099	1.01494
0.138585	0.478791
0.392382	-1.09309
0.149328	-1.99334
0.10699	-0.286928
0.155277	0.177305
0.11006	-2.15185
0.121536	-0.361164
0.270408	-0.723309
0.173282	0.119626
0.121667	0.354523
0.23991	-0.256764
0.179007	0.318038
0.0877983	-0.781697
0.101564	0.0861594
0.414793	1.22585
0.14885	0.652862
0.0960011	-1.18299
0.148324	0.674932
0.212044	0.443104
0.165404	-2.28122
0.169429	-0.760096
0.233208	-1.3762
0.16098	-1.13407
0.101814	-1.12468
0.082788	0.662493
0.31411	-1.43049
0.28371	-0.145223
0.121778	1.23086
0.183343	-1.35992
0.165211	-1.38963
0.0991415	0.834909
0.105838	0.304112
0.125898	0.259043
0.135105	0.663464
0.0987041	1.055
0.110026	0.00144948
0.0827288	-0.873663
0.155834	0.745054
0.113295	-0.205384
0.168026	0.232732
0.107601	0.126421
0.198325	0.989131
0.137366	-0.37467
0.229934	1.45374
0.115592	0.188119
0.120412	-0.386164
0.212256	-1.23126
0.0639765	-0.352603
0.317365	0.204656
0.171066	-2.86884
0.199552	0.08918
0.165373	0.511984
0.086305	-0.903253
0.124886	2.82498
0.0956145	-1.33616
0.491311	0.366643
0.0821519	-0.382072
0.135982	-2.54162
0.120001	0.663483
0.141534	0.147068
0.0893973	0.0634996
0.0510587	1.25081
0.189853	-1.43935
0.402884	-1.24241
0.560806	0.0365863
0.108708	-0.300295
0.194691	1.02743
0.0784267	0.212047
0.143624	0.278409
0.107405	-0.500753
0.147962	-0.291819
0.122763	-1.77959
0.147127	-0.213132
0.17876	-2.85641
0.0737714	0.824405
1
0.136638	-0.250211
0.10751	-0.0340685
0.151412	0.441846
0.161658	-0.689185
0.138804	-0.170367
0.107499	0.391232
0.618205	1.18178
0.187395	0.3711
0.118037	-0.524864
0.306606	1.29937
0.165636	-1.05668
0.483733	-0.845378
0.166086	0.760754
0.131145	-0.719201
0.188703	-0.201184
0.113395	-0.416917
0.096854	-0.963232
0.149676	0.159378
0.177644	-2.24166
0.814311	0.92983
0.105229	-0.107388
0.108707	-1.15518
0.149542	-0.170517
0.198447	-0.00508983
0.1063	0.34885
0.179338	0.120419
0.121718	0.588817
0.0792481	0.692296
0.0987661	0.946071
0.0924323	-0.554932
0.158718	1.29858
0.101327	0.036922
0.0977103	-0.341193
0.280985	-1.16596
0.0903201	0.55048
0.166605	-1.55042
0.110747	2.05332
0.242082	0.56364
0.210084	1.47262
0.142115	-1.28975
0.157185	0.297531
0.356614	0.269161
0.244994	-0.169519
0.259522	0.905295
0.172525	-0.189698
0.137093	-0.455405
0.0842177	1.50087
0.256197	-0.215024
0.13931	-0.02055
0.151458	2.18179
0.124059	0.617591
0.10625	0.0339047
0.211802	-0.573473
0.130561	0.65518
0.148786	-0.209089
1
0.149865	-0.49125
0.129758	-0.00151312
0.109074	0.623639
0.133299	0.824597
0.173777	0.58635
0.0875267	0.39593
0.161763	1.10506
0.236643	0.242805
0.0997975	0.183724
0.116971	-1.60776
0.179336	0.564982
0.184211	0.313719
0.118072	-0.987601
0.080482	-0.0976659
0.317126	-0.726203
0.208206	-1.07478
0.143859	0.789227
0.075304	0.61508
0.0898777	-1.04188
0.111448	0.50742
0.0892785	0.508038
0.142722	0.902814
0.55042	0.989113
0.172897	-0.635737
0.168598	0.189739
0.123793	0.369888
0.184822	0.359963
0.113819	0.545273
0.0861178	-1.37367
0.146163	0.795522
0.232149	-0.0524666
0.091969	-0.528269
0.11573	0.747782
0.152843	-1.59369
0.177114	2.17246
0.116815	0.0903024
0.0886429	-1.02222
0.190635	-1.46327
0.101636	0.0182644
0.57612	-1.86998
0.0922018	-1.09909
0.13233	0.775586
0.103833	0.193587
0.106891	1.05387
0.130661	-0.256618
0.0739449	-0.469372
0.530084	0.858432
0.168649	-1.42454
0.159047	1.26948
0.0762804	-0.713186
0.187376	0.324254
0.0907802	0.733918
0.130344	-0.942565
0.123606	-0.0373784
0.0739679	-0.18781
0.152089	-0.527111
0.103589	0.160739
0.154956	0.486032
0.0941638	-0.565593
0.217547	0.376973
0.0946274	0.344277
0.115821	0.968192
0.148169	-0.29166
0.101121	-0.257076
0.180592	0.170748
0.0985233	0.695343
0.0879629	0.143078
0.123627	-0.638526
0.128815	0.0184935
0.167267	-2.15917
0.153412	-0.0545596
0.32203	1.11906
0.0952942	0.592403
0.148655	-1.37357
0.107442	0.140935
0.21013	-1.00501
0.148227	-0.646595
0.12399	-0.316804
0.0786285	-0.201345
0.157225	0.65383
0.108517	0.835367
0.143963	0.431652
0.0752665	-0.462891
0.102884	-1.25716
0.18801	0.445739
0.0960973	0.773346
0.0952633	0.0278037
0.102841	-1.19483
0.0882549	-0.255117
0.167157	0.0792621
0.202937	-0.144623
0.244363	-0.385983
0.166004	0.439201
0.105034	1.37883
0.187906	0.22594
0.100736	0.916265
0.165352	1.12397
0.156924	-0.40095
0.128259	-0.217855
0.0819258	-0.211962
0.19429	1.06315
0.097574	0.489666
0.162874	-0.21364
0.187033	-0.419346
0.150507	0.687937
0.206577	-0.608448
0.111573	0.170779
0.120888	-0.168246
0.141206	-0.995024
0.0686049	-0.621229
0.0823951	0.586674
0.0732355	-0.829197
1
0.105007	-1.18251
0.0914752	-0.612945
0.138783	1.92386
0.116594	0.166289
0.146932	0.38987
0.129946	-1.28055
0.136671	-0.262674
0.119497	0.579551
0.125417	-1.10437

## Sheet: Table_S7
SVM					RF					kNN					ANN					XGBoost					SVM					RF					kNN					ANN					XGBoost
NS3_dataset actual and predicted pIC50					NS3_dataset actual and predicted pIC50					NS3_dataset actual and predicted pIC50					NS3_dataset actual and predicted pIC50					NS3_dataset actual and predicted pIC50					NS5_dataset actual and predicted pIC50					NS5_dataset actual and predicted pIC50					NS5_dataset actual and predicted pIC50					NS5_dataset actual and predicted pIC50					NS5_dataset actual and predicted pIC50
Training/Testing dataset		Independent validation dataset			Training/Testing dataset		Independent validation dataset			Training/Testing dataset		Independent validation dataset			Training/Testing dataset		Independent validation dataset			Training/Testing dataset		Independent validation dataset			Training/Testing dataset		Independent validation dataset			Training/Testing dataset		Independent validation dataset			Training/Testing dataset		Independent validation dataset			Training/Testing dataset		Independent validation dataset			Training/Testing dataset		Independent validation dataset
Actual_value	Predicted_value	Actual_value	Predicted_value		Actual_value	Predicted_value	Actual_value	Predicted_value		Actual_value	Predicted_value	Actual_value	Predicted_value		Actual_value	Predicted_value	Actual_value	Predicted_value		Actual_value	Predicted_value	Actual_value	Predicted_value		Actual_value	Predicted_value	Actual_value	Predicted_value		Actual_value	Predicted_value	Actual_value	Predicted_value		Actual_value	Predicted_value	Actual_value	Predicted_value		Actual_value	Predicted_value	Actual_value	Predicted_value		Actual_value	Predicted_value	Actual_value	Predicted_value
4.44	4.45	5.51	5.08		4.44	4.34	5.51	5.15		4.44	4.42	5.51	5.04		4.44	4.39	5.51	5.18		4.44	4.27	5.51	5.21		3.84	3.76	4.91	4.86		3.84	3.69	4.91	5.41		3.84	3.85	4.91	4.53		3.84	3.75	4.91	4.71		3.84	3.56	4.91	5.44
4.97	4.69	4.9	4.71		4.97	5.26	4.9	5.01		4.97	4.36	4.9	4.46		4.97	4.88	4.9	4.68		4.97	5.14	4.9	5.26		3.74	3.68	3.76	3.68		3.74	3.68	3.76	3.74		3.74	3.83	3.76	3.58		3.74	3.72	3.76	3.64		3.74	3.96	3.76	3.54
4.71	4.63	5.19	5.12		4.71	4.38	5.19	4.91		4.71	4.29	5.19	5.35		4.71	4.57	5.19	5.18		4.71	4.38	5.19	5.14		3.44	3.49	5.13	5.17		3.44	3.58	5.13	5.26		3.44	3.63	5.13	5.36		3.44	3.41	5.13	5.17		3.44	3.49	5.13	5.48
4.26	4.07	5.18	5.17		4.26	4.28	5.18	5.23		4.26	4.32	5.18	5.2		4.26	4.01	5.18	5.26		4.26	4.28	5.18	5.01		4.34	4.42	4.82	4.62		4.34	4.83	4.82	5.01		4.34	4.4	4.82	4.68		4.34	4.52	4.82	4.72		4.34	4.45	4.82	4.86
4	4.3	4.29	4.3		4	4.31	4.29	4.3		4	4.31	4.29	4.41		4	4.29	4.29	4.24		4	4.2	4.29	4.3		5.43	5.46	4.85	5.02		5.43	5.25	4.85	4.93		5.43	5.58	4.85	5		5.43	5.49	4.85	5.12		5.43	5.32	4.85	5
4.49	4.46	4	4.02		4.49	4.4	4	4.44		4.49	4.45	4	4.72		4.49	4.54	4	3.99		4.49	4.5	4	4.26		3.34	3.34	6.77	6.7		3.34	3.62	6.77	6.5		3.34	3.39	6.77	6.61		3.34	3.29	6.77	6.83		3.34	3.44	6.77	7.16
4	4.1	4.14	4.28		4	4.25	4.14	4.4		4	4.17	4.14	4.19		4	4.19	4.14	4.24		4	4.22	4.14	4.32		3.52	3.53	4.3	4.41		3.52	3.71	4.3	5.13		3.52	3.42	4.3	5.02		3.52	3.49	4.3	4.41		3.52	3.53	4.3	5.05
4.53	4.39	4.72	5.08		4.53	4.36	4.72	4.46		4.53	4.27	4.72	4.27		4.53	4.5	4.72	5.17		4.53	4.26	4.72	4.51		4.8	4.81	4.61	4.71		4.8	5.09	4.61	4.99		4.8	4.8	4.61	4.98		4.8	4.8	4.61	4.8		4.8	4.88	4.61	5.15
5.54	5.14	4.44	4.51		5.54	4.96	4.44	4.41		5.54	5.14	4.44	4.37		5.54	5.23	4.44	4.5		5.54	5.19	4.44	4.5		3.43	3.6	5.62	5.52		3.43	3.78	5.62	5.57		3.43	3.41	5.62	5.82		3.43	3.55	5.62	5.38		3.43	3.97	5.62	5.25
4.36	4.46	4.2	4.38		4.36	4.4	4.2	4.33		4.36	4.34	4.2	4.34		4.36	4.51	4.2	4.42		4.36	4.54	4.2	4.3		5.15	5.02	4.3	4.98		5.15	5.18	4.3	5.18		5.15	4.97	4.3	4.96		5.15	5.08	4.3	4.79		5.15	5.29	4.3	5.37
4.43	4.34	4.41	4.3		4.43	4.34	4.41	4.38		4.43	4.42	4.41	4.2		4.43	4.3	4.41	4.29		4.43	4.28	4.41	4.33		6.47	6.33	6.22	5.98		6.47	6.07	6.22	5.53		6.47	5.35	6.22	5.45		6.47	6.52	6.22	6.09		6.47	6.26	6.22	5.69
4.07	4.66	4.27	4.35		4.07	4.34	4.27	4.58		4.07	4.34	4.27	4.44		4.07	4.75	4.27	4.23		4.07	4.37	4.27	4.71		5.55	5.41	4.4	4.53		5.55	5.2	4.4	5.07		5.55	4.68	4.4	4.78		5.55	5.82	4.4	4.5		5.55	4.91	4.4	5.68
4.37	4.53	4	4.25		4.37	4.42	4	4.37		4.37	4.2	4	4.81		4.37	4.53	4	4.25		4.37	4.48	4	4.45		3.96	3.93	3.96	3.9		3.96	3.53	3.96	3.66		3.96	3.88	3.96	3.95		3.96	3.98	3.96	3.98		3.96	3.63	3.96	3.7
4.29	4.27	5.06	4.74		4.29	4.39	5.06	5.07		4.29	4.39	5.06	5.24		4.29	4.23	5.06	4.73		4.29	4.38	5.06	4.93		4.84	4.94	3.43	3.49		4.84	5.36	3.43	3.51		4.84	4.68	3.43	3.43		4.84	4.93	3.43	3.42		4.84	5.29	3.43	3.41
5.12	5.19	5.23	5.05		5.12	4.96	5.23	4.51		5.12	5.14	5.23	4.69		5.12	5.21	5.23	5.08		5.12	5.01	5.23	4.71		6.6	6.6	4.85	4.86		6.6	6.52	4.85	4.83		6.6	6.41	4.85	4.9		6.6	6.59	4.85	5		6.6	6.87	4.85	5.05
5.23	5.01	5.54	5.5		5.23	5.18	5.54	5.4		5.23	5.4	5.54	5.62		5.23	5.03	5.54	5.48		5.23	4.84	5.54	5.31		5.17	5.1				5.17	5.08				5.17	5.08				5.17	4.9				5.17	5.18
4.25	4.5	4.31	4.32		4.25	4.47	4.31	4.47		4.25	4.29	4.31	4.32		4.25	4.53	4.31	4.34		4.25	4.34	4.31	4.56		4.7	4.67				4.7	5.17				4.7	5.08				4.7	4.75				4.7	4.78
4.22	4.41	5.68	5.8		4.22	4.33	5.68	5.72		4.22	4.2	5.68	5.93		4.22	4.41	5.68	5.74		4.22	4.43	5.68	5.5		4.96	4.95				4.96	5.22				4.96	4.58				4.96	5.01				4.96	4.76
4.51	4.43	4.36	4.44		4.51	4.45	4.36	4.38		4.51	4.76	4.36	4.29		4.51	4.44	4.36	4.39		4.51	4.49	4.36	4.38		5.33	5.37				5.33	4.86				5.33	5.04				5.33	5.35				5.33	4.69
4.33	4.31	4.29	4.21		4.33	4.37	4.29	4.4		4.33	4.25	4.29	4.63		4.33	4.26	4.29	4.15		4.33	4.29	4.29	4.44		6.05	5.22				6.05	5.21				6.05	5.36				6.05	5.35				6.05	5.1
5.11	4.86	4	4.03		5.11	4.92	4	4.16		5.11	4.91	4	4.03		5.11	4.89	4	4.16		5.11	5.18	4	3.94		3.4	3.58				3.4	3.64				3.4	3.44				3.4	3.53				3.4	3.51
4.13	4.29	5.48	5.3		4.13	4.42	5.48	5.37		4.13	4.24	5.48	5.53		4.13	4.28	5.48	5.4		4.13	4.29	5.48	5.49		5.32	5.24				5.32	5.21				5.32	5.22				5.32	5.41				5.32	5.33
5.57	5.01	4.21	4.36		5.57	4.96	4.21	4.36		5.57	5.05	4.21	4.18		5.57	5.06	4.21	4.52		5.57	4.67	4.21	4.12		4	4.25				4	5.37				4	5.15				4	4.07				4	5.38
4	4.3	4.12	4.17		4	4.26	4.12	4.22		4	4.13	4.12	4.01		4	4.34	4.12	4.16		4	4.39	4.12	4.12		4.04	4.05				4.04	3.82				4.04	3.87				4.04	4.11				4.04	4.13
4.96	4.73	4	4.33		4.96	4.54	4	4.33		4.96	4.75	4	4.46		4.96	4.72	4	4.38		4.96	4.74	4	4.34		5.02	5.01				5.02	5.13				5.02	4.77				5.02	4.93				5.02	5
4.4	4.41	4.26	4.68		4.4	4.44	4.26	4.35		4.4	4.42	4.26	4.56		4.4	4.33	4.26	4.67		4.4	4.44	4.26	4.52		5.77	5.62				5.77	5.28				5.77	5.66				5.77	5.66				5.77	5.5
4.24	4.42	5.61	5.31		4.24	4.37	5.61	5.02		4.24	4.37	5.61	4.84		4.24	4.41	5.61	5.29		4.24	4.49	5.61	5.26		5.5	5.63				5.5	5.26				5.5	5.96				5.5	5.41				5.5	5.69
4.26	4.24	5.53	5.3		4.26	4.46	5.53	4.52		4.26	4.51	5.53	4		4.26	4.23	5.53	5.41		4.26	4.84	5.53	5.06		4.41	4.53				4.41	4.85				4.41	4.75				4.41	4.58				4.41	4.69
4.59	4.46	5.21	5.28		4.59	4.37	5.21	5.22		4.59	4.58	5.21	5.15		4.59	4.46	5.21	5.26		4.59	4.43	5.21	5.19		5.15	5.02				5.15	5.05				5.15	4.56				5.15	3.34				5.15	5.02
4.15	4.16	4	4.27		4.15	4.33	4	4.5		4.15	4.36	4	4.58		4.15	4.13	4	4.31		4.15	4.16	4	4.37		5.96	5.95				5.96	5.4				5.96	5.6				5.96	6.16				5.96	5.67
4.29	4.07	4	4.6		4.29	4.33	4	4.75		4.29	4.18	4	4.42		4.29	4.07	4	4.68		4.29	4.45	4	4.8		5.48	5.34				5.48	5.49				5.48	5.51				5.48	5.16				5.48	5.68
4.55	4.26	4.48	4.38		4.55	4.4	4.48	4.38		4.55	4.11	4.48	4.24		4.55	4.33	4.48	4.36		4.55	4.6	4.48	4.29		5.54	5.61				5.54	5.4				5.54	5.02				5.54	5.58				5.54	5.54
4.46	4.57	5.77	5.37		4.46	4.47	5.77	4.92		4.46	4.11	5.77	5.36		4.46	4.6	5.77	5.34		4.46	4.55	5.77	4.92		4.8	4.85				4.8	5.16				4.8	4.98				4.8	4.87				4.8	5.05
4	4.28	4.45	4.47		4	4.37	4.45	4.48		4	4.23	4.45	4.58		4	4.23	4.45	4.49		4	4.31	4.45	4.54		6.44	6.35				6.44	5.97				6.44	5.65				6.44	6.39				6.44	6.21
4	4.07	4.43	4.78		4	4.33	4.43	4.38		4	4.12	4.43	4.76		4	3.98	4.43	4.76		4	4.29	4.43	4.43		5.06	4.97				5.06	5.07				5.06	4.77				5.06	4.87				5.06	5.01
4.08	4.34	4.78	4.45		4.08	4.4	4.78	4.73		4.08	4.35	4.78	4.68		4.08	4.28	4.78	4.91		4.08	4.28	4.78	4.53		4.36	4.39				4.36	3.4				4.36	4.73				4.36	4.09				4.36	3.88
4.37	4.19	4.85	5.21		4.37	4.24	4.85	4.71		4.37	4.3	4.85	5.15		4.37	4.14	4.85	5.26		4.37	4.28	4.85	4.81		5.13	5.11				5.13	5.09				5.13	4.61				5.13	5.08				5.13	5.29
4.73	4.58	4.54	4.41		4.73	4.41	4.54	4.44		4.73	4.51	4.54	4.57		4.73	4.68	4.54	4.35		4.73	4.42	4.54	4.41		6.07	5.89				6.07	5.07				6.07	5.22				6.07	6.72				6.07	5.11
4.36	4.84	4.75	4.81		4.36	4.42	4.75	5.27		4.36	4.52	4.75	5.53		4.36	4.83	4.75	4.72		4.36	4.45	4.75	5.31		4.62	4.81				4.62	4.73				4.62	4.98				4.62	4.79				4.62	4.75
4.53	4.45	6.4	5.92		4.53	4.39	6.4	5.44		4.53	4.37	6.4	5.62		4.53	4.42	6.4	6		4.53	4.31	6.4	5.61		5.64	5.69				5.64	5.24				5.64	5.53				5.64	5.65				5.64	5.39
4.15	4.55	4.33	4.45		4.15	4.39	4.33	4.46		4.15	4.51	4.33	4.28		4.15	4.58	4.33	4.51		4.15	4.34	4.33	4.42		5.13	5.17				5.13	5.47				5.13	4.88				5.13	5.13				5.13	5.64
4	3.82	4.57	4.4		4	4.21	4.57	4.42		4	4.18	4.57	4.51		4	3.86	4.57	4.37		4	3.95	4.57	4.45		3.43	3.5				3.43	3.89				3.43	3.41				3.43	3.35				3.43	3.48
4.57	4.29	4.43	4.5		4.57	4.36	4.43	4.4		4.57	4.57	4.43	4.47		4.57	4.28	4.43	4.44		4.57	4.37	4.43	4.26		5.33	5.26				5.33	5.28				5.33	5.13				5.33	5.35				5.33	5.34
4	4.1	4.12	4.21		4	4.2	4.12	4.5		4	4.02	4.12	4.39		4	4.15	4.12	4.23		4	4.12	4.12	4.5		5.64	5.82				5.64	5.68				5.64	5.49				5.64	5.87				5.64	5.93
4.65	4.82	4	4.03		4.65	4.66	4	4.45		4.65	4.58	4	4.31		4.65	4.85	4	3.95		4.65	4.67	4	4.36		4.62	4.5				4.62	3.57				4.62	3.79				4.62	4.61				4.62	4.12
4.56	4.49	4	4.02		4.56	4.4	4	4.29		4.56	4.57	4	4.47		4.56	4.45	4	3.97		4.56	4.34	4	4.22		5.52	5.51				5.52	5.28				5.52	5.49				5.52	5.53				5.52	5.17
5.18	4.98	4.03	4.27		5.18	5.13	4.03	4.33		5.18	5.14	4.03	4.34		5.18	5.03	4.03	4.35		5.18	5.16	4.03	4.34		5.2	5.08				5.2	5.17				5.2	4.88				5.2	5.15				5.2	5.03
4	4.14	4.38	4.23		4	4.32	4.38	4.38		4	4.19	4.38	4.56		4	4.09	4.38	4.27		4	4.4	4.38	4.39		5.77	5.77				5.77	5.37				5.77	5.2				5.77	5.73				5.77	5.42
4.51	4.37	4.35	4.32		4.51	4.4	4.35	4.38		4.51	4.53	4.35	4.24		4.51	4.47	4.35	4.24		4.51	4.41	4.35	4.45		3.4	3.49				3.4	3.67				3.4	3.47				3.4	3.45				3.4	3.63
4.5	4.39	6.52	5.77		4.5	4.56	6.52	5.5		4.5	4.23	6.52	5.65		4.5	4.5	6.52	5.66		4.5	4.42	6.52	5.85		4.51	4.6				4.51	4.88				4.51	4.88				4.51	4.54				4.51	5.09
4.67	4.63	4.13	4.19		4.67	4.32	4.13	4.43		4.67	4.28	4.13	4.77		4.67	4.69	4.13	4.29		4.67	4.52	4.13	4.85		4.97	4.95				4.97	5.12				4.97	4.71				4.97	4.73				4.97	5.25
4.95	4.87	4.61	4.55		4.95	4.42	4.61	4.46		4.95	4.83	4.61	4.42		4.95	4.88	4.61	4.62		4.95	4.55	4.61	4.47		5.35	5.31				5.35	5.21				5.35	5.13				5.35	5.3				5.35	5.18
4.4	4.58	6.28	5.22		4.4	4.75	6.28	5.46		4.4	4.7	6.28	5.04		4.4	4.64	6.28	5.29		4.4	4.93	6.28	5.41		3.4	3.51				3.4	3.56				3.4	3.54				3.4	3.45				3.4	3.54
4.68	4.57	4.35	4.44		4.68	4.41	4.35	4.46		4.68	4.43	4.35	4.49		4.68	4.59	4.35	4.53		4.68	4.47	4.35	4.36		5.12	4.85				5.12	5.1				5.12	5.44				5.12	4.83				5.12	5.04
4.1	4.35	4.33	4.46		4.1	4.48	4.33	4.39		4.1	4.31	4.33	4.22		4.1	4.31	4.33	4.5		4.1	4.33	4.33	4.5		4.23	4.41				4.23	4.72				4.23	4.76				4.23	4.38				4.23	4.86
5.11	5.01	5.27	5.12		5.11	5.16	5.27	5.31		5.11	5.15	5.27	5.51		5.11	5	5.27	5.16		5.11	5.16	5.27	5.54		7.39	7.13				7.39	6.29				7.39	6.41				7.39	7.34				7.39	6.39
4.16	4.28	4.64	4.16		4.16	4.47	4.64	4.34		4.16	4.25	4.64	4.18		4.16	4.27	4.64	4.13		4.16	4.56	4.64	4.38		4.94	4.85				4.94	4.88				4.94	4.6				4.94	4.64				4.94	4.65
4.67	4.68	4.53	4.7		4.67	4.38	4.53	4.5		4.67	4.63	4.53	4.64		4.67	4.81	4.53	4.79		4.67	4.4	4.53	4.68		5.3	5.26				5.3	5.29				5.3	4.9				5.3	5.38				5.3	5.22
5.2	5.12	4.36	4.34		5.2	4.48	4.36	4.39		5.2	4.79	4.36	4.33		5.2	5.19	4.36	4.38		5.2	4.7	4.36	4.5		3.36	3.39				3.36	3.56				3.36	3.38				3.36	3.38				3.36	3.37
4	4.2	4.17	4		4	5.18	4.17	4.28		4	4.31	4.17	4.24		4	4.18	4.17	3.95		4	5.03	4.17	4.19		4.6	4.64				4.6	5.24				4.6	4.56				4.6	4.51				4.6	5.05
4.32	4.35	4.25	4.12		4.32	4.84	4.25	4.24		4.32	4.18	4.25	4.27		4.32	4.34	4.25	4.09		4.32	4.76	4.25	4.07		4.48	4.62				4.48	5.05				4.48	5				4.48	4.56				4.48	4.84
4.14	4.31	4.18	3.86		4.14	4.39	4.18	4.38		4.14	4.26	4.18	4.1		4.14	4.22	4.18	3.82		4.14	4.62	4.18	4.34		5.36	5.33				5.36	4.97				5.36	5.15				5.36	5.62				5.36	4.59
4.92	4.92	4.47	4.47		4.92	4.55	4.47	4.36		4.92	4.83	4.47	4.54		4.92	4.92	4.47	4.41		4.92	4.82	4.47	4.42		5.7	5.62				5.7	5.57				5.7	5.85				5.7	5.59				5.7	5.48
4.7	4.75	4.7	4.47		4.7	4.62	4.7	4.39		4.7	4.83	4.7	4.9		4.7	4.78	4.7	4.5		4.7	4.59	4.7	4.56		7.8	7.89				7.8	6.66				7.8	6.9				7.8	8.14				7.8	6.82
4.19	3.9	4.67	4.83		4.19	4.12	4.67	4.49		4.19	4.01	4.67	4.69		4.19	3.92	4.67	4.89		4.19	4.17	4.67	4.55		6.28	6.06				6.28	5.29				6.28	5.42				6.28	6.34				6.28	5.31
4.66	4.73	4.91	5.24		4.66	4.47	4.91	5.35		4.66	4.22	4.91	5.34		4.66	4.76	4.91	5.32		4.66	4.52	4.91	5.26		4.32	4.81				4.32	5.27				4.32	5.13				4.32	4.57				4.32	4.69
4	4.1	4.46	4.25		4	4.18	4.46	4.4		4	4.01	4.46	4.46		4	4.07	4.46	4.21		4	4.12	4.46	4.33		2.03	2.25				2.03	3.12				2.03	3.12				2.03	2.08				2.03	2.39
4.19	4.13	4.69	4.46		4.19	4.46	4.69	4.36		4.19	4.74	4.69	4.52		4.19	4.07	4.69	4.52		4.19	4.57	4.69	4.37		4.69	4.57				4.69	5.11				4.69	4.92				4.69	4.61				4.69	4.74
4.16	4.09	6	5.86		4.16	4.32	6	5.71		4.16	4.2	6	5.93		4.16	4.13	6	5.82		4.16	4.4	6	5.83		4.38	4.21				4.38	4.49				4.38	4.5				4.38	4.09				4.38	4.27
4.29	4.26	4.54	4.34		4.29	4.37	4.54	4.5		4.29	4.29	4.54	4.26		4.29	4.27	4.54	4.34		4.29	4.36	4.54	4.37		4.74	5.2				4.74	5.3				4.74	5.29				4.74	5.35				4.74	4.75
4.36	3.88	4.8	4.7		4.36	4.49	4.8	4.56		4.36	4.48	4.8	4.57		4.36	3.75	4.8	4.69		4.36	4.41	4.8	4.51		4.96	4.96				4.96	5.09				4.96	4.8				4.96	5.05				4.96	5.07
4.57	4.87	4	4.28		4.57	5.19	4	4.4		4.57	5.09	4	4.24		4.57	4.78	4	4.22		4.57	5.2	4	4.56		6.19	5.97				6.19	5.59				6.19	5.68				6.19	6.03				6.19	5.75
5.19	4.98	4	4.28		5.19	4.73	4	4.35		5.19	4.92	4	4.27		5.19	5.04	4	4.29		5.19	4.67	4	4.65		4.76	4.99				4.76	4.97				4.76	5				4.76	5.03				4.76	4.96
4.73	4.43	4.48	4.35		4.73	4.53	4.48	4.45		4.73	4.65	4.48	4.43		4.73	4.44	4.48	4.3		4.73	4.52	4.48	4.52		5.15	5.09				5.15	5.03				5.15	4.97				5.15	5.09				5.15	4.94
4	4.07	4	4.1		4	4.26	4	4.35		4	4.01	4	4.45		4	3.99	4	3.98		4	4.24	4	4.36		5.63	5.55				5.63	5.16				5.63	5.32				5.63	5.74				5.63	5.41
5.26	4.98	4.4	4.25		5.26	4.67	4.4	4.36		5.26	5.19	4.4	4.39		5.26	5.03	4.4	4.23		5.26	4.72	4.4	4.36		5.3	5.41				5.3	5.33				5.3	5.24				5.3	5.47				5.3	5.24
4.66	4.7	4.07	4.2		4.66	4.43	4.07	4.31		4.66	4.76	4.07	4.08		4.66	4.68	4.07	4.15		4.66	4.5	4.07	4.28		5.77	5.21				5.77	5.17				5.77	5.19				5.77	5.62				5.77	5.41
4.57	4.47	4.29	4.51		4.57	4.35	4.29	4.38		4.57	4.6	4.29	4.5		4.57	4.39	4.29	4.5		4.57	4.51	4.29	4.43		5.15	5.08				5.15	5.26				5.15	5.66				5.15	4.95				5.15	4.64
4.96	4.8	4.65	4.14		4.96	4.51	4.65	4.45		4.96	4.57	4.65	4.43		4.96	4.77	4.65	4.02		4.96	4.62	4.65	4.39		3.36	3.28				3.36	3.48				3.36	3.38				3.36	3.37				3.36	3.56
4	4.21	4.04	4.17		4	4.29	4.04	4.29		4	4.26	4.04	4.23		4	4.29	4.04	4.21		4	4.22	4.04	4.27		4.42	4.98				4.42	4.75				4.42	4.98				4.42	4.96				4.42	4.68
4.44	4.43	4	4		4.44	4.24	4	4.27		4.44	4.28	4	4.23		4.44	4.47	4	3.97		4.44	4.35	4	4.13		7.89	6.77				7.89	5.31				7.89	5.37				7.89	7.92				7.89	5.84
4.31	4.21	4.47	4.5		4.31	4.4	4.47	4.38		4.31	4.39	4.47	4.08		4.31	4.22	4.47	4.52		4.31	4.25	4.47	4.56		2.68	2.84				2.68	4.93				2.68	2.86				2.68	2.89				2.68	4.37
4	3.84	4.34	4.07		4	4.27	4.34	4.34		4	4.24	4.34	4.2		4	3.72	4.34	4.07		4	4.19	4.34	4.3		5.03	4.82				5.03	5.11				5.03	4.47				5.03	5.12				5.03	5.42
5.35	5.71	4.5	4.51		5.35	5.43	4.5	4.51		5.35	5.98	4.5	4.27		5.35	5.68	4.5	4.59		5.35	5.38	4.5	4.35		4.43	4.64				4.43	4.91				4.43	4.47				4.43	4.6				4.43	4.65
4.42	4.35	4.99	5.31		4.42	4.35	4.99	5.07		4.42	4.43	4.99	4.56		4.42	4.41	4.99	5.48		4.42	4.26	4.99	4.6		5.77	5.75				5.77	5.34				5.77	5.45				5.77	5.7				5.77	5.39
4.79	4.91	4.28	4.29		4.79	4.71	4.28	4.43		4.79	4.94	4.28	4.36		4.79	4.91	4.28	4.27		4.79	4.92	4.28	4.39		6.31	6.35				6.31	6.62				6.31	6.53				6.31	6.54				6.31	6.95
4.2	4.22	4.4	4.24		4.2	4.36	4.4	4.3		4.2	4.95	4.4	4.34		4.2	4.02	4.4	4.25		4.2	4.01	4.4	4.19		5.16	5.11				5.16	5.11				5.16	4.88				5.16	5.14				5.16	5.04
4.95	4.66	4.27	5.6		4.95	4.46	4.27	4.53		4.95	4.56	4.27	5.2		4.95	4.72	4.27	4.03		4.95	4.44	4.27	4.68		4.3	4.43				4.3	5.07				4.3	4.92				4.3	4.5				4.3	4.69
4.54	4.49	4.44	4.24		4.54	4.32	4.44	4.37		4.54	4.16	4.44	4.46		4.54	4.59	4.44	4.28		4.54	4.32	4.44	4.39		5.31	5.48				5.31	5.46				5.31	5.6				5.31	5.61				5.31	5.46
4.19	4.41	4.41	4.49		4.19	4.4	4.41	4.38		4.19	4.56	4.41	4.35		4.19	4.41	4.41	4.42		4.19	4.33	4.41	4.32		6.77	6.75				6.77	6.63				6.77	6.35				6.77	6.82				6.77	6.83
4.36	4.22	4.34	4.24		4.36	4.31	4.34	4.29		4.36	4.31	4.34	4.06		4.36	4.21	4.34	4.19		4.36	4.37	4.34	4.28		5.08	5.22				5.08	5.25				5.08	5.22				5.08	5.26				5.08	5.3
4.05	3.93	4.21	4.1		4.05	4.28	4.21	4.33		4.05	4.45	4.21	4.49		4.05	4.03	4.21	4.12		4.05	4.21	4.21	4.32		3.47	3.5				3.47	3.59				3.47	3.45				3.47	3.46				3.47	3.71
6.14	5.88	6.01	6.07		6.14	5.63	6.01	5.86		6.14	5.81	6.01	6.05		6.14	5.88	6.01	6.01		6.14	5.68	6.01	6.04		4.87	4.95				4.87	5.25				4.87	4.67				4.87	5.09				4.87	4.8
4.06	3.95	4.89	5		4.06	4.27	4.89	4.76		4.06	4.01	4.89	5.09		4.06	4.07	4.89	4.91		4.06	4.11	4.89	4.63		4.54	4.53				4.54	5.23				4.54	4.78				4.54	4.43				4.54	5.24
4.07	4.36	4.51	4.22		4.07	4.51	4.51	4.54		4.07	4.56	4.51	4.43		4.07	4.34	4.51	4.17		4.07	4.67	4.51	4.14		5.55	5.53				5.55	5.8				5.55	5.89				5.55	5.55				5.55	5.55
4.3	4.5	5.01	4.79		4.3	4.72	5.01	4.44		4.3	4.58	5.01	4.77		4.3	4.54	5.01	4.88		4.3	4.8	5.01	4.62		4.74	4.73				4.74	5.17				4.74	4.75				4.74	4.6				4.74	4.78
4	4.36	4.84	4.72		4	4.7	4.84	4.44		4	4.08	4.84	4.14		4	4.33	4.84	4.82		4	4.38	4.84	4.35		4.38	4.42				4.38	4.75				4.38	4.44				4.38	4.31				4.38	4.41
4	3.82	4.56	4.4		4	4.3	4.56	4.5		4	4.02	4.56	4.68		4	3.9	4.56	4.23		4	4.06	4.56	4.52		4.88	4.89				4.88	4.66				4.88	4.81				4.88	4.85				4.88	4.45
4.25	4.03	5.01	4.88		4.25	4.35	5.01	4.73		4.25	4.56	5.01	4.75		4.25	3.9	5.01	4.85		4.25	4.28	5.01	4.75		2.55	2.52				2.55	2.76				2.55	3				2.55	2.49				2.55	2.12
4.24	4.64	4.37	4.29		4.24	4.5	4.37	4.62		4.24	4.46	4.37	5.15		4.24	4.65	4.37	4.16		4.24	4.67	4.37	4.61		6.05	5.37				6.05	5.17				6.05	5.13				6.05	4.84				6.05	5.26
4.1	4.26	4.42	4.47		4.1	4.41	4.42	4.35		4.1	4.42	4.42	4.51		4.1	4.28	4.42	4.49		4.1	4.34	4.42	4.42		5.1	4.88				5.1	5.08				5.1	5.14				5.1	4.81				5.1	4.65
4.43	4.29	4.3	3.97		4.43	4.43	4.3	4.32		4.43	4.44	4.3	4.22		4.43	4.29	4.3	3.97		4.43	4.36	4.3	4.13		5.18	5.29				5.18	5.51				5.18	5.27				5.18	5.31				5.18	5.39
4.21	4.4	4.29	4.66		4.21	4.7	4.29	4.49		4.21	4.2	4.29	4.3		4.21	4.54	4.29	4.54		4.21	4.73	4.29	4.45		5.03	5.08				5.03	4.88				5.03	4.98				5.03	5.15				5.03	4.84
4	4.11	4.36	4.08		4	4.22	4.36	4.4		4	4.06	4.36	4.4		4	4.22	4.36	4.17		4	4.31	4.36	4.28		5.8	5.89				5.8	5.68				5.8	5.81				5.8	5.88				5.8	6.14
5.51	5.64	4.24	4.49		5.51	5.02	4.24	4.42		5.51	5.14	4.24	4.48		5.51	5.67	4.24	4.47		5.51	5.14	4.24	4.43		6.47	6.49				6.47	5.83				6.47	6.29				6.47	7.04				6.47	5.68
4.53	4.41	4.49	4.28		4.53	4.34	4.49	4.47		4.53	4.28	4.49	4.48		4.53	4.38	4.49	4.27		4.53	4.42	4.49	4.53		5.75	5.59				5.75	5.33				5.75	5.07				5.75	5.59				5.75	5.7
5.15	5.01	4	4.03		5.15	5.04	4	4.21		5.15	5.08	4	4		5.15	5.02	4	4		5.15	5.05	4	4.03		5.08	5.04				5.08	5.1				5.08	4.85				5.08	5.09				5.08	4.88
4	4.12	4.42	4.3		4	4.33	4.42	4.38		4	4.27	4.42	4.73		4	4.12	4.42	4.32		4	4.34	4.42	4.33		4.92	4.99				4.92	5.33				4.92	4.82				4.92	4.83				4.92	5.47
4.23	4.35	4.38	4.37		4.23	4.37	4.38	4.31		4.23	4.25	4.38	4.21		4.23	4.38	4.38	4.46		4.23	4.37	4.38	4.32		5.14	5.19				5.14	5.22				5.14	5.3				5.14	5.21				5.14	5.52
4.19	4.2	5.44	5.06		4.19	4.38	5.44	5.21		4.19	4.33	5.44	5.53		4.19	4.17	5.44	5.08		4.19	4.35	5.44	5.2		7.64	7.22				7.64	6.26				7.64	7.06				7.64	7.25				7.64	6.93
4	4.28	5.16	5.42		4	4.53	5.16	4.93		4	4.39	5.16	5.24		4	4.3	5.16	5.47		4	4.51	5.16	4.6		5.62	5.66				5.62	5.2				5.62	5.42				5.62	5.81				5.62	5.02
4	4.07	4	4.22		4	4.31	4	4.25		4	4.35	4	4		4	4.1	4	4.3		4	4.34	4	4.22		4.69	4.82				4.69	5.18				4.69	4.82				4.69	4.82				4.69	5.14
4.31	4.39	4.36	4.21		4.31	4.44	4.36	4.43		4.31	4.46	4.36	4.56		4.31	4.37	4.36	4.23		4.31	4.36	4.36	4.43		4.59	4.51				4.59	4.71				4.59	4.69				4.59	4.47				4.59	4.73
5.92	5.75	4.38	4.47		5.92	5.6	4.38	4.4		5.92	5.59	4.38	4.38		5.92	5.86	4.38	4.45		5.92	5.84	4.38	4.45		5.13	5.25				5.13	5.58				5.13	5.33				5.13	5.32				5.13	5.55
4.66	4.43	4	4.27		4.66	4.39	4	4.37		4.66	4.38	4	4.27		4.66	4.57	4	4.16		4.66	4.28	4	4.07		4.45	4.79				4.45	4.74				4.45	4.96				4.45	4.65				4.45	4.9
4.47	4.4	4.26	4.09		4.47	4.44	4.26	4.3		4.47	4.22	4.26	4.09		4.47	4.37	4.26	3.98		4.47	4.33	4.26	4.14		5.6	5.79				5.6	6.56				5.6	6.74				5.6	5.79				5.6	5.79
4.25	4.34	4	4.34		4.25	4.34	4	4.4		4.25	4.34	4	4.39		4.25	4.3	4	4.35		4.25	4.43	4	4.63		5.77	5.6				5.77	5.15				5.77	4.53				5.77	5.91				5.77	5.01
4.32	4.29	4.84	4.47		4.32	4.27	4.84	4.43		4.32	4.24	4.84	4.36		4.32	4.35	4.84	4.45		4.32	4.37	4.84	4.57		3.84	3.62				3.84	3.54				3.84	3.4				3.84	3.58				3.84	3.52
4.06	4.4	4	4.08		4.06	4.44	4	4.06		4.06	4.48	4	4		4.06	4.36	4	4.04		4.06	4.42	4	4.07		4.95	4.93				4.95	5.08				4.95	4.68				4.95	4.97				4.95	4.95
4.22	4.12	4	4.07		4.22	4.38	4	4.21		4.22	4.63	4	4.2		4.22	4.13	4	4.11		4.22	4.39	4	4.16		5.02	4.91				5.02	4.78				5.02	4.96				5.02	4.83				5.02	4.73
5.11	4.62	4.41	4.27		5.11	5.23	4.41	4.38		5.11	4.7	4.41	4.39		5.11	4.6	4.41	4.33		5.11	5.2	4.41	4.34		4.87	4.81				4.87	5.01				4.87	4.75				4.87	4.73				4.87	5.07
4.26	4.48				4.26	4.36				4.26	4.31				4.26	4.42				4.26	4.26				5.37	5.36				5.37	5.11				5.37	5.54				5.37	5.46				5.37	5.22
4.41	4.2				4.41	4.31				4.41	4.43				4.41	4.11				4.41	4.32				3.43	3.43				3.43	3.7				3.43	3.41				3.43	3.37				3.43	3.9
4.64	4.88				4.64	5.41				4.64	4.83				4.64	5.04				4.64	5.14				4.36	4.59				4.36	5.42				4.36	5.26				4.36	4.35				4.36	5.37
4	4.37				4	4.34				4	4.46				4	4.56				4	4.29				5.59	5.53				5.59	5.39				5.59	5.53				5.59	5.63				5.59	5.49
5.22	5.14				5.22	4.69				5.22	5.06				5.22	5.1				5.22	4.76				4.14	4.25				4.14	4.69				4.14	4.66				4.14	4.24				4.14	4.45
4.63	3.98				4.63	4.26				4.63	4.46				4.63	4.08				4.63	4.15				4.75	4.67				4.75	5.19				4.75	4.36				4.75	4.62				4.75	4.65
5.54	5.56				5.54	5.65				5.54	6.01				5.54	5.44				5.54	5.51				3.4	3.41				3.4	3.51				3.4	3.44				3.4	3.41				3.4	3.4
4.4	4.36				4.4	4.35				4.4	4.25				4.4	4.33				4.4	4.41				4.3	4.27				4.3	4.94				4.3	4.79				4.3	4.28				4.3	4.62
5.44	5.22				5.44	4.91				5.44	5.23				5.44	5.36				5.44	5.05				5.13	4.96				5.13	5				5.13	4.9				5.13	5.2				5.13	5.1
4.12	4.37				4.12	4.59				4.12	4				4.12	4.51				4.12	4.25				5.82	5.73				5.82	5.35				5.82	5.32				5.82	5.83				5.82	5.82
4.62	4.98				4.62	4.28				4.62	4.85				4.62	5.05				4.62	4.46				6.85	6.67				6.85	6.69				6.85	6.32				6.85	6.79				6.85	6.59
6.41	5.88				6.41	5.66				6.41	5.68				6.41	5.91				6.41	5.6				4.87	4.87				4.87	4.98				4.87	5.14				4.87	4.79				4.87	4.93
4.41	4.49				4.41	4.34				4.41	4.45				4.41	4.52				4.41	4.27				3.56	3.73				3.56	3.66				3.56	3.73				3.56	3.77				3.56	3.54
4.28	4.07				4.28	4.34				4.28	4.5				4.28	4.11				4.28	4.37				7.7	6.55				7.7	6.04				7.7	6.71				7.7	6.78				7.7	5.86
4.7	4.98				4.7	5.31				4.7	5				4.7	4.79				4.7	4.98				5.38	5.24				5.38	5.32				5.38	5.38				5.38	5.08				5.38	5.51
4.9	4.75				4.9	4.35				4.9	4.78				4.9	4.74				4.9	4.16				4.3	4.46				4.3	4.76				4.3	4.47				4.3	4.29				4.3	4.48
5.7	5.78				5.7	5.59				5.7	5.69				5.7	5.77				5.7	5.55				5.59	5.43				5.59	4.96				5.59	5.13				5.59	5.47				5.59	5.17
4	4.3				4	4.52				4	4.36				4	4.25				4	4.49				4.04	3.9				4.04	3.67				4.04	3.77				4.04	3.96				4.04	3.57
5.11	4.7				5.11	4.71				5.11	4.86				5.11	4.71				5.11	4.65				5.35	5.15				5.35	5.21				5.35	5.13				5.35	5.09				5.35	5.14
4.35	4.34				4.35	4.35				4.35	4.4				4.35	4.35				4.35	4.4
4.53	4.57				4.53	4.51				4.53	4.36				4.53	4.55				4.53	4.42
4.76	4.65				4.76	4.34				4.76	4.35				4.76	4.79				4.76	4.54
4.13	3.99				4.13	4.42				4.13	4.43				4.13	3.99				4.13	4.3
5.2	5.23				5.2	4.75				5.2	4.8				5.2	5.28				5.2	5.01
4.26	3.97				4.26	4.3				4.26	4.29				4.26	3.99				4.26	4.18
4.67	4.31				4.67	4.41				4.67	4.42				4.67	4.32				4.67	4.45
5.13	4.41				5.13	4.4				5.13	4.37				5.13	4.46				5.13	4.56
4	4.39				4	4.48				4	4.56				4	4.46				4	4.43
4.99	4.85				4.99	4.65				4.99	4.81				4.99	4.76				4.99	4.85
4.73	4.53				4.73	4.28				4.73	4.06				4.73	4.63				4.73	4.26
4.41	4.45				4.41	4.32				4.41	4				4.41	4.57				4.41	4.25
4.41	3.99				4.41	4.35				4.41	4.2				4.41	3.87				4.41	4.13
5.47	5.11				5.47	4.6				5.47	4.51				5.47	5.26				5.47	5.13
4.73	4.46				4.73	4.42				4.73	4.4				4.73	4.68				4.73	4.4
4.14	4.28				4.14	4.27				4.14	4.18				4.14	4.26				4.14	4.39
4.24	4.07				4.24	4.39				4.24	4.18				4.24	3.99				4.24	4.43
4	4.03				4	4.1				4	4				4	3.95				4	4.23
4.46	4.18				4.46	4.35				4.46	4.27				4.46	4.02				4.46	4.32
4	4				4	4.1				4	4.01				4	3.95				4	4.1
4.4	4.95				4.4	4.32				4.4	4.85				4.4	5				4.4	4.45
4.4	4.38				4.4	4.38				4.4	4.43				4.4	4.57				4.4	4.25
4	4.28				4	4.39				4	4.49				4	4.29				4	4.43
4.03	4				4.03	4.18				4.03	4.26				4.03	3.94				4.03	3.84
4.19	4.05				4.19	4.51				4.19	4.18				4.19	3.86				4.19	4.5
4.42	4.27				4.42	4.35				4.42	4.43				4.42	4.22				4.42	4.46
5.33	4.72				5.33	4.49				5.33	4.4				5.33	4.92				5.33	4.53
4	4.19				4	4.54				4	4.72				4	4.12				4	4.43
4.41	4.4				4.41	4.31				4.41	4.59				4.41	4.51				4.41	4.37
4.06	4.09				4.06	4.29				4.06	4.27				4.06	4.16				4.06	4.26
4.23	4.33				4.23	4.27				4.23	4.21				4.23	4.48				4.23	4.21
4.78	4.45				4.78	4.53				4.78	4.65				4.78	4.44				4.78	4.49
4.02	4.35				4.02	4.55				4.02	4.51				4.02	4.33				4.02	4.47
4	4.04				4	4.23				4	4.17				4	3.98				4	4.17
4.04	3.97				4.04	4.28				4.04	4.19				4.04	4.05				4.04	4.23
5.2	5.15				5.2	4.83				5.2	5.12				5.2	5.16				5.2	4.63
4.21	4.14				4.21	4.35				4.21	4.27				4.21	4.12				4.21	4.7
4.11	4.03				4.11	4.31				4.11	4.06				4.11	3.98				4.11	4.38
4	3.89				4	4.27				4	4.06				4	3.92				4	4.18
4.4	4.33				4.4	4.38				4.4	4.42				4.4	4.47				4.4	4.53
4	4.04				4	4.3				4	4.31				4	4				4	4.13
4	4.13				4	4.29				4	4.3				4	4.11				4	4.4
4.33	4.18				4.33	4.24				4.33	4.31				4.33	4.26				4.33	4.22
4	4.23				4	4.46				4	4.35				4	4.24				4	4.46
4.63	4.69				4.63	4.37				4.63	4.43				4.63	4.76				4.63	4.28
4	4.45				4	4.35				4	4.5				4	4.55				4	4.32
4.02	4.08				4.02	4.25				4.02	4.08				4.02	3.93				4.02	4.19
4.52	4.38				4.52	4.42				4.52	4.33				4.52	4.38				4.52	4.46
4.89	5.26				4.89	5.1				4.89	5.1				4.89	5.2				4.89	5
4.58	4.48				4.58	4.35				4.58	4.34				4.58	4.52				4.58	4.41
4.05	4.27				4.05	4.17				4.05	4				4.05	4.26				4.05	4.17
4.41	4.49				4.41	4.53				4.41	4.56				4.41	4.54				4.41	4.27
4.48	4.58				4.48	4.5				4.48	4.57				4.48	4.58				4.48	4.45
4.42	4.64				4.42	4.56				4.42	4.82				4.42	4.48				4.42	4.44
4.42	4.3				4.42	5.13				4.42	4.21				4.42	4.42				4.42	5.03
4.87	5.11				4.87	4.95				4.87	4.86				4.87	5.07				4.87	4.58
4.63	4.56				4.63	4.52				4.63	4.68				4.63	4.64				4.63	4.48
4.6	4.45				4.6	4.27				4.6	4.42				4.6	4.48				4.6	4.35
4.09	4.2				4.09	4.34				4.09	4.21				4.09	4.12				4.09	4.15
4.54	4.29				4.54	4.36				4.54	4.42				4.54	4.24				4.54	4.35
4.41	4.16				4.41	4.27				4.41	4.62				4.41	4.07				4.41	4.2
4.99	4.51				4.99	4.48				4.99	4.7				4.99	4.61				4.99	4.76
4.56	4.58				4.56	4.47				4.56	4.28				4.56	4.5				4.56	4.41
4.12	4.24				4.12	4.36				4.12	4.49				4.12	4.18				4.12	4.27
4.16	4.25				4.16	4.38				4.16	4.54				4.16	4.27				4.16	4.38
4.2	4.68				4.2	4.49				4.2	4.11				4.2	4.77				4.2	4.71
4.08	4.25				4.08	4.31				4.08	4.21				4.08	4.28				4.08	4.3
4	4.11				4	4.25				4	4.08				4	4.11				4	4.09
4.12	4.09				4.12	4.48				4.12	4.2				4.12	4.03				4.12	4.31
5.02	4.89				5.02	4.55				5.02	5.08				5.02	4.96				5.02	4.95
4	4.18				4	4.36				4	4.34				4	4.08				4	4.26
4.89	4.75				4.89	4.51				4.89	4.65				4.89	4.77				4.89	4.63
4.4	4.25				4.4	4.31				4.4	4.1				4.4	4.22				4.4	4.31
4	3.95				4	4.39				4	4.14				4	4.02				4	4.08
4.08	3.76				4.08	4.31				4.08	4.05				4.08	3.77				4.08	4.06
4	4.2				4	4.28				4	4.33				4	4.28				4	4.26
4.22	4.32				4.22	4.37				4.22	4.23				4.22	4.37				4.22	4.35
4.48	4.48				4.48	4.47				4.48	4.21				4.48	4.48				4.48	4.44
5.19	4.67				5.19	5.06				5.19	4.7				5.19	4.67				5.19	4.97
5.62	5.19				5.62	4.88				5.62	5.24				5.62	5.21				5.62	5.24
4.25	4.34				4.25	4.38				4.25	4.4				4.25	4.35				4.25	4.3
5.1	5.13				5.1	5.14				5.1	5.15				5.1	5.16				5.1	5.17
4.06	4.19				4.06	4.49				4.06	4.3				4.06	4.18				4.06	4.4
4	3.8				4	4.3				4	4.27				4	3.7				4	4.06
4.57	4.66				4.57	4.59				4.57	4.37				4.57	4.77				4.57	4.99
4.92	4.92				4.92	5.24				4.92	4.95				4.92	4.82				4.92	5.57
4.84	4.55				4.84	4.61				4.84	4.94				4.84	4.54				4.84	4.62
4.52	4.56				4.52	4.33				4.52	4.22				4.52	4.57				4.52	4.26
4.91	5.09				4.91	4.56				4.91	4.69				4.91	5.09				4.91	4.65
4.1	4.42				4.1	4.29				4.1	4.75				4.1	4.41				4.1	4.31
4.53	4.47				4.53	4.48				4.53	4.32				4.53	4.44				4.53	4.43
4.87	4.47				4.87	4.53				4.87	4.6				4.87	4.47				4.87	4.52
4.18	4.56				4.18	4.43				4.18	4.53				4.18	4.53				4.18	4.44
4.39	4.08				4.39	4.53				4.39	4.26				4.39	4.13				4.39	4.29
4.36	4.44				4.36	4.35				4.36	4.75				4.36	4.44				4.36	4.48
4.4	4.07				4.4	4.23				4.4	4.3				4.4	4.01				4.4	4.18
4.36	4.58				4.36	4.42				4.36	4.43				4.36	4.64				4.36	4.57
4.02	4.14				4.02	4.16				4.02	4.01				4.02	4.13				4.02	4.06
4.11	3.83				4.11	4.34				4.11	4.21				4.11	3.89				4.11	4.2
4.36	4.39				4.36	4.32				4.36	4.33				4.36	4.38				4.36	4.35
4.5	4.81				4.5	4.55				4.5	4.63				4.5	4.73				4.5	4.54
4.48	4.33				4.48	4.38				4.48	4.32				4.48	4.26				4.48	4.48
4.27	4.48				4.27	4.34				4.27	4.46				4.27	4.38				4.27	4.47
5.89	5.44				5.89	5.48				5.89	5.59				5.89	5.55				5.89	5.38
5.92	6.08				5.92	5.71				5.92	6.12				5.92	6.19				5.92	5.86
4.26	4.4				4.26	4.5				4.26	4.43				4.26	4.36				4.26	4.48
4.94	4.93				4.94	4.53				4.94	4.84				4.94	4.82				4.94	4.7
4.25	4.1				4.25	4.34				4.25	4.14				4.25	4.05				4.25	4.2
4.37	4.22				4.37	4.39				4.37	4.41				4.37	4.16				4.37	4.26
4.57	4.42				4.57	4.5				4.57	4.4				4.57	4.42				4.57	4.21
4	4.39				4	4.46				4	4.6				4	4.4				4	4.41
4	4.47				4	4.67				4	4.18				4	4.39				4	4.71
4.02	4.24				4.02	4.85				4.02	4.36				4.02	4.18				4.02	4.5
5.42	5.04				5.42	4.56				5.42	4.78				5.42	5.17				5.42	4.76
4.41	4.12				4.41	4.51				4.41	4.31				4.41	4.09				4.41	4.07
4	3.98				4	4.29				4	4				4	3.97				4	4.23
4.54	4.61				4.54	4.39				4.54	4.49				4.54	4.67				4.54	4.55
4.33	4.42				4.33	4.29				4.33	4.28				4.33	4.47				4.33	4.25
5.28	5.24				5.28	4.47				5.28	4.74				5.28	5.32				5.28	4.81
4.77	4.8				4.77	4.58				4.77	4.75				4.77	4.75				4.77	4.54
4	4.17				4	4.31				4	4.24				4	4.24				4	4.36
4.38	4.3				4.38	4.46				4.38	4.33				4.38	4.08				4.38	4.44
4	4.29				4	4.57				4	4.12				4	4.3				4	4.32
4.57	4.42				4.57	4.42				4.57	4.25				4.57	4.34				4.57	4.48
4.3	4.63				4.3	4.33				4.3	4.3				4.3	4.63				4.3	4.39
4.48	4.44				4.48	4.38				4.48	4.4				4.48	4.41				4.48	4.35
4.8	4.72				4.8	4.38				4.8	4.75				4.8	4.7				4.8	4.41
4.51	4.47				4.51	4.33				4.51	4.61				4.51	4.47				4.51	4.47
4.25	4.35				4.25	4.39				4.25	4.89				4.25	4.36				4.25	4.3
4.3	4				4.3	4.31				4.3	4.13				4.3	4.06				4.3	4.09
4.92	4.89				4.92	4.49				4.92	4.43				4.92	5.05				4.92	4.6
4.8	5.34				4.8	5.52				4.8	5.36				4.8	5.04				4.8	5.57
4.29	4.12				4.29	4.21				4.29	4.24				4.29	4.12				4.29	4.33
4.25	4.39				4.25	4.32				4.25	4.47				4.25	4.26				4.25	4.33
4.3	4.53				4.3	4.52				4.3	4.73				4.3	4.48				4.3	4.73
4	4.07				4	4.38				4	4.27				4	4.06				4	4.42
4.26	3.87				4.26	4.38				4.26	4.26				4.26	4.02				4.26	4.23
5.1	5.05				5.1	5.09				5.1	4.96				5.1	5.02				5.1	5.16
4.67	4.57				4.67	4.64				4.67	4.12				4.67	4.61				4.67	4.22
4.8	4.68				4.8	4.64				4.8	4.72				4.8	4.76				4.8	4.65
4.51	4.28				4.51	4.45				4.51	4.11				4.51	4.22				4.51	4.45
4.91	5.32				4.91	5.44				4.91	5.6				4.91	5.22				4.91	5.5
4.67	4.5				4.67	4.53				4.67	4.67				4.67	4.48				4.67	4.41
4.44	4.34				4.44	4.46				4.44	4.66				4.44	4.29				4.44	4.41
4.03	3.96				4.03	4.22				4.03	4.03				4.03	3.94				4.03	4.06
4.43	4.41				4.43	4.41				4.43	4.31				4.43	4.4				4.43	4.49
4.36	4.23				4.36	4.46				4.36	4.5				4.36	4.19				4.36	4.39
5.42	5.58				5.42	5.57				5.42	6.07				5.42	5.56				5.42	5.71
4	3.81				4	4.32				4	4.1				4	3.84				4	4.06
5.09	5.41				5.09	5.59				5.09	5.59				5.09	5.28				5.09	5.66
4.05	4.34				4.05	4.38				4.05	4.17				4.05	4.28				4.05	4.06
4.71	4.77				4.71	4.39				4.71	4.51				4.71	4.84				4.71	4.31
4	4.22				4	4.49				4	4.17				4	4.08				4	4.46
4.03	3.61				4.03	4.35				4.03	4.13				4.03	3.56				4.03	4.18
4	3.76				4	4.72				4	4.28				4	3.85				4	4.59
4.81	4.82				4.81	4.38				4.81	4.43				4.81	5.01				4.81	4.46
4.05	3.93				4.05	4.55				4.05	4.08				4.05	3.96				4.05	4.28
4.33	4.46				4.33	4.39				4.33	4.29				4.33	4.43				4.33	4.45
4.13	4.34				4.13	4.31				4.13	4.24				4.13	4.3				4.13	4.27
4	4.59				4	4.34				4	4.44				4	4.52				4	4.33
6.14	6.19				6.14	5.58				6.14	6.09				6.14	6.19				6.14	5.95
5.34	5.11				5.34	4.98				5.34	5.33				5.34	5.12				5.34	5.35
4.91	4.45				4.91	4.3				4.91	4.19				4.91	4.4				4.91	4.32
4.2	4.2				4.2	4.36				4.2	4.32				4.2	4.18				4.2	4.42
5.34	5.32				5.34	4.89				5.34	5.26				5.34	5.27				5.34	4.96
5.2	5.02				5.2	5.19				5.2	5.18				5.2	5.01				5.2	5.12
4.94	4.25				4.94	4.61				4.94	4.38				4.94	4.23				4.94	4.7
4.84	4.34				4.84	4.33				4.84	4.79				4.84	4.34				4.84	4.3
4	3.7				4	4.29				4	4.04				4	3.69				4	4.21
5.56	5.47				5.56	4.85				5.56	4.85				5.56	5.51				5.56	5.16
4	4.26				4	4.43				4	4.41				4	4.26				4	4.38
4.47	4.28				4.47	4.4				4.47	4.43				4.47	4.18				4.47	4.46
4.5	4.37				4.5	4.44				4.5	4.14				4.5	4.48				4.5	4.45
6	4.86				6	4.99				6	4.88				6	5.06				6	4.88
4.53	4.33				4.53	4.39				4.53	4.51				4.53	4.27				4.53	4.33
4.73	4.8				4.73	4.74				4.73	4.44				4.73	4.95				4.73	4.77
4.45	4.69				4.45	4.64				4.45	4.45				4.45	4.8				4.45	4.51
4.6	4.78				4.6	4.45				4.6	4.63				4.6	4.71				4.6	4.43
4.24	4.69				4.24	4.55				4.24	4.75				4.24	4.67				4.24	4.81
4.23	4.43				4.23	4.35				4.23	4.47				4.23	4.42				4.23	4.25
4.21	4.41				4.21	4.44				4.21	4.42				4.21	4.3				4.21	4.46
5.2	4.96				5.2	4.97				5.2	5.35				5.2	4.95				5.2	5.04
5.56	5.43				5.56	4.99				5.56	4.48				5.56	5.86				5.56	4.84
4.31	4.37				4.31	4.29				4.31	4.19				4.31	4.37				4.31	4.23
4.1	4.32				4.1	4.41				4.1	4.65				4.1	4.18				4.1	4.58
4.42	4.64				4.42	4.34				4.42	4.4				4.42	4.59				4.42	4.36
4.04	4.06				4.04	4.25				4.04	4				4.04	4.05				4.04	4.04
4.21	3.89				4.21	4.28				4.21	4.37				4.21	3.83				4.21	4.18
4.05	4.11				4.05	4.26				4.05	4.31				4.05	4.05				4.05	4.26
4.44	4.19				4.44	4.35				4.44	4.35				4.44	4.16				4.44	4.31
4.4	4.94				4.4	4.46				4.4	4.61				4.4	4.96				4.4	4.64
4.16	4.72				4.16	4.31				4.16	4.45				4.16	4.65				4.16	4.21
4.35	4.04				4.35	4.35				4.35	4.15				4.35	4.04				4.35	4.27
4.22	4.05				4.22	4.36				4.22	4.45				4.22	4.01				4.22	4.1
4.3	4.39				4.3	4.39				4.3	4.35				4.3	4.43				4.3	4.36
5.44	5.03				5.44	4.49				5.44	5.11				5.44	5.04				5.44	4.79
4.3	4.4				4.3	4.49				4.3	4.58				4.3	4.47				4.3	4.72
6.27	6				6.27	5.54				6.27	5.78				6.27	6.06				6.27	5.54
4	4.32				4	4.3				4	4.19				4	4.26				4	4.44
4.71	4.75				4.71	4.57				4.71	4.59				4.71	4.85				4.71	4.42
4.19	4.36				4.19	4.42				4.19	4.77				4.19	4.4				4.19	4.53
4.42	4.36				4.42	4.69				4.42	4.25				4.42	4.61				4.42	4.48
5.66	5.31				5.66	5.35				5.66	5.62				5.66	5.27				5.66	5.18
4.42	4.28				4.42	4.27				4.42	4.22				4.42	4.3				4.42	4.13
4	4.11				4	4.51				4	4.39				4	4.08				4	4.57
4	4.35				4	4.37				4	4.42				4	4.35				4	4.35
4.01	3.83				4.01	5.01				4.01	5.03				4.01	3.83				4.01	4.99
4	4.24				4	4.36				4	4.37				4	4.26				4	4.43
4.19	4.39				4.19	4.5				4.19	4.63				4.19	4.32				4.19	4.38
4	4.34				4	4.53				4	4.71				4	4.26				4	4.43
4.89	5.14				4.89	5.24				4.89	5.51				4.89	5.04				4.89	5.09
4.09	4.18				4.09	4.44				4.09	4.46				4.09	4.17				4.09	4.49
4	4.33				4	4.36				4	4.04				4	4.38				4	4.11
4.28	4.47				4.28	4.47				4.28	4.51				4.28	4.41				4.28	4.48
4.47	4.66				4.47	4.48				4.47	4.54				4.47	4.65				4.47	4.22
4.45	4.46				4.45	4.38				4.45	4.35				4.45	4.43				4.45	4.55
4.5	4.44				4.5	4.47				4.5	4.57				4.5	4.41				4.5	4.48
4.34	4.39				4.34	4.5				4.34	4.39				4.34	4.39				4.34	4.29
4.34	4.42				4.34	4.38				4.34	4.3				4.34	4.43				4.34	4.28
4.3	4.32				4.3	4.7				4.3	5.18				4.3	4.33				4.3	4.85
4.46	4.54				4.46	4.39				4.46	4.57				4.46	4.55				4.46	4.33
4.39	4.29				4.39	4.38				4.39	4.4				4.39	4.26				4.39	4.3
4.21	4.16				4.21	4.34				4.21	4.31				4.21	4.1				4.21	4.11
4.3	4.34				4.3	4.35				4.3	4.38				4.3	4.36				4.3	4.29
4.52	4.37				4.52	4.41				4.52	4.5				4.52	4.43				4.52	4.42
4.45	4.73				4.45	5.35				4.45	5.26				4.45	4.6				4.45	5.33
4.73	4.95				4.73	4.63				4.73	4.85				4.73	4.92				4.73	4.63
4.76	4.3				4.76	4.57				4.76	4.51				4.76	4.19				4.76	4.39
4.04	4.06				4.04	4.33				4.04	4.22				4.04	4.2				4.04	4.36
4	4.1				4	4.11				4	4.01				4	4.08				4	4.04
4.39	4.44				4.39	4.3				4.39	4.26				4.39	4.52				4.39	4.34
4.3	4.5				4.3	4.71				4.3	4.37				4.3	4.4				4.3	4.41
4.4	4.6				4.4	4.42				4.4	4.41				4.4	4.67				4.4	4.53
4.31	4.58				4.31	4.33				4.31	4.52				4.31	4.54				4.31	4.21
4	4.37				4	4.29				4	4.29				4	4.36				4	4.28
4	4.38				4	4.4				4	4.25				4	4.41				4	4.31
5.02	5.16				5.02	4.86				5.02	5.18				5.02	5.12				5.02	4.87
4.46	4.58				4.46	4.47				4.46	4.74				4.46	4.6				4.46	4.58
4	4.13				4	4.46				4	4.25				4	4.13				4	4.56
4.32	4.42				4.32	4.36				4.32	4.34				4.32	4.42				4.32	4.39
4.59	4.64				4.59	4.48				4.59	4.58				4.59	4.63				4.59	4.51
4.46	4.11				4.46	4.32				4.46	4.41				4.46	4.1				4.46	4.39
4.18	4.23				4.18	4.46				4.18	4.37				4.18	4.06				4.18	4.42
4	4.01				4	4.34				4	4.83				4	3.94				4	4.34
4.37	4.44				4.37	4.32				4.37	4.23				4.37	4.53				4.37	4.41
4.11	4.33				4.11	4.48				4.11	4.34				4.11	4.28				4.11	4.54
5.2	5.28				5.2	5.41				5.2	5.54				5.2	5.25				5.2	5.47
4.44	4.43				4.44	4.37				4.44	4.35				4.44	4.43				4.44	4.37
4	4.09				4	4.3				4	4.51				4	4.05				4	4.23
4.2	4.34				4.2	4.24				4.2	4.21				4.2	4.38				4.2	4.06
4.06	4.26				4.06	4.22				4.06	4.16				4.06	4.29				4.06	4.21
4	4.06				4	4.44				4	4.15				4	4.1				4	4.51
4.42	4.23				4.42	4.43				4.42	4.11				4.42	4.32				4.42	4.3
4.69	4.42				4.69	4.47				4.69	4.26				4.69	4.49				4.69	4.39
4	4.07				4	4.32				4	4.22				4	4.07				4	4.19
4.5	3.97				4.5	4.29				4.5	4.13				4.5	3.89				4.5	4.01
4.28	4.23				4.28	4.34				4.28	4.38				4.28	4.21				4.28	4.24
5.39	5.22				5.39	5.45				5.39	5.28				5.39	5.22				5.39	5.3
4.5	4.54				4.5	4.34				4.5	4.23				4.5	4.65				4.5	4.18
4.31	4.08				4.31	4.39				4.31	4.29				4.31	4.02				4.31	4.28
4.4	4.86				4.4	5.52				4.4	5.72				4.4	4.79				4.4	5.6
4.56	4.42				4.56	4.46				4.56	5.24				4.56	4.44				4.56	4.41
4.56	4.49				4.56	4.54				4.56	4.24				4.56	4.51				4.56	4.47
4.21	4.32				4.21	4.5				4.21	4.41				4.21	4.29				4.21	4.55
4.19	4.49				4.19	4.43				4.19	4.27				4.19	4.46				4.19	4.44
5.36	5.31				5.36	5.1				5.36	4.56				5.36	5.35				5.36	5.02
4.58	4.45				4.58	4.33				4.58	4.22				4.58	4.58				4.58	4.38
5.72	5.28				5.72	5.24				5.72	5.37				5.72	5.48				5.72	5.51
4.36	4.66				4.36	4.47				4.36	4.24				4.36	4.68				4.36	4.52
4	3.98				4	4.29				4	4.48				4	3.89				4	4.32
4.48	4.41				4.48	4.37				4.48	4.26				4.48	4.4				4.48	4.34
4.8	4.22				4.8	4.42				4.8	4.23				4.8	4.27				4.8	4.42
4.33	4.65				4.33	4.5				4.33	4.73				4.33	4.62				4.33	4.59
4.45	3.89				4.45	4.18				4.45	4.12				4.45	3.98				4.45	4.05
4.54	4.56				4.54	4.3				4.54	4				4.54	4.61				4.54	4.26
4.46	4.25				4.46	4.31				4.46	4.26				4.46	4.3				4.46	4.37
4.45	4.01				4.45	4.51				4.45	4.4				4.45	4.08				4.45	4.29
5.14	5.19				5.14	5.07				5.14	5.14				5.14	5.14				5.14	4.87
4.48	4.4				4.48	4.39				4.48	4.46				4.48	4.41				4.48	4.44
4	4.38				4	4.33				4	4.34				4	4.28				4	4.41
4.92	4.78				4.92	4.3				4.92	4.52				4.92	4.77				4.92	4.2
4.7	4.7				4.7	4.31				4.7	4.55				4.7	4.74				4.7	4.44
4.13	4.16				4.13	4.19				4.13	4.28				4.13	4.18				4.13	4.01
4.49	4.4				4.49	4.43				4.49	4.28				4.49	4.42				4.49	4.5
4.02	4.02				4.02	4.4				4.02	4.33				4.02	4.2				4.02	4.53
4	3.82				4	4.35				4	4.31				4	3.84				4	4.19
5.74	4.51				5.74	4.46				5.74	4.16				5.74	4.68				5.74	4.82
4.7	4.49				4.7	4.43				4.7	4.56				4.7	4.63				4.7	4.41
4	4.28				4	4.32				4	4.45				4	4.31				4	4.27
4.43	4.52				4.43	4.36				4.43	4.32				4.43	4.48				4.43	4.34
6.4	5.53				6.4	5.24				6.4	5.37				6.4	5.72				6.4	5.23
4.03	4.29				4.03	4.24				4.03	4.14				4.03	4.36				4.03	4.14
4.11	4.63				4.11	4.35				4.11	4.37				4.11	4.6				4.11	4.28
4.35	4.36				4.35	4.35				4.35	4.34				4.35	4.3				4.35	4.48
4.24	4.45				4.24	4.62				4.24	4.3				4.24	4.46				4.24	4.46
4.08	4.08				4.08	4.39				4.08	4.21				4.08	4.01				4.08	4.35
4.2	4.28				4.2	4.47				4.2	4.19				4.2	4.27				4.2	4.41
4.49	4.6				4.49	4.47				4.49	4.71				4.49	4.57				4.49	4.44
4.74	4.48				4.74	5.22				4.74	4.34				4.74	4.54				4.74	4.72
4.97	5.08				4.97	4.69				4.97	5				4.97	5.22				4.97	4.78
4.38	4.31				4.38	4.4				4.38	4.38				4.38	4.23				4.38	4.44
5.38	4.85				5.38	4.61				5.38	4.08				5.38	4.96				5.38	4.68
4.04	4.01				4.04	4.19				4.04	4.08				4.04	3.96				4.04	4.12
4.6	4.69				4.6	4.49				4.6	4.27				4.6	4.53				4.6	4.39
4	4.03				4	4.15				4	4.01				4	3.97				4	4.03
4.9	4.33				4.9	4.33				4.9	4.05				4.9	4.29				4.9	4.28
5.17	5.13				5.17	5.11				5.17	5.23				5.17	4.97				5.17	5.22
4.33	4.38				4.33	4.32				4.33	4.48				4.33	4.38				4.33	4.4
4.36	4.6				4.36	4.46				4.36	4.49				4.36	4.66				4.36	4.33
4.48	4.35				4.48	4.43				4.48	4.34				4.48	4.43				4.48	4.58
4.57	4.47				4.57	4.39				4.57	4.47				4.57	4.51				4.57	4.37
4.31	4.53				4.31	4.32				4.31	4.18				4.31	4.62				4.31	4.25
4.21	4.37				4.21	4.27				4.21	4.51				4.21	4.28				4.21	4.26
4.36	4.45				4.36	4.36				4.36	4.34				4.36	4.41				4.36	4.4
4.42	4.66				4.42	4.4				4.42	4.53				4.42	4.76				4.42	4.36
4.7	4.66				4.7	4.94				4.7	4.31				4.7	4.76				4.7	4.71
4.73	4.47				4.73	4.66				4.73	4.55				4.73	4.52				4.73	4.53
4.4	4.21				4.4	4.52				4.4	4.15				4.4	4.14				4.4	4.58
4.2	4.15				4.2	4.41				4.2	4.11				4.2	4.1				4.2	4.29
5.31	5.03				5.31	5.11				5.31	4.75				5.31	4.95				5.31	5.16
4.66	4.71				4.66	4.59				4.66	4.74				4.66	4.85				4.66	4.66
4.46	4.31				4.46	4.29				4.46	4.65				4.46	4.27				4.46	4.19
4	4.15				4	4.45				4	4.6				4	4.03				4	4.58
4.52	4.5				4.52	4.54				4.52	4.1				4.52	4.54				4.52	4.63
5.23	4.97				5.23	4.44				5.23	4.31				5.23	5.15				5.23	4.62
4.58	4.7				4.58	4.6				4.58	4.89				4.58	4.65				4.58	4.59
4.09	4.16				4.09	4.23				4.09	4.11				4.09	4.2				4.09	4.08
4	4.24				4	4.45				4	4.53				4	4.29				4	4.38
4	3.97				4	4.34				4	4.08				4	3.92				4	4.28
4.19	4.69				4.19	4.43				4.19	5.1				4.19	4.11				4.19	4.66
5.01	4.93				5.01	4.5				5.01	4.73				5.01	4.93				5.01	4.57
4.47	4.45				4.47	4.46				4.47	4.31				4.47	4.5				4.47	4.44
4.23	4.01				4.23	4.35				4.23	4.22				4.23	4.02				4.23	4.3
4.23	4.34				4.23	4.36				4.23	4.18				4.23	4.43				4.23	4.29
5.64	5.45				5.64	5.14				5.64	4.88				5.64	5.79				5.64	5.27
4	4.4				4	4.35				4	4.33				4	4.55				4	4.15
4.23	4.25				4.23	4.35				4.23	4.32				4.23	4.26				4.23	4.31
5.77	5.98				5.77	5.6				5.77	6.01				5.77	6.04				5.77	5.41
4.4	4.5				4.4	4.36				4.4	4.34				4.4	4.47				4.4	4.44
4.39	4.01				4.39	4.38				4.39	4.34				4.39	3.96				4.39	4.22
4	4.06				4	4.35				4	4.24				4	4.17				4	4.21
4	4.24				4	4.54				4	4.63				4	3.65				4	4.32
6.31	5.64				6.31	5.15				6.31	5.29				6.31	5.93				6.31	5.12
4.56	4.58				4.56	4.48				4.56	4.64				4.56	4.57				4.56	4.5
4	4.29				4	4.36				4	4.09				4	4.25				4	4.2
4.81	4.72				4.81	4.8				4.81	4.96				4.81	4.73				4.81	4.93
4.3	4.35				4.3	4.29				4.3	4.23				4.3	4.4				4.3	4.26
4.41	4.53				4.41	4.34				4.41	4.29				4.41	4.48				4.41	4.36
4.23	4.32				4.23	4.38				4.23	4.62				4.23	4.35				4.23	4.38
4.48	4.53				4.48	4.46				4.48	4.71				4.48	4.55				4.48	4.52
4.34	4.38				4.34	4.36				4.34	4.32				4.34	4.38				4.34	4.59
4.57	4.65				4.57	4.36				4.57	4.48				4.57	4.65				4.57	4.47
4.89	4.73				4.89	4.37				4.89	4.26				4.89	4.77				4.89	4.59
4.46	4.47				4.46	4.46				4.46	4.49				4.46	4.48				4.46	4.29
4.45	4.5				4.45	4.38				4.45	4.28				4.45	4.47				4.45	4.36
4.02	4.25				4.02	4.28				4.02	4.52				4.02	4.28				4.02	4.3
4.52	4.53				4.52	4.42				4.52	4.36				4.52	4.54				4.52	4.51
5.02	4.79				5.02	4.44				5.02	4.56				5.02	4.87				5.02	4.51
4.46	4.11				4.46	4.43				4.46	4.12				4.46	4.01				4.46	4.57
4.5	4.46				4.5	4.33				4.5	4.33				4.5	4.54				4.5	4.3
4.23	4.04				4.23	4.34				4.23	4				4.23	4.12				4.23	4.29
4.41	4.12				4.41	4.49				4.41	4.59				4.41	4.11				4.41	4.38
4.4	4.45				4.4	4.33				4.4	4.36				4.4	4.44				4.4	4.49
4.82	4.74				4.82	4.32				4.82	4.92				4.82	4.8				4.82	4.62
4.07	4.2				4.07	4.38				4.07	4.18				4.07	4.25				4.07	4.37
4.67	4.47				4.67	4.36				4.67	4.34				4.67	4.41				4.67	4.28
4.37	4.41				4.37	4.36				4.37	4.41				4.37	4.4				4.37	4.32
4	3.94				4	4.25				4	4.2				4	3.81				4	4.24
4.06	4.22				4.06	4.33				4.06	4.23				4.06	4.31				4.06	4.16
6.08	5.62				6.08	5.08				6.08	5.02				6.08	5.96				6.08	5.03
4.45	4.29				4.45	4.39				4.45	4.33				4.45	4.31				4.45	4.44
4.31	4.49				4.31	4.33				4.31	4.26				4.31	4.53				4.31	4.4
4.32	4.3				4.32	4.39				4.32	4.49				4.32	4.22				4.32	4.49
4.72	4.7				4.72	4.35				4.72	4.41				4.72	4.7				4.72	4.59
4.21	4.35				4.21	4.37				4.21	4.37				4.21	4.33				4.21	4.26
4.53	4.27				4.53	4.39				4.53	4.41				4.53	4.32				4.53	4.55
4.7	5.15				4.7	5.14				4.7	4.85				4.7	5.39				4.7	5.2
4.64	4.48				4.64	4.55				4.64	4.51				4.64	4.55				4.64	4.28
4.57	4.29				4.57	4.4				4.57	4.43				4.57	4.2				4.57	4.41
4.75	4.14				4.75	4.37				4.75	4.46				4.75	4.24				4.75	4.2
4.31	4.46				4.31	4.58				4.31	4.27				4.31	4.42				4.31	4.37
5.8	5.71				5.8	5.53				5.8	6.09				5.8	5.61				5.8	5.22
4.09	4.07				4.09	4.21				4.09	4.03				4.09	4.15				4.09	4.13
4.71	4.53				4.71	4.31				4.71	4.43				4.71	4.55				4.71	4.37
4.19	4.74				4.19	4.46				4.19	5.05				4.19	4.61				4.19	4.45
4.38	4.43				4.38	4.41				4.38	4.46				4.38	4.45				4.38	4.39
4.39	4.23				4.39	4.3				4.39	4.26				4.39	4.23				4.39	4.2
4.52	4.53				4.52	4.63				4.52	4.51				4.52	4.55				4.52	4.48
4.13	4.33				4.13	4.41				4.13	4.32				4.13	4.32				4.13	4.21
4.34	4.34				4.34	4.41				4.34	4.19				4.34	4.25				4.34	4.64
4.27	4.16				4.27	4.38				4.27	4.23				4.27	4.17				4.27	4.42
4.43	4.32				4.43	4.29				4.43	4.19				4.43	4.34				4.43	4.12
6	5.88				6	5.7				6	5.91				6	5.95				6	5.9
4.12	4.47				4.12	4.57				4.12	4.47				4.12	4.43				4.12	4.77
4.37	4.46				4.37	4.65				4.37	4.85				4.37	4.48				4.37	4.7
4	4.23				4	4.29				4	4.29				4	4.4				4	4.32
4.94	4.78				4.94	5.09				4.94	4.99				4.94	4.88				4.94	5.22
5.13	5.18				5.13	4.83				5.13	5.1				5.13	5.21				5.13	4.95
5.08	4.64				5.08	4.27				5.08	4.28				5.08	4.88				5.08	4.44
4.83	4.47				4.83	4.36				4.83	4.41				4.83	4.47				4.83	4.35
4.91	4.81				4.91	4.34				4.91	4.44				4.91	4.84				4.91	4.73
4.77	4.66				4.77	4.46				4.77	4.74				4.77	4.71				4.77	4.58
4	4.55				4	4.38				4	4.34				4	4.74				4	4.52
4.75	4.52				4.75	4.32				4.75	4.41				4.75	4.49				4.75	4.37
4.05	4.17				4.05	4.25				4.05	4.43				4.05	4.14				4.05	4.26
5.18	5.7				5.18	5.37				5.18	5.72				5.18	5.67				5.18	5.68
4.52	4.57				4.52	4.41				4.52	4.55				4.52	4.57				4.52	4.42
4	3.91				4	4.33				4	4.08				4	3.9				4	4.25
4	4.09				4	4.21				4	4.01				4	4.04				4	4.33
4.56	4.57				4.56	4.42				4.56	4.26				4.56	4.5				4.56	4.51
5.6	5.6				5.6	5.58				5.6	5.71				5.6	5.56				5.6	5.55
4	4.11				4	4.25				4	4.01				4	4.09				4	4.04
4.07	4.28				4.07	4.43				4.07	4.15				4.07	4.36				4.07	4.31
3.91	3.9				3.91	4.4				3.91	4.27				3.91	3.86				3.91	4.26
4.41	4.44				4.41	4.33				4.41	4.41				4.41	4.38				4.41	4.37
4	4.17				4	4.4				4	4.24				4	4.11				4	4.26
4	4.09				4	4.33				4	4.01				4	4.05				4	4.14
6.23	6.18				6.23	5.53				6.23	6.06				6.23	6.15				6.23	5.87
4.17	4.25				4.17	4.4				4.17	4.17				4.17	4.16				4.17	4.33
4	4.3				4	4.35				4	4.45				4	4.3				4	4.4
4.8	4.65				4.8	4.47				4.8	4.5				4.8	4.66				4.8	4.49
4	4.4				4	4.51				4	4.89				4	4.38				4	4.43
4.64	4.5				4.64	4.42				4.64	4.57				4.64	4.42				4.64	4.4
4.48	4.62				4.48	4.37				4.48	4.31				4.48	4.56				4.48	4.43
4	3.7				4	4.38				4	4.23				4	3.67				4	4.22
5.07	4.57				5.07	4.48				5.07	4.58				5.07	4.5				5.07	4.41
5.42	5.32				5.42	5				5.42	5.3				5.42	5.48				5.42	5.04
4.3	4.14				4.3	4.55				4.3	4.36				4.3	4.14				4.3	4.42
5.03	5.05				5.03	5.16				5.03	4.99				5.03	5.02				5.03	5.04
4.29	4				4.29	4.34				4.29	4.31				4.29	4.04				4.29	4.25
4.36	4.3				4.36	4.34				4.36	4.41				4.36	4.33				4.36	4.27
4.62	5.7				4.62	5.77				4.62	5.71				4.62	5.39				4.62	5.72
4	3.92				4	4.32				4	4.17				4	3.82				4	4.27
4.21	4.18				4.21	4.38				4.21	4.25				4.21	4.15				4.21	4.3
4	4.21				4	4.4				4	4.36				4	4.11				4	4.42
4.52	4.39				4.52	4.34				4.52	4.24				4.52	4.42				4.52	4.3
4.82	5.06				4.82	4.7				4.82	4.75				4.82	5.15				4.82	4.78
5.39	5.12				5.39	4.66				5.39	4.57				5.39	5.37				5.39	4.98
4.6	4.43				4.6	4.4				4.6	4.23				4.6	4.42				4.6	4.4
4.39	4.53				4.39	4.44				4.39	4.11				4.39	4.57				4.39	4.46
4.3	4.68				4.3	5.26				4.3	5.3				4.3	4.61				4.3	5.3
4.5	4.45				4.5	4.44				4.5	4.45				4.5	4.38				4.5	4.38
4.73	4.91				4.73	4.56				4.73	4.99				4.73	4.96				4.73	4.76
4.63	4.72				4.63	4.51				4.63	4.69				4.63	4.7				4.63	4.58
4.54	5.06				4.54	5.24				4.54	5.17				4.54	4.99				4.54	5.17
5.02	4.57				5.02	4.36				5.02	4.35				5.02	4.6				5.02	4.35
5.08	5.05				5.08	4.55				5.08	5.1				5.08	5.14				5.08	4.58
4.29	4.37				4.29	4.31				4.29	4.25				4.29	4.4				4.29	4.18
4.71	4.62				4.71	4.6				4.71	4.34				4.71	4.54				4.71	4.56
4.21	4.33				4.21	4.39				4.21	4.26				4.21	4.34				4.21	4.47
4.23	4.3				4.23	4.38				4.23	4.28				4.23	4.24				4.23	4.17
4.19	4.34				4.19	4.33				4.19	4.04				4.19	4.33				4.19	4.29
4.33	4.36				4.33	4.4				4.33	4.43				4.33	4.42				4.33	4.38
4	4.3				4	4.52				4	4.22				4	4.39				4	4.46
4.26	3.86				4.26	4.35				4.26	4.04				4.26	3.75				4.26	4.36
4.92	4.56				4.92	4.51				4.92	4.37				4.92	4.6				4.92	4.61
4	3.97				4	4.32				4	4.26				4	3.97				4	4.16
4.17	4.09				4.17	4.37				4.17	4.11				4.17	4.03				4.17	4.29
4.37	4.6				4.37	4.35				4.37	4.31				4.37	4.63				4.37	4.46
4.46	4.62				4.46	4.63				4.46	4.48				4.46	4.5				4.46	4.65
5.14	5.01				5.14	4.9				5.14	5.18				5.14	4.99				5.14	5
4.04	4.26				4.04	4.25				4.04	4.31				4.04	4.22				4.04	4.31
4.44	4.23				4.44	4.44				4.44	4.2				4.44	4.28				4.44	4.28
5.15	5.25				5.15	4.53				5.15	4.74				5.15	5.24				5.15	4.76
4.01	4.22				4.01	4.4				4.01	4.57				4.01	4.1				4.01	4.39
4.05	4.01				4.05	4.42				4.05	4.22				4.05	3.95				4.05	4.41
4.04	4.32				4.04	4.38				4.04	4.01				4.04	4.25				4.04	4.46
4.37	4.53				4.37	4.38				4.37	4.34				4.37	4.6				4.37	4.39
4.64	4.19				4.64	4.46				4.64	4.41				4.64	4.18				4.64	4.3
4.83	4.54				4.83	4.56				4.83	4.32				4.83	4.61				4.83	4.65
4.02	4.1				4.02	4.38				4.02	4.39				4.02	4.07				4.02	4.41
4.49	4.8				4.49	4.65				4.49	5.01				4.49	4.75				4.49	4.67
4.39	4.44				4.39	4.36				4.39	4.34				4.39	4.48				4.39	4.27
4.41	4.42				4.41	4.3				4.41	4.4				4.41	4.37				4.41	4.22
4.42	4.17				4.42	4.24				4.42	4.44				4.42	4.18				4.42	4.17
4	3.67				4	4.31				4	4.34				4	3.63				4	4.1
5.14	4.31				5.14	4.47				5.14	4.31				5.14	4.38				5.14	4.58
5.92	5.93				5.92	5.63				5.92	6.03				5.92	5.79				5.92	5.65
4.17	4.23				4.17	4.39				4.17	4.3				4.17	4.29				4.17	4.49
4.31	4.11				4.31	4.33				4.31	4.27				4.31	4.18				4.31	4.33
4.6	4.27				4.6	4.34				4.6	4.23				4.6	4.21				4.6	4.31
5.13	4.94				5.13	4.48				5.13	4.62				5.13	5.08				5.13	4.56
4	4.39				4	4.32				4	4.09				4	4.49				4	4.34
4.35	4.72				4.35	4.45				4.35	4.25				4.35	4.69				4.35	4.63
5.01	5.27				5.01	5.28				5.01	5.26				5.01	5.29				5.01	5.28
4.51	4.27				4.51	4.38				4.51	4.34				4.51	4.2				4.51	4.38
4.21	4.27				4.21	4.4				4.21	4.32				4.21	4.23				4.21	4.36
5.77	5.48				5.77	5.34				5.77	5.59				5.77	5.47				5.77	5.2
5.1	4.93				5.1	4.55				5.1	5.1				5.1	4.99				5.1	4.66
4	4.16				4	4.39				4	4.58				4	4.18				4	4.44
4.14	4.32				4.14	4.38				4.14	4.28				4.14	4.36				4.14	4.22
4.27	4.4				4.27	4.41				4.27	4.44				4.27	4.41				4.27	4.16
4.19	4.19				4.19	4.32				4.19	4.43				4.19	4.2				4.19	4.15
4.12	4.29				4.12	4.52				4.12	4.22				4.12	4.34				4.12	4.52
4.44	4.6				4.44	4.56				4.44	4.74				4.44	4.61				4.44	4.6
5.33	4.99				5.33	4.55				5.33	5.18				5.33	5.11				5.33	4.58
4.64	4.61				4.64	4.71				4.64	4.85				4.64	4.53				4.64	4.65
4.5	4.57				4.5	4.49				4.5	4.52				4.5	4.55				4.5	4.41
5.57	5.06				5.57	5.12				5.57	4.83				5.57	5.23				5.57	4.95
5.08	5.39				5.08	5.2				5.08	5.14				5.08	5.37				5.08	4.99
4.31	4.36				4.31	4.66				4.31	4.85				4.31	4.31				4.31	4.57
4	4.31				4	4.45				4	4.41				4	4.28				4	4.3
4.55	4.47				4.55	4.57				4.55	4.38				4.55	4.55				4.55	4.44
5	5.27				5	5.39				5	5.48				5	5.16				5	5.23
4.03	4.07				4.03	4.11				4.03	4.01				4.03	4.03				4.03	4.08
4.19	4.17				4.19	4.52				4.19	4.22				4.19	4.16				4.19	4.25
5.45	5.24				5.45	4.51				5.45	4.97				5.45	5.36				5.45	4.53
4	4.13				4	4.35				4	4.35				4	4.06				4	4.37
4.05	4.07				4.05	4.35				4.05	4.22				4.05	3.99				4.05	4.34
4.38	4.24				4.38	4.46				4.38	4.19				4.38	4.23				4.38	4.26
4.46	4.74				4.46	4.74				4.46	5.24				4.46	4.74				4.46	4.71
4.52	4.48				4.52	4.45				4.52	4.57				4.52	4.53				4.52	4.54
4	4.36				4	4.43				4	4.2				4	4.44				4	4.5
4.15	4.03				4.15	4.37				4.15	4.26				4.15	4.03				4.15	4.49
5.31	5.98				5.31	5.63				5.31	5.7				5.31	5.99				5.31	5.66
4.74	4.81				4.74	5				4.74	5.18				4.74	4.84				4.74	4.91
4	3.96				4	4.25				4	4.31				4	3.92				4	4.08
4.35	4.37				4.35	4.32				4.35	4.32				4.35	4.48				4.35	4.27
4.29	4.16				4.29	4.3				4.29	4.1				4.29	4.17				4.29	4.28
5.2	5.02				5.2	4.68				5.2	5.31				5.2	5.19				5.2	4.72
5.74	5.62				5.74	5.5				5.74	5.64				5.74	5.6				5.74	5.7
4.72	4.45				4.72	4.44				4.72	4.25				4.72	4.43				4.72	4.42
4.15	4.26				4.15	4.19				4.15	4.3				4.15	4.35				4.15	4.27
4	4.03				4	4.08				4	4.01				4	4.01				4	4.05
4.59	4.43				4.59	4.3				4.59	4.32				4.59	4.45				4.59	4.25
5.07	4.84				5.07	4.67				5.07	4.96				5.07	4.87				5.07	4.76
4.39	4.37				4.39	4.27				4.39	4.11				4.39	4.34				4.39	4.37
4.76	4.75				4.76	4.58				4.76	4.54				4.76	4.83				4.76	4.58
4.42	4.22				4.42	4.27				4.42	4.35				4.42	4.23				4.42	4.22
5.62	5.21				5.62	4.89				5.62	4.93				5.62	5.33				5.62	5.58
4.12	4.24				4.12	4.26				4.12	4.18				4.12	4.19				4.12	4.15
4.37	4.47				4.37	4.35				4.37	4.24				4.37	4.51				4.37	4.46
5.24	5.15				5.24	5.27				5.24	5.62				5.24	5.13				5.24	5.21
4.36	4.29				4.36	4.43				4.36	4.2				4.36	4.11				4.36	4.34
5.6	5.23				5.6	5.19				5.6	5.14				5.6	5.53				5.6	5.21
4.29	4.67				4.29	4.41				4.29	4.17				4.29	4.91				4.29	4.44
4	4.02				4	4.36				4	4.13				4	3.99				4	4.11
4	4.39				4	4.44				4	4.24				4	4.41				4	4.56
4.27	4.45				4.27	4.38				4.27	4.26				4.27	4.57				4.27	4.16
4	4.14				4	4.17				4	4.2				4	4.19				4	4.23
5.28	5.09				5.28	4.78				5.28	4.88				5.28	4.84				5.28	4.65
4.24	4.25				4.24	4.42				4.24	4.6				4.24	4.27				4.24	4.57
4.96	5.04				4.96	4.74				4.96	5.14				4.96	5.1				4.96	4.83
6.68	5.45				6.68	5.05				6.68	5.56				6.68	5.79				6.68	5.43
5.16	5.15				5.16	4.34				5.16	4.57				5.16	5.4				5.16	4.49
4	4.11				4	4.41				4	4.32				4	4.17				4	4.3
6	5.58				6	5.42				6	5.18				6	5.7				6	5.25
4.12	4.37				4.12	4.35				4.12	4.35				4.12	4.33				4.12	4.44
4.82	4.58				4.82	4.41				4.82	4.6				4.82	4.56				4.82	4.57
4.17	4.36				4.17	4.5				4.17	4.56				4.17	4.39				4.17	4.61
4.34	4.34				4.34	4.23				4.34	4.29				4.34	4.3				4.34	4.23
4.49	4.45				4.49	4.37				4.49	4.11				4.49	4.36				4.49	4.34
4	3.97				4	4.17				4	4.01				4	3.91				4	4.06
4.22	4.33				4.22	4.36				4.22	4.2				4.22	4.32				4.22	4.43
4.4	4.56				4.4	4.33				4.4	4.32				4.4	4.54				4.4	4.2
4.19	4.52				4.19	4.44				4.19	4.69				4.19	4.54				4.19	4.34
5.06	5.14				5.06	5.38				5.06	5.35				5.06	5.1				5.06	5.44
4.6	5.19				4.6	5.15				4.6	4.96				4.6	5.02				4.6	5.05
4.42	4.32				4.42	4.34				4.42	4.23				4.42	4.27				4.42	4.39
4.04	4.15				4.04	4.31				4.04	4.41				4.04	4.14				4.04	4.2
4.74	5.04				4.74	5.29				4.74	5.43				4.74	5.2				4.74	4.9
4.35	4.19				4.35	4.37				4.35	4.43				4.35	4.18				4.35	4.34
4.23	4.43				4.23	4.39				4.23	4.1				4.23	4.47				4.23	4.43
6.16	5.5				6.16	4.86				6.16	5.11				6.16	5.57				6.16	5.26
5.77	5.56				5.77	5.33				5.77	5.27				5.77	5.75				5.77	5.48
5.64	5.12				5.64	5.19				5.64	5.14				5.64	5.21				5.64	5.43
4.35	4.44				4.35	4.38				4.35	4.18				4.35	4.37				4.35	4.48
4.24	4.45				4.24	4.39				4.24	4.29				4.24	4.52				4.24	4.47
5.89	5.96				5.89	5.55				5.89	5.88				5.89	5.98				5.89	5.67
4.14	4.22				4.14	4.36				4.14	4.72				4.14	4.22				4.14	4.37
4.49	4.4				4.49	4.3				4.49	4.19				4.49	4.38				4.49	4.07
5.66	5.39				5.66	5.49				5.66	5.74				5.66	5.39				5.66	5.68
4	4.43				4	4.49				4	4.5				4	4.45				4	4.43
5.66	5.7				5.66	5.66				5.66	5.64				5.66	5.62				5.66	5.64
5.3	4.87				5.3	4.39				5.3	4.34				5.3	5.02				5.3	4.43
4.38	4.26				4.38	4.32				4.38	4.44				4.38	4.29				4.38	4.29
4	4.12				4	4.22				4	4.17				4	4.17				4	4.21
5.34	4.83				5.34	4.38				5.34	4.46				5.34	4.92				5.34	4.46
5.25	4.84				5.25	4.35				5.25	4.47				5.25	4.88				5.25	4.41
4.11	4.11				4.11	4.4				4.11	4.33				4.11	3.78				4.11	4.31
4.91	4.71				4.91	4.46				4.91	4.59				4.91	4.68				4.91	4.51
4.33	4.37				4.33	4.38				4.33	4.49				4.33	4.25				4.33	4.3
4.3	4.25				4.3	4.44				4.3	4.22				4.3	4.31				4.3	4.77
4.46	4.5				4.46	4.36				4.46	4.4				4.46	4.62				4.46	4.36
4.19	4.18				4.19	4.33				4.19	4.34				4.19	4.14				4.19	4.24
4.38	4.38				4.38	4.41				4.38	4.4				4.38	4.29				4.38	4.38
4.33	4.22				4.33	4.46				4.33	4.46				4.33	4.25				4.33	4.5
5.04	4.72				5.04	4.42				5.04	4.54				5.04	4.76				5.04	4.59
4.16	4.46				4.16	4.68				4.16	5.14				4.16	4.46				4.16	4.71
4.17	4.32				4.17	4.43				4.17	4.15				4.17	4.29				4.17	4.28
5	5.05				5	5.07				5	5				5	5.09				5	5.12
4.97	4.64				4.97	4.63				4.97	4.99				4.97	4.64				4.97	4.67
4.59	4.5				4.59	4.3				4.59	4.24				4.59	4.61				4.59	4.19
4	4.25				4	4.31				4	4.01				4	4.25				4	4.34
4.37	4.25				4.37	4.52				4.37	4.64				4.37	4.21				4.37	4.61
4.27	4.32				4.27	4.43				4.27	4.47				4.27	4.37				4.27	4.39
4	4.14				4	4.23				4	4.39				4	4.15				4	4.28
4.95	4.65				4.95	4.36				4.95	4.7				4.95	4.69				4.95	4.43
5.2	4.68				5.2	4.53				5.2	4.48				5.2	4.72				5.2	4.48
4.5	4.5				4.5	4.42				4.5	4.41				4.5	4.45				4.5	4.66
4.3	4.19				4.3	4.34				4.3	4.32				4.3	4.17				4.3	4.19
4.67	4.53				4.67	4.5				4.67	4.65				4.67	4.54				4.67	4.43
4.34	4.26				4.34	4.32				4.34	4.32				4.34	4.28				4.34	4.36
4.91	4.86				4.91	4.5				4.91	4.23				4.91	4.82				4.91	4.61
5.34	4.63				5.34	4.56				5.34	4.42				5.34	4.61				5.34	4.68
4	4.48				4	4.6				4	4.34				4	4.68				4	4.52
4.22	4.25				4.22	4.22				4.22	4.63				4.22	4.34				4.22	4.12
4.45	4.33				4.45	4.25				4.45	4.35				4.45	4.34				4.45	4.21
4	4.26				4	4.28				4	4.09				4	4.3				4	4.54
4	4.57				4	4.34				4	4.47				4	4.68				4	4.3
5.02	5.68				5.02	4.93				5.02	5.88				5.02	5.59				5.02	5.4
4.49	4.45				4.49	4.47				4.49	4.59				4.49	4.48				4.49	4.51
5.11	5.16				5.11	5.22				5.11	5.09				5.11	5.12				5.11	5
4.75	4.79				4.75	4.35				4.75	4.04				4.75	4.9				4.75	4.41
4	4.21				4	4.35				4	4.61				4	4.2				4	4.61
5.55	5.15				5.55	5.04				5.55	5.14				5.55	5.33				5.55	5.02
4.34	4.18				4.34	4.25				4.34	4.57				4.34	4.2				4.34	4.18
5.01	4.94				5.01	5.16				5.01	5.15				5.01	4.9				5.01	5.04
4.85	5.06				4.85	5.29				4.85	5.09				4.85	4.95				4.85	5.18
4.99	4.66				4.99	4.37				4.99	4.46				4.99	4.78				4.99	4.57
5.8	5.45				5.8	5.2				5.8	5.34				5.8	5.61				5.8	5.38
4.72	4.48				4.72	4.42				4.72	4.12				4.72	4.55				4.72	4.49
4.46	4.16				4.46	4.31				4.46	4.22				4.46	4.19				4.46	4.23
5.18	5.06				5.18	5.25				5.18	4.84				5.18	5.06				5.18	5.32
5	5.33				5	5.27				5	5				5	5.27				5	5.14
4	4.15				4	4.75				4	4.3				4	4.26				4	4.55
4	4.11				4	4.45				4	4.14				4	4.09				4	4.37
4.11	4.4				4.11	4.61				4.11	4.71				4.11	4.44				4.11	4.5
4	4.58				4	4.37				4	4.52				4	4.57				4	4.31
4.63	4.58				4.63	4.33				4.63	4.24				4.63	4.54				4.63	4.32
4	4.05				4	4.32				4	4.22				4	4.15				4	4.11
3.92	4.34				3.92	5.35				3.92	4.77				3.92	4.2				3.92	5.1
4.2	4.5				4.2	4.36				4.2	4.36				4.2	4.55				4.2	4.26
4.79	4.57				4.79	4.4				4.79	4.43				4.79	4.53				4.79	4.35
4.14	4.22				4.14	4.87				4.14	4.42				4.14	4.14				4.14	4.76
4.2	4.13				4.2	4.27				4.2	4.07				4.2	4.02				4.2	4.18
4.03	4.56				4.03	4.39				4.03	4.09				4.03	4.5				4.03	4.3
4.19	4.35				4.19	4.26				4.19	4.36				4.19	4.36				4.19	4.23
4.24	4.05				4.24	4.5				4.24	4.32				4.24	4.15				4.24	4.52
4.6	4.45				4.6	4.4				4.6	4.1				4.6	4.52				4.6	4.43
4.09	4.34				4.09	4.29				4.09	4.26				4.09	4.34				4.09	4.28
4	4.15				4	4.36				4	4.23				4	4.09				4	4.21
4.31	4.21				4.31	4.5				4.31	4.42				4.31	4.05				4.31	4.48
4.3	4.54				4.3	4.51				4.3	4.31				4.3	4.49				4.3	4.79
4	3.98				4	4.33				4	4.22				4	4.05				4	4.13
4.04	4.12				4.04	4.34				4.04	4.16				4.04	4.14				4.04	4.24
4.65	4.46				4.65	4.42				4.65	4.46				4.65	4.51				4.65	4.37
4.58	4.16				4.58	4.33				4.58	4.32				4.58	4.07				4.58	4.22
4.26	4.42				4.26	4.34				4.26	4.37				4.26	4.4				4.26	4.39
4.06	4.99				4.06	4.3				4.06	4.54				4.06	4.95				4.06	4.32
4.08	4.32				4.08	4.37				4.08	4.35				4.08	4.41				4.08	4.34
4.38	4.57				4.38	4.38				4.38	4.71				4.38	4.6				4.38	4.37
4.31	4.3				4.31	4.52				4.31	4.39				4.31	4.32				4.31	4.48
4.24	4.3				4.24	4.44				4.24	4.3				4.24	4.22				4.24	4.28
4.2	4.55				4.2	4.37				4.2	4.82				4.2	4.44				4.2	4.38
4.36	4.23				4.36	4.92				4.36	4.4				4.36	4.23				4.36	4.8
4.96	4.94				4.96	5.1				4.96	4.95				4.96	4.79				4.96	5.23
4.55	4.36				4.55	4.39				4.55	4.48				4.55	4.17				4.55	4.38
4.62	4.76				4.62	4.56				4.62	5.06				4.62	4.77				4.62	5.02
4	4.4				4	4.5				4	4.4				4	4.21				4	4.67
4.7	4.7				4.7	4.97				4.7	4.31				4.7	4.72				4.7	4.95
4	4.15				4	4.18				4	4.02				4	4.14				4	4.31
4.45	4.57				4.45	4.32				4.45	4.51				4.45	4.56				4.45	4.17
4	3.95				4	4.3				4	4.27				4	4.03				4	4.31
4.41	4.45				4.41	4.42				4.41	4.35				4.41	4.43				4.41	4.42
4.24	4.35				4.24	4.46				4.24	4.08				4.24	4.38				4.24	4.55
4	4.12				4	4.3				4	4.24				4	4.09				4	4.34
4.52	4.4				4.52	4.46				4.52	4.43				4.52	4.41				4.52	4.34
4.08	4.35				4.08	4.39				4.08	4.74				4.08	4.35				4.08	4.4
4	4.08				4	4.34				4	4.35				4	4.02				4	4.44
4.35	4.25				4.35	4.36				4.35	4.33				4.35	4.17				4.35	4.33
4	4.35				4	4.69				4	4.52				4	4.46				4	4.91
4.37	4.34				4.37	4.67				4.37	4.35				4.37	4.33				4.37	4.43
4.44	4.34				4.44	4.47				4.44	4.4				4.44	4.34				4.44	4.43
4.74	4.26				4.74	4.5				4.74	4.69				4.74	4.25				4.74	4.44
4.4	4.31				4.4	4.41				4.4	4.36				4.4	4.46				4.4	4.43
4.55	4.35				4.55	4.38				4.55	4.33				4.55	4.3				4.55	4.41
4.24	4.12				4.24	4.17				4.24	4.01				4.24	4.09				4.24	4.03
4.79	5.27				4.79	5.36				4.79	5.37				4.79	5.02				4.79	5.34
4.38	4.24				4.38	4.41				4.38	4.31				4.38	4.17				4.38	4.6
4.41	4.22				4.41	4.37				4.41	4.45				4.41	4.14				4.41	4.25
4.36	4.19				4.36	4.44				4.36	4.05				4.36	4.24				4.36	4.24
4.43	4.47				4.43	4.36				4.43	4.35				4.43	4.59				4.43	4.31
5.23	5.23				5.23	4.49				5.23	5.04				5.23	5.39				5.23	4.83
4	4.14				4	4.41				4	4.76				4	4.07				4	4.45
4	4.36				4	4.42				4	4.17				4	4.3				4	4.14
4	3.81				4	4.41				4	4.64				4	3.56				4	4.28
4.3	4.23				4.3	4.31				4.3	4.25				4.3	4.26				4.3	4.28
4	4.2				4	4.37				4	4.06				4	4.2				4	4.01
4.8	4.87				4.8	4.46				4.8	4.88				4.8	5.03				4.8	4.46
4.61	4.4				4.61	4.43				4.61	4.35				4.61	4.34				4.61	4.51
4.7	4.93				4.7	5.04				4.7	5.09				4.7	3.89				4.7	4.4
5.82	5.75				5.82	5.72				5.82	5.93				5.82	5.81				5.82	5.66
4	4.11				4	4.2				4	4.18				4	4.19				4	4.19
4.17	4.07				4.17	4.55				4.17	4.41				4.17	4				4.17	4.42
4.4	4.49				4.4	4.37				4.4	4.49				4.4	4.61				4.4	4.43
4.86	4.65				4.86	4.47				4.86	4.55				4.86	4.7				4.86	4.48
5.29	4.9				5.29	4.66				5.29	4.92				5.29	4.87				5.29	4.81
4.37	4.23				4.37	4.37				4.37	4.29				4.37	4.18				4.37	4.3
4.42	4.53				4.42	4.34				4.42	4.37				4.42	4.51				4.42	4.37
4.03	4.04				4.03	4.41				4.03	4.42				4.03	3.93				4.03	4.19
5.38	5.24				5.38	5.1				5.38	5				5.38	5.2				5.38	5.22
4	4.41				4	4.43				4	4.42				4	4.42				4	4.4
4.68	4.82				4.68	4.46				4.68	4.57				4.68	4.79				4.68	4.42
4.22	4.57				4.22	4.88				4.22	4.6				4.22	4.55				4.22	4.73
5.52	5.83				5.52	5.51				5.52	5.71				5.52	5.73				5.52	5.44
4.02	4.02				4.02	4.14				4.02	4				4.02	3.97				4.02	4.11
4.43	4.4				4.43	4.44				4.43	4.4				4.43	4.32				4.43	4.62
4.34	4.23				4.34	4.36				4.34	4.21				4.34	4.25				4.34	4.24
4.39	4.64				4.39	4.41				4.39	4.78				4.39	4.7				4.39	4.48
5.33	4.46				5.33	4.37				5.33	4.04				5.33	4.55				5.33	4.6
4.18	4.31				4.18	4.46				4.18	4.57				4.18	4.18				4.18	4.44
4.76	4.49				4.76	4.4				4.76	4.57				4.76	4.53				4.76	4.38
4.11	4.3				4.11	4.34				4.11	4.26				4.11	4.31				4.11	4.28
4.54	4.84				4.54	4.56				4.54	4.84				4.54	5.03				4.54	4.3
4.25	4.46				4.25	4.19				4.25	4.01				4.25	4.4				4.25	4.13
6.07	6.37				6.07	5.61				6.07	5.93				6.07	6.43				6.07	5.49
4.13	4.08				4.13	4.3				4.13	4.28				4.13	4.04				4.13	4.14
4.39	4.18				4.39	4.41				4.39	4.4				4.39	4.12				4.39	4.32
4.37	4.07				4.37	4.45				4.37	4.24				4.37	4.11				4.37	4.61
4.58	4.77				4.58	4.67				4.58	4.88				4.58	4.71				4.58	4.85
4.11	4.16				4.11	4.37				4.11	4.31				4.11	4.07				4.11	4.17
4.85	4.54				4.85	4.47				4.85	4.43				4.85	4.56				4.85	4.54
4.23	4.44				4.23	4.24				4.23	4.25				4.23	4.47				4.23	4.34
4.7	4.37				4.7	4.43				4.7	4.88				4.7	4.35				4.7	4.52
4.06	4.25				4.06	4.39				4.06	4.23				4.06	4.26				4.06	4.37
4.55	4.48				4.55	4.73				4.55	4.48				4.55	4.61				4.55	4.72
4.44	4.52				4.44	4.42				4.44	4.54				4.44	4.5				4.44	4.41
4.62	4.3				4.62	4.38				4.62	4.35				4.62	4.24				4.62	4.43
4.38	4.38				4.38	4.29				4.38	4.31				4.38	4.46				4.38	4.33
4.92	4.85				4.92	4.73				4.92	5.01				4.92	4.8				4.92	4.98
4.32	4.06				4.32	4.29				4.32	4.01				4.32	4.07				4.32	4.24
4.23	4.38				4.23	4.33				4.23	4.18				4.23	4.37				4.23	4.2
4.39	4.43				4.39	4.45				4.39	4.99				4.39	4.42				4.39	4.23
5.66	5.69				5.66	5.7				5.66	6.12				5.66	5.61				5.66	5.97
4.98	4.97				4.98	4.57				4.98	4.78				4.98	4.94				4.98	4.69
4.52	4.41				4.52	4.49				4.52	4.68				4.52	4.36				4.52	4.45
4.44	4.59				4.44	4.62				4.44	4.26				4.44	4.49				4.44	4.54
5.16	4.98				5.16	5.13				5.16	5.2				5.16	5.03				5.16	5.26
4.64	4.44				4.64	4.46				4.64	4.47				4.64	4.46				4.64	4.5
4.1	3.79				4.1	4.28				4.1	4.43				4.1	3.62				4.1	4.16
5.35	4.25				5.35	4.76				5.35	4.34				5.35	4.69				5.35	5
4.67	4.48				4.67	4.3				4.67	4.35				4.67	4.52				4.67	4.47
4	4.06				4	4.32				4	4.48				4	3.94				4	4.08
4.05	4.07				4.05	4.41				4.05	4.2				4.05	4.04				4.05	4.35
4.65	4.56				4.65	4.36				4.65	4.25				4.65	4.47				4.65	4.4
5.05	4.9				5.05	5.5				5.05	5.45				5.05	4.9				5.05	5.5
4	4.14				4	4.59				4	4.34				4	4.04				4	4.58
4.1	4.4				4.1	4.49				4.1	4.42				4.1	4.39				4.1	4.52
5.27	5.4				5.27	4.79				5.27	5.1				5.27	5.4				5.27	5.04
5	4.44				5	4.83				5	4.47				5	4.68				5	4.62
5.04	4.82				5.04	4.5				5.04	4.64				5.04	4.86				5.04	4.4
4.7	4.58				4.7	4.43				4.7	4.11				4.7	4.67				4.7	4.43
4.3	4.63				4.3	4.5				4.3	4.55				4.3	4.61				4.3	4.42
4	4.19				4	4.49				4	4.3				4	4.24				4	4.2
4.65	4.21				4.65	4.36				4.65	4.26				4.65	4.18				4.65	4.3
4.25	4.13				4.25	4.29				4.25	4.31				4.25	4.16				4.25	4.42
4.17	4.31				4.17	4.35				4.17	4.16				4.17	4.38				4.17	4.1
4.76	4.92				4.76	4.52				4.76	4.45				4.76	4.91				4.76	4.52
4.06	3.93				4.06	4.41				4.06	4.28				4.06	3.96				4.06	4.14
4.11	4.3				4.11	4.37				4.11	4.09				4.11	4.29				4.11	4.3
4.41	4.49				4.41	4.4				4.41	4.39				4.41	4.46				4.41	4.3
4.22	4.07				4.22	4.4				4.22	4.25				4.22	4.14				4.22	4.49
4.42	4.1				4.42	4.42				4.42	4.15				4.42	4.03				4.42	4.44
4.18	3.84				4.18	4.37				4.18	4.63				4.18	3.79				4.18	4.37
4.58	4.71				4.58	4.64				4.58	4.75				4.58	4.64				4.58	4.71
5.35	5.25				5.35	5.14				5.35	5.25				5.35	5.27				5.35	5.03
4.62	4.32				4.62	4.31				4.62	4				4.62	4.37				4.62	4.43
4.57	4.27				4.57	4.21				4.57	4.01				4.57	4.31				4.57	4.14
4.37	4.22				4.37	4.26				4.37	4.31				4.37	4.22				4.37	4.17
4.59	4.55				4.59	4.42				4.59	4.51				4.59	4.52				4.59	4.42
4.51	4.7				4.51	4.38				4.51	4.29				4.51	4.58				4.51	4.63
5.54	5.62				5.54	5.58				5.54	5.7				5.54	5.59				5.54	5.85
4.78	4.64				4.78	4.28				4.78	4.35				4.78	4.64				4.78	4.15
4.79	4.7				4.79	4.56				4.79	4.61				4.79	4.76				4.79	4.72
4.28	4.39				4.28	4.54				4.28	5.09				4.28	4.24				4.28	4.66
6.3	4.96				6.3	5.03				6.3	4.47				6.3	5.09				6.3	4.6
4	3.93				4	4.33				4	4.36				4	3.91				4	4.31
4.47	4.24				4.47	4.39				4.47	4.47				4.47	4.21				4.47	4.55
4.45	4.51				4.45	4.35				4.45	4.21				4.45	4.57				4.45	4.32
5.42	5.2				5.42	5.25				5.42	5.27				5.42	5.3				5.42	5.12
5	4.71				5	4.42				5	4.51				5	4.85				5	4.48
4.23	4.25				4.23	4.36				4.23	4.42				4.23	4.24				4.23	4.29
4.42	4.28				4.42	4.38				4.42	4.41				4.42	4.24				4.42	4.37
4.82	4.91				4.82	5.37				4.82	5.02				4.82	4.97				4.82	5.25
4.05	4.42				4.05	4.31				4.05	4.49				4.05	4.43				4.05	4.53
4.77	4.66				4.77	4.59				4.77	4.84				4.77	4.71				4.77	4.54
4.27	4.53				4.27	4.44				4.27	4.54				4.27	4.54				4.27	4.41
4.89	4.88				4.89	4.6				4.89	5.23				4.89	4.88				4.89	4.69
4.2	4.37				4.2	4.42				4.2	4.17				4.2	4.15				4.2	4.46
4	4.2				4	4.19				4	4.27				4	4.15				4	4.16
4	4.08				4	4.32				4	4.14				4	4.09				4	4.22
4	4.25				4	4.53				4	4.34				4	4.19				4	4.43
4.25	4.05				4.25	4.51				4.25	4.14				4.25	3.96				4.25	4.54
4.39	4.37				4.39	4.39				4.39	4.43				4.39	4.43				4.39	4.35
6.19	5.34				6.19	4.66				6.19	5.77				6.19	5.58				6.19	4.72
4.49	4.46				4.49	4.44				4.49	4.12				4.49	4.45				4.49	4.54
4.23	3.94				4.23	4.44				4.23	4.29				4.23	3.9				4.23	4.32
4	4.19				4	4.51				4	4.41				4	4.23				4	4.35
5	5.07				5	4.88				5	5.23				5	5.03				5	4.84
5.55	5.49				5.55	5.32				5.55	5.54				5.55	5.57				5.55	5.01
4	4.5				4	4.48				4	4.56				4	4.63				4	4.14
5.4	5.41				5.4	5.04				5.4	5.17				5.4	5.39				5.4	4.91
4.07	4.17				4.07	4.41				4.07	4.47				4.07	4.1				4.07	4.26
4.49	4.43				4.49	4.36				4.49	4.33				4.49	4.49				4.49	4.34
4.24	4.07				4.24	4.29				4.24	4.41				4.24	3.99				4.24	4.13
4.57	4.66				4.57	5.04				4.57	5.03				4.57	4.65				4.57	5.04
5.33	5.09				5.33	4.59				5.33	5.01				5.33	5.15				5.33	4.65
4.2	4.17				4.2	4.33				4.2	4.07				4.2	4.08				4.2	4.28
4.15	4.3				4.15	4.4				4.15	4.28				4.15	4.28				4.15	4.55
4.08	4				4.08	4.29				4.08	4.61				4.08	3.99				4.08	4.13
5.28	5.35				5.28	4.86				5.28	5.11				5.28	5.58				5.28	5.33
4	4.14				4	4.4				4	4.36				4	4.07				4	4.34
4.63	4.95				4.63	4.29				4.63	4.68				4.63	4.95				4.63	4.58
5.12	4.97				5.12	4.44				5.12	5.09				5.12	4.9				5.12	4.63
4.01	4.05				4.01	4.35				4.01	4.3				4.01	3.97				4.01	4.2
4.21	4.27				4.21	4.44				4.21	4.34				4.21	4.27				4.21	4.49
4.55	4.38				4.55	4.39				4.55	4.46				4.55	4.39				4.55	4.34
5.41	5.58				5.41	5.39				5.41	5.93				5.41	5.52				5.41	5.3
4.47	4.19				4.47	4.37				4.47	4.4				4.47	4.15				4.47	4.35
4.01	4.07				4.01	4.15				4.01	4.03				4.01	4.08				4.01	4.06
4.53	4.71				4.53	4.46				4.53	4.69				4.53	4.72				4.53	4.42
4.79	4.63				4.79	4.66				4.79	4.61				4.79	4.64				4.79	4.54
4	4.92				4	4.37				4	4.51				4	5.06				4	4.38
4.32	4.48				4.32	4.35				4.32	4.64				4.32	4.43				4.32	4.29
4.5	4.85				4.5	4.4				4.5	4.29				4.5	4.81				4.5	4.54
5.66	5.55				5.66	5.23				5.66	5.56				5.66	5.5				5.66	5.13
4.07	4.45				4.07	4.25				4.07	4.58				4.07	4.39				4.07	4.26
5.29	4.76				5.29	4.46				5.29	4.64				5.29	4.81				5.29	4.38
4.63	4.4				4.63	4.42				4.63	4.51				4.63	4.47				4.63	4.45
4.32	4.22				4.32	4.47				4.32	4.31				4.32	4.21				4.32	4.47
4.37	4.66				4.37	4.4				4.37	4.23				4.37	4.81				4.37	4.36
5.52	5.18				5.52	5.09				5.52	5.22				5.52	5.45				5.52	5.02
4.97	4.83				4.97	4.75				4.97	4.86				4.97	4.78				4.97	4.77
4.15	4.61				4.15	4.4				4.15	4.2				4.15	4.62				4.15	4.34
5.15	5.07				5.15	4.9				5.15	5.09				5.15	5.07				5.15	5.04
4.37	4.39				4.37	4.36				4.37	4.41				4.37	4.34				4.37	4.42
5.68	5.56				5.68	5.6				5.68	5.7				5.68	5.49				5.68	5.59
4	4.32				4	4.27				4	4.39				4	4.45				4	4.14
4.91	4.89				4.91	4.46				4.91	4.44				4.91	4.98				4.91	4.6
4.29	4.28				4.29	4.44				4.29	4.41				4.29	4.18				4.29	4.46
4	4.03				4	4.28				4	4.04				4	4.04				4	4.16
4	4.27				4	4.38				4	4.41				4	4.17				4	4.35
4.51	4.55				4.51	4.45				4.51	4.51				4.51	4.52				4.51	4.52
5.31	5.28				5.31	5.31				5.31	5.69				5.31	5.43				5.31	5.3
4.46	5.06				4.46	4.36				4.46	4.48				4.46	5.13				4.46	4.31
4.32	4.18				4.32	4.38				4.32	4.22				4.32	4.19				4.32	4.14
4.42	4.39				4.42	4.42				4.42	4.3				4.42	4.41				4.42	4.39
4.44	4.42				4.44	4.47				4.44	4.3				4.44	4.43				4.44	4.43
4.33	4.2				4.33	4.32				4.33	4.36				4.33	4.03				4.33	4.25
5.04	4.97				5.04	4.46				5.04	4.94				5.04	5.01				5.04	4.69
4.47	4.51				4.47	4.36				4.47	4.54				4.47	4.51				4.47	4.29
4.5	4.4				4.5	4.42				4.5	4.83				4.5	4.46				4.5	4.49
4.93	5.05				4.93	4.51				4.93	4.84				4.93	5.2				4.93	4.55
4	3.89				4	4.42				4	4.36				4	3.95				4	4.2
4.17	4.29				4.17	4.44				4.17	4.36				4.17	4.3				4.17	4.36
4.53	4.2				4.53	4.32				4.53	4.26				4.53	4.24				4.53	4.31
4.07	4.2				4.07	4.15				4.07	4				4.07	4.35				4.07	4.22
4.56	4.03				4.56	4.36				4.56	4.16				4.56	4.12				4.56	4.25
4.51	4.38				4.51	4.41				4.51	4.58				4.51	4.46				4.51	4.48
4.21	4.43				4.21	4.34				4.21	4.36				4.21	4.43				4.21	4.39
4	4.09				4	4.35				4	4.57				4	4				4	4.38
4.64	4.34				4.64	4.4				4.64	4.48				4.64	4.33				4.64	4.29
4.01	4.02				4.01	4.42				4.01	4.35				4.01	3.96				4.01	4.58
4.23	4.04				4.23	4.4				4.23	4.39				4.23	4.08				4.23	4.34
4.22	4.12				4.22	4.3				4.22	4.54				4.22	4.09				4.22	4.16
4.43	4.38				4.43	4.34				4.43	4.4				4.43	4.35				4.43	4.47
4.11	4.03				4.11	4.24				4.11	4.13				4.11	3.93				4.11	4.24
4.58	4.53				4.58	4.43				4.58	4.72				4.58	4.57				4.58	4.41
4	3.76				4	4.31				4	4.31				4	3.58				4	4.08
6.22	5.67				6.22	5.44				6.22	5.48				6.22	5.87				6.22	5.61
4.52	4.52				4.52	4.39				4.52	4.48				4.52	4.4				4.52	4.35
5.1	4.77				5.1	4.46				5.1	4.45				5.1	4.73				5.1	4.68
4.39	4.68				4.39	4.42				4.39	4.5				4.39	4.7				4.39	4.38
6.19	5.46				6.19	4.44				6.19	4.75				6.19	5.58				6.19	4.39
4.15	4.79				4.15	4.4				4.15	4.34				4.15	4.92				4.15	4.56
4.99	4.69				4.99	4.61				4.99	4.57				4.99	4.65				4.99	4.5
4.24	4.2				4.24	4.43				4.24	4.29				4.24	4.13				4.24	4.26
5.03	4.56				5.03	4.21				5.03	4.63				5.03	4.65				5.03	4.43
4.11	4.29				4.11	4.33				4.11	4.46				4.11	4.27				4.11	4.38
5.44	5.31				5.44	5.12				5.44	4.86				5.44	5.34				5.44	4.92
4.33	4.07				4.33	4.37				4.33	4.15				4.33	4.2				4.33	4.36
4.86	4.52				4.86	4.51				4.86	4.27				4.86	4.52				4.86	4.49
5.22	5.26				5.22	4.97				5.22	4.78				5.22	5.13				5.22	5.31
4.46	4.48				4.46	4.35				4.46	4.48				4.46	4.42				4.46	4.3
4.37	4.21				4.37	4.34				4.37	4.29				4.37	4.24				4.37	4.17
5.2	4.93				5.2	4.57				5.2	4.83				5.2	5				5.2	4.6
4.24	4.35				4.24	4.42				4.24	4.24				4.24	4.24				4.24	4.52
6.24	5.94				6.24	5.75				6.24	5.93				6.24	5.98				6.24	5.77
4.37	4.56				4.37	4.41				4.37	4.39				4.37	4.58				4.37	4.36
4.17	4.37				4.17	4.27				4.17	4.13				4.17	4.37				4.17	4.21
4.23	4.4				4.23	4.33				4.23	4.38				4.23	4.31				4.23	4.41
4.29	4.56				4.29	4.47				4.29	4.4				4.29	4.51				4.29	4.32
4	3.86				4	4.4				4	4.49				4	3.71				4	4.23
4.74	4.6				4.74	4.34				4.74	4.31				4.74	4.55				4.74	4.34
4.49	4.47				4.49	4.45				4.49	4.56				4.49	4.52				4.49	4.38
4.19	4.04				4.19	4.31				4.19	4.75				4.19	4.05				4.19	4.44
4.21	4.5				4.21	4.65				4.21	4.56				4.21	4.53				4.21	4.88
4.16	4.51				4.16	4.38				4.16	4.3				4.16	4.5				4.16	4.29
4.22	4.35				4.22	4.48				4.22	4.36				4.22	4.29				4.22	4.54
4.09	4.58				4.09	4.46				4.09	4.29				4.09	4.57				4.09	4.49
4.86	5.32				4.86	5.28				4.86	5.04				4.86	5.23				4.86	5.46
5.77	5.83				5.77	5.65				5.77	5.76				5.77	5.79				5.77	5.82
4.32	4.32				4.32	4.28				4.32	4.33				4.32	4.33				4.32	4.3
4.2	4.01				4.2	4.38				4.2	4.11				4.2	4.15				4.2	4.62
4	3.85				4	4.47				4	4.31				4	3.75				4	4.17
4.26	4.15				4.26	4.35				4.26	4.37				4.26	4.1				4.26	4.34
4.15	4.32				4.15	4.36				4.15	4.5				4.15	4.34				4.15	4.23
4.29	4.28				4.29	4.38				4.29	4.26				4.29	4.27				4.29	4.36
4.48	4.43				4.48	4.42				4.48	4.44				4.48	4.49				4.48	4.43
4.46	4.52				4.46	4.43				4.46	4.38				4.46	4.56				4.46	4.5
4	4.19				4	4.38				4	4.43				4	4.1				4	4.34
4.31	4.42				4.31	4.33				4.31	4.26				4.31	4.46				4.31	4.39
4.35	4.05				4.35	4.36				4.35	4.34				4.35	4.1				4.35	4.18
4.39	4.31				4.39	4.24				4.39	4.31				4.39	4.3				4.39	4.26
5.08	5.15				5.08	5.4				5.08	5.41				5.08	5.14				5.08	5.43
6.54	6.23				6.54	5.84				6.54	6.05				6.54	6.3				6.54	5.95
4	4.07				4	4.31				4	4.17				4	4.02				4	4.14
4.48	4.46				4.48	4.38				4.48	4.28				4.48	4.49				4.48	4.34
5.79	5.15				5.79	4.57				5.79	4.97				5.79	5.27				5.79	4.58
4.1	4.44				4.1	4.4				4.1	4.52				4.1	4.41				4.1	4.38
4.3	4.72				4.3	5.6				4.3	5.41				4.3	4.74				4.3	5.6
4	4.19				4	4.35				4	4.14				4	4.11				4	4.16
4	4.02				4	4.36				4	4.31				4	3.95				4	4.19
4.5	4.38				4.5	4.39				4.5	4.45				4.5	4.38				4.5	4.48
4.3	4.56				4.3	4.34				4.3	4.52				4.3	4.58				4.3	4.38
4.21	4.39				4.21	4.47				4.21	4.46				4.21	4.49				4.21	4.71
4.28	4.37				4.28	4.38				4.28	4.83				4.28	4.48				4.28	4.48
4.56	4.7				4.56	4.38				4.56	4.37				4.56	4.71				4.56	4.28
4.73	4.31				4.73	4.43				4.73	4.41				4.73	4.24				4.73	4.21
4.02	4.06				4.02	4.4				4.02	4.3				4.02	4.12				4.02	4.4
4.41	4.46				4.41	4.29				4.41	4.19				4.41	4.49				4.41	4.39
4.15	4.12				4.15	4.37				4.15	4.23				4.15	4.12				4.15	4.34
4	4.11				4	4.33				4	4.16				4	4.14				4	4.2
4	4.27				4	4.28				4	4.09				4	4.21				4	4.2
4.34	3.96				4.34	4.44				4.34	4.36				4.34	3.92				4.34	4.27
5.03	4.86				5.03	4.89				5.03	4.47				5.03	5.05				5.03	4.49
4	4.18				4	4.88				4	4.83				4	4.26				4	5.11
4.38	4.36				4.38	4.4				4.38	4.52				4.38	4.41				4.38	4.4
4.4	4.57				4.4	4.4				4.4	4.36				4.4	4.61				4.4	4.26
4.13	4.47				4.13	4.4				4.13	4.15				4.13	4.39				4.13	4.4
5.66	5.8				5.66	5.03				5.66	5.68				5.66	5.79				5.66	5.17
4.95	5.27				4.95	4.93				4.95	4.96				4.95	5.27				4.95	4.89
5.51	5.56				5.51	5.56				5.51	6.05				5.51	5.59				5.51	5.38
4.13	3.95				4.13	4.41				4.13	4.09				4.13	4.01				4.13	4.31
4.52	4.7				4.52	4.93				4.52	4.36				4.52	4.72				4.52	4.68
5.2	5.04				5.2	4.45				5.2	4.27				5.2	5.12				5.2	4.5
4.32	4.38				4.32	4.65				4.32	4.76				4.32	4.38				4.32	4.86
4.64	5				4.64	4.88				4.64	5.53				4.64	5.09				4.64	4.77
4.44	4.29				4.44	4.3				4.44	4.39				4.44	4.3				4.44	4.35
5.4	5.59				5.4	5.56				5.4	6.03				5.4	5.46				5.4	5.55
4.65	4.63				4.65	4.47				4.65	4.24				4.65	4.75				4.65	4.65

## Sheet: Table_S8
Decoset_1 (NS3)			Decoset_2 (NS3)			Decoset_3 (NS3)			Decoset_4 (NS3)			Decoset_1 (NS5)			Decoset_2 (NS5)			Decoset_3 (NS5)			Decoset_4 (NS5)
Actual_pIC50	Decoy_pIC50		Actual_pIC50	Decoy_pIC50		Actual_pIC50	Decoy_pIC50		Actual_pIC50	Decoy_pIC50		Actual_pIC50	Decoy_pIC50		Actual_pIC50	Decoy_pIC50		Actual_pIC50	Decoy_pIC50		Actual_pIC50	Decoy_pIC50
6.19	5.01		6.19	4.38		6.19	4.75		6.19	4.65		5.77	3.82		5.77	5.15		5.77	4.38		5.77	3.69
4.24	5.59		4.24	4.24		4.24	5.17		4.24	5.18		6.31	4.49		6.31	4.77		6.31	3.55		6.31	4.04
4.46	4.56		4.46	4.6		4.46	5.17		4.46	4.81		4.74	4.04		4.74	4.77		4.74	4.43		4.74	3.64
4	4.61		4	5.59		4	4.36		4	5.8		5.3	2.93		5.3	5.18		5.3	4.55		5.3	3.8
4	4.39		4	4.99		4	5.04		4	5.01		7.39	3.96		7.39	4.38		7.39	5.53		7.39	4.45
4.91	5.8		4.91	5.04		4.91	4.96		4.91	4.93		5.64	3.67		5.64	4.75		5.64	4.12		5.64	4.55
4	4.85		4	4.39		4	4.49		4	4.99		4.76	3.88		4.76	5.1		4.76	4.99		4.76	4.02
4.17	5		4.17	4.93		4.17	4.5		4.17	5.01		4.87	4.62		4.87	4.39		4.87	3.75		4.87	3.75
5.28	5.16		5.28	4.88		5.28	5.78		5.28	4.86		4.85	3.5		4.85	4.5		4.85	4.5		4.85	5.1
4.67	4.85		4.67	4.71		4.67	4.71		4.67	4.98		6.44	3.24		6.44	3.46		6.44	4.7		6.44	4.16
4.15	5.39		4.15	4.9		4.15	5.22		4.15	4.72		3.34	5.19		3.34	3.82		3.34	3.52		3.34	4.19
4.41	4.71		4.41	5.35		4.41	4.58		4.41	4.71		4.04	2.89		4.04	2.67		4.04	4.53		4.04	3.97
4.12	5.22		4.12	5.18		4.12	4.99		4.12	4.89		3.96	4.65		3.96	4.9		3.96	4.55		3.96	4.62
4	4.35		4	4.58		4	4.19		4	4.14		3.43	4.23		3.43	3.77		3.43	4.62		3.43	4.44
4.05	5.33		4.05	5.46		4.05	4.91		4.05	4.74		3.43	4.22		3.43	4.89		3.43	4.43		3.43	5.77
4.44	5.52		4.44	4.81		4.44	5.01		4.44	5.14		3.36	4.56		3.36	3.6		3.36	5.02		3.36	3.44
5.39	4.19		5.39	4.71		5.39	5.2		5.39	5.03		6.19	3.36		6.19	3.88		6.19	3.55		6.19	4.49
4.44	4.91		4.44	4.95		4.44	5.07		4.44	5.3		6.47	4.1		6.47	3.71		6.47	3.96		6.47	4.54
4	5.01		4	4.87		4	5		4	4.7		5.18	5.09		5.18	4.1		5.18	3.6		5.18	3.87
4.29	5.23		4.29	5.23		4.29	5.49		4.29	5.33		5.8	3.04		5.8	4.06		5.8	4.23		5.8	3.98
4.26	5.67		4.26	5.2		4.26	4.9		4.26	5.07		5.55	3.68		5.55	4.19		5.55	4.72		5.55	4.77
4.46	5.22		4.46	5.65		4.46	5.18		4.46	5.19		5.7	5.42		5.7	4.37		5.7	5.25		5.7	3.29
4	5.06		4	4.97		4	5.08		4	5.09		4.8	5.45		4.8	5.25		4.8	4.3		4.8	5.45
4	4.71		4	4.92		4	5.29		4	5.23		4.7	3.29		4.7	3.29		4.7	3.87		4.7	4.37
4.23	4.95		4.23	4.72		4.23	4.87		4.23	4.86		4.38	3.37		4.38	3.48		4.38	3.36		4.38	4.36
4.53	5.19		4.53	5.86		4.53	4.65		4.53	4.95		4.8	3.48		4.8	3.67		4.8	4.1		4.8	3.2
4.38	5.54		4.38	5.07		4.38	5.09		4.38	4.28		5.59	4.16		5.59	3.47		5.59	4.39		5.59	4.25
4.22	6.02		4.22	5.43		4.22	5.13		4.22	5.19		5.15	4.36		5.15	4.64		5.15	3.29		5.15	4.02
4	5.19		4	5.37		4	5.86		4	5.57		4.34	4.22		4.34	3.96		4.34	5.44		4.34	4.19
4.38	5.07		4.38	4.78		4.38	4.97		4.38	4.95		5.16	4.84		5.16	4.6		5.16	5.28		5.16	4.24
4.11	5.16		4.11	5.11		4.11	5.78		4.11	4.8		5.33	6.11		5.33	3.86		5.33	4.92		5.33	4.37
4.35	5.46		4.35	5.09		4.35	3.96		4.35	4.01		5.77	4.85		5.77	3.89		5.77	4.33		5.77	4.61
4.38	4.79		4.38	4.89		4.38	4.89		4.38	5.78		7.8	3.4		7.8	4.59		7.8	3.14		7.8	3.39
4.91	4.73		4.91	4.25		4.91	4.1		4.91	4.49		5.33	3.5		5.33	3.88		5.33	3.38		5.33	3.49
4.73	4.29		4.73	5.41		4.73	4.91		4.73	5.08		5.2	3.97		5.2	5.14		5.2	3.06		5.2	3.76
4.8	4.91		4.8	4.96		4.8	5.2		4.8	4.89		4.3	3.6		4.3	3.92		4.3	5.42		4.3	5.14
4.49	4.89		4.49	4.96		4.49	5.88		4.49	5.27		4.51	4.31		4.51	4.09		4.51	3.89		4.51	3.88
4.91	4.9		4.91	4.7		4.91	4.93		4.91	4.89		4.3	3.64		4.3	4.46		4.3	3.86		4.3	3.78
4	4.45		4	4.58		4	4.65		4	4.46		6.22	4.24		6.22	3.81		6.22	4.02		6.22	3.53
5.2	5.13		5.2	5.25		5.2	4.81		5.2	4.62		5.08	4.48		5.08	3.99		5.08	3.39		5.08	3.68
4.37	4.58		4.37	4.85		4.37	4.79		4.37	4.92		5.35	3.42		5.35	3.85		5.35	4.33		5.35	4.16
4.23	4.85		4.23	5.39		4.23	5.65		4.23	5.31		4.94	3.68		4.94	3.42		4.94	4.11		4.94	4.82
4.25	4.87		4.25	4.64		4.25	4.29		4.25	4.79		4.69	5.31		4.69	4.78		4.69	5.14		4.69	4.11
5.3	4.91		5.3	4.64		5.3	4.94		5.3	5.25		6.05	4.7		6.05	4.12		6.05	3.66		6.05	4.77
4.65	4.65		4.65	5.11		4.65	4.65		4.65	4.91		5.15	3.77		5.15	4.77		5.15	4.6		5.15	3.88
4.71	5.34		4.71	4.55		4.71	5.17		4.71	4.82		3.84	3.97		3.84	4.16		3.84	4.41		3.84	3.77
4.77	5.14		4.77	5.44		4.77	3.92		4.77	5.15		3.4	4.12		3.4	4.5		3.4	5.06		3.4	3.06
4.93	4.63		4.93	5.2		4.93	5.29		4.93	4.64		3.44	3.75		3.44	3.85		3.44	3.68		3.44	4.86
4.47	4.27		4.47	5.41		4.47	5.39		4.47	5.17		7.89	3.27		7.89	3.42		7.89	3.64		7.89	5.19
4.39	5.61		4.39	5.13		4.39	5.15		4.39	5.28		3.84	3.75		3.84	4.08		3.84	3.76		3.84	3.63
4.37	5.39		4.37	4.97		4.37	4.99		4.37	5.08		3.76	3.25		3.76	3.74		3.76	3.67		3.76	4.52
4	4.97		4	5.04		4	5.34		4	4.98		3.4	3.34		3.4	3.69		3.4	3.75		3.4	4.4
4	5.05		4	5.19		4	5.21		4	4.97		3.56	4.13		3.56	4.04		3.56	4.58		3.56	4.13
4	5.37		4	5.53		4	4.63		4	4.32		3.74	5.33		3.74	4.73		3.74	3.34		3.74	3.34
5.23	4.44		5.23	5.09		5.23	4.81		5.23	4.7		3.52	3.71		3.52	4.67		3.52	3.55		3.52	3.3
4.55	4.87		4.55	5.34		4.55	5.22		4.55	5.37		5.82	4.52		5.82	5.33		5.82	3.93		5.82	4.2
4.67	4.94		4.67	4.84		4.67	4.76		4.67	3.64		3.4	3.22		3.4	4.62		3.4	4.6		3.4	3.51
4.77	4.99		4.77	4.07		4.77	5.51		4.77	5.53		3.47	3.49		3.47	4.19		3.47	3.4		3.47	3.58
4	4.6		4	5.17		4	4.87		4	5.38		4.62	3.96		4.62	3.55		4.62	3.51		4.62	5.22
4.78	5.35		4.78	4.65		4.78	4.72		4.78	5.29		3.4	3.37		3.4	3.29		3.4	4.96		3.4	4.06
4.44	4.54		4.44	5.17		4.44	4.87		4.44	5.07		5.3	4.85		5.3	4.08		5.3	3.68		5.3	4.74
4.13	5.21		4.13	4.79		4.13	4.19		4.13	4.6		4.69	4.23		4.69	2.93		4.69	4.49		4.69	5.05
4.57	4.81		4.57	5.15		4.57	4.83		4.57	4.84		5.32	4.77		5.32	4.98		5.32	3.76		5.32	4.08
4.58	4.73		4.58	4.97		4.58	5.07		4.58	4.81		4.84	3.93		4.84	6.02		4.84	4.44		4.84	3.07
4.17	5.19		4.17	4.98		4.17	4.46		4.17	4.68		5.1	4.36		5.1	4.11		5.1	4.19		5.1	3.73
4.98	5.24		4.98	4.8		4.98	5.15		4.98	5		4.91	3.71		4.91	3.38		4.91	4.13		4.91	3.54
4.57	4.93		4.57	4.88		4.57	4.65		4.57	4.83		5.36	4.33		5.36	4.53		5.36	4.52		5.36	4.29
4	5.32		4	5.24		4	5.24		4	4.9		4.87	3.17		4.87	4.52		4.87	3.38		4.87	4.86
4.51	5.46		4.51	4.47		4.51	5.44		4.51	4.99		5.55	3.07		5.55	3.66		5.55	3.9		5.55	4.44
4.47	4.65		4.47	4.91		4.47	4.65		4.47	5.36		4.43	3.61		4.43	3.23		4.43	3.79		4.43	3.4
5.13	4.85		5.13	5.51		5.13	4.98		5.13	3.97		5.12	4.61		5.12	3.63		5.12	3.93		5.12	4.73
4.79	5.24		4.79	5.14		4.79	5.1		4.79	4.44		4.75	4.98		4.75	3.93		4.75	4.25		4.75	3.54
4.42	5.51		4.42	4.8		4.42	5.29		4.42	5.12		4.88	4.06		4.88	3.7		4.88	4.12		4.88	4.13
4	4.72		4	4.91		4	5.23		4	5.01		4.92	3.24		4.92	4.38		4.92	4.34		4.92	4.87
4.4	5.34		4.4	5.17		4.4	5.5		4.4	4.85		4.95	4.07		4.95	4.03		4.95	4.44		4.95	4.43
4	4.93		4	4.63		4	4.39		4	5.1		5.03	4.09		5.03	2.93		5.03	4.16		5.03	4.62
4.17	5.5		4.17	5.55		4.17	5.08		4.17	4.69		5.06	4.62		5.06	5.82		5.06	4.38		5.06	4.25
4.67	4.98		4.67	4.75		4.67	4.8		4.67	5.66		5.15	3.85		5.15	4.27		5.15	3.86		5.15	3.63
4	5.59		4	4.85		4	5.14		4	5.15		5.17	3.38		5.17	4.38		5.17	3.85		5.17	3.89
4.89	4.8		4.89	4.81		4.89	4.57		4.89	4.92		5.15	3.7		5.15	3.96		5.15	3.98		5.15	4.54
4.5	4.87		4.5	4.8		4.5	4.63		4.5	4.56		4.97	4.92		4.97	3.76		4.97	4.43		4.97	4.17
4	4.69		4	5.23		4	4.97		4	4.66		6.05	4.01		6.05	3.48		6.05	4.77		6.05	4.16
4	5.06		4	4.97		4	4.83		4	4.93		5.38	5.12		5.38	4.53		5.38	4.82		5.38	4.99
4.47	4.82		4.47	5.25		4.47	4.27		4.47	4.26		5.43	4.82		5.43	2.32		5.43	3.46		5.43	3.79
4.48	5.1		4.48	4.7		4.48	5.33		4.48	4.63		5.77	4.08		5.77	4.54		5.77	3.5		5.77	3.67
4.49	5.66		4.49	5.36		4.49	5.33		4.49	5.96		5.96	6.02		5.96	4.23		5.96	4.15		5.96	3.86
4.4	4.92		4.4	4.52		4.4	5.15		4.4	5.01		5.59	4.87		5.59	5.27		5.59	4.54		5.59	4.27
4	5.28		4	4.74		4	5.01		4	5.24		5.31	3.48		5.31	3.48		5.31	3.82		5.31	3.7
4.45	5.43		4.45	4.82		4.45	4.42		4.45	4.31		4.36	3.86		4.36	3.82		4.36	4.08		4.36	3.23
4.4	5.18		4.4	4.36		4.4	4.67		4.4	5.22		4.23	4.22		4.23	4.39		4.23	3.48		4.23	4.43
4.45	4.75		4.45	4.79		4.45	4.76		4.45	5.23		4.38	3.75		4.38	3.64		4.38	4.1		4.38	3.47
4	5.39		4	5.29		4	4.94		4	4.81		4.14	4.16		4.14	3.42		4.14	3.59		4.14	4.63
4.27	4.96		4.27	4.5		4.27	5.24		4.27	5.02		2.55	2.96		2.55	5.08		2.55	3.96		2.55	4.68
5.01	5.38		5.01	5.59		5.01	5.06		5.01	4.58		2.03	3.93		2.03	3.8		2.03	3.26		2.03	4.29
4.11	4.36		4.11	4.59		4.11	4.9		4.11	4.95		2.68	3.78		2.68	4.3		2.68	4.33		2.68	4.07
4.33	4.78		4.33	4.93		4.33	4.85		4.33	4.96		7.7	4.29		7.7	3.38		7.7	3.67		7.7	3.64
5.12	4.87		5.12	4.48		5.12	5.08		5.12	4.87		5.75	3.42		5.75	3.73		5.75	2.96		5.75	3.8
4.87	5.01		4.87	4.75		4.87	5.3		4.87	5.46		5.62	3.84		5.62	4.03		5.62	3.74		5.62	4.45
4.41	4.82		4.41	5.06		4.41	5.11		4.41	4.71		5.54	4.91		5.54	3.76		5.54	3.26		5.54	4.4
4.37	5.17		4.37	5.17		4.37	5.46		4.37	4.97		5.38	3.3		5.38	5.7		5.38	4.99		5.38	5.29
4	5.23		4	4.92		4	4.97		4	5.83		5.13	4.32		5.13	4.4		5.13	3.64		5.13	4.19
4.36	4.83		4.36	4.31		4.36	5.1		4.36	4.96		5.37	4.85		5.37	3.44		5.37	4.01		5.37	4.56
4.48	4.97		4.48	5.33		4.48	4.54		4.48	4.42		4.32	3.7		4.32	4.38		4.32	4.91		4.32	3.68
4.21	4.82		4.21	5.26		4.21	5.16		4.21	5.08		5.48	4.55		5.48	3.58		5.48	4.1		5.48	4.07
4.36	5.1		4.36	5.24		4.36	4.65		4.36	5.5		4.3	4.49		4.3	4.43		4.3	4.03		4.3	4.13
4.06	5.32		4.06	4.95		4.06	5		4.06	4.79		5.52	4.92		5.52	4.5		5.52	4.01		5.52	4.11
4	5.25		4	4.96		4	5.26		4	5.08		4.74	3.82		4.74	4.43		4.74	4.55		4.74	4.54
4.4	4.62		4.4	6.11		4.4	5.3		4.4	5.38		4.3	4.84		4.3	3.96		4.3	5.7		4.3	3.96
4.22	4.62		4.22	4.63		4.22	4.51		4.22	5.12		5.63	3.6		5.63	5.45		5.63	3.92		5.63	4.76
4.25	5.23		4.25	4.65		4.25	4.92		4.25	4.95		6.07	3.84		6.07	3.74		6.07	3.75		6.07	4.5
5.25	5.07		5.25	5.1		5.25	4.64		5.25	5.1		4.62	4.26		4.62	5.23		4.62	4.46		4.62	3.33
4.31	4.96		4.31	5.83		4.31	5.1		4.31	4.92		4.61	3.71		4.61	3.71		4.61	4.65		4.61	5.33
4.52	5.44		4.52	4.42		4.52	4.94		4.52	5.04		5.02	3.58		5.02	4.44		5.02	4.44		5.02	5.05
4.53	4.87		4.53	5.16		4.53	4.88		4.53	4.97		5.03	4.28		5.03	3.91		5.03	3.36		5.03	4.92
4.14	5.46		4.14	5.5		4.14	5.22		4.14	4.72		4.45	3.07		4.45	5.05		4.45	3.74		4.45	4.64
4.64	4.71		4.64	4.65		4.64	5.37		4.64	5.16		4.4	4.49		4.4	3.46		4.4	4.85		4.4	5.29
4.08	5.13		4.08	4.98		4.08	4.76		4.08	4.71		4.87	3.96		4.87	3.78		4.87	4.49		4.87	4.49
4	4.85		4	4.95		4	5.12		4	4.57		6.28	3.15		6.28	3.47		6.28	4.52		6.28	4.2
5.27	5.62		5.27	4.97		5.27	4.41		5.27	4.81		5.77	4.2		5.77	5.09		5.77	3.88		5.77	3.05
4	5.25		4	4.51		4	5.29		4	4.25		4.41	3.46		4.41	4.72		4.41	4.22		4.41	3.47
4.74	5.1		4.74	4.72		4.74	5.06		4.74	5.1		4.82	3.05		4.82	3.57		4.82	3.47		4.82	4.62
5.12	5.16		5.12	5.14		5.12	5.77		5.12	5.46		6.47	4.39		6.47	3.87		6.47	4.15		6.47	4.01
4	4.75		4	5.03		4	5.12		4	5.17		5.13	5.29		5.13	4.87		5.13	5.44		5.13	4.72
4.29	5.37		4.29	5		4.29	5.12		4.29	4.94		4.54	3.62		4.54	2.97		4.54	4		4.54	3.98
4	5.12		4	5.36		4	4.89		4	4.76		4.59	3.65		4.59	4.18		4.59	4.82		4.59	4.09
4	4.98		4	4.21		4	4.41		4	5.01		7.64	4.32		7.64	3.32		7.64	3.32		7.64	3.75
4.33	4.92		4.33	5.19		4.33	4.75		4.33	5		6.85	4.3		6.85	4.21		6.85	3.75		6.85	3.65
4.17	4.46		4.17	5.1		4.17	4.5		4.17	5.05		6.77	5.09		6.77	3.47		6.77	4.86		6.77	4.96
4.63	5.02		4.63	5.26		4.63	4.25		4.63	4.85		6.6	3.98		6.6	4.21		6.6	4.26		6.6	2.97
4.07	4.92		4.07	4.68		4.07	5.36		4.07	5.05		5.6	4.86		5.6	4.82		5.6	3.97		5.6	4.5
4.05	5.13		4.05	5.23		4.05	5.07		4.05	5.13		4.36	4.96		4.36	3.97		4.36	3.29		4.36	4.04
4	5.03		4	5.28		4	4.5		4	5.28		5.5	5.23		5.5	4.31		5.5	3.78		5.5	4.88
4.01	5.23		4.01	5.2		4.01	5.27		4.01	4.91		5.62	5.08		5.62	4.47		5.62	5.08		5.62	3.96
4.3	4.76		4.3	5.22		4.3	5.19		4.3	4.41		5.64	4.18		5.64	5.91		5.64	3.74		5.64	3.47
4	4.89		4	5		4	4.24		4	4.77		4.42	4.77		4.42	3.85		4.42	4.12		4.42	3.6
4.29	5.22		4.29	4.68		4.29	5.28		4.29	5.31		5.13	4.7		5.13	4.66		5.13	4.47		5.13	3.04
4.42	4.83		4.42	4.66		4.42	4.8		4.42	5.57		4	4.27		4	3.95		4	4.22		4	4.47
4.1	5.08		4.1	4.99		4.1	5.11		4.1	4.48		4.96	3.63		4.96	3.39		4.96	3.26		4.96	4.46
4	5.53		4	4.83		4	5.12		4	4.78		5.08	4.52		5.08	3.7		5.08	3.69		5.08	3.49
4.21	4.83		4.21	4.92		4.21	4.71		4.21	5.16		5.14	3.41		5.14	3.86		5.14	3.41		5.14	3.88
4.73	5.29		4.73	4.77		4.73	5.19		4.73	5.63		4.85	5.07		4.85	3.62		4.85	4.72		4.85	3.27
4.63	5.01		4.63	4.73		4.63	4.67		4.63	5.34		5.13	3.62		5.13	4.07		5.13	4.96		5.13	3.87
4	5.05		4	4.97		4	4.55		4	4.87		5.02	3.91		5.02	5.42		5.02	3.26		5.02	3.69
4.2	4.72		4.2	5.06		4.2	4.61		4.2	5.42		5.13	4.72		5.13	4.04		5.13	3.87		5.13	4
4	5		4	4.89		4	4.71		4	5.47		4.96	3.73		4.96	4.48		4.96	5.28		4.96	4.22
4	5.64		4	5.14		4	5.39		4	4.77		5.35	4		5.35	4.84		5.35	4.04		5.35	4.04
4	4.82		4	5.27		4	5.33		4	4.64		3.35	3.63		3.35	4		3.35	4.67		3.35	4.18
4.5	4.66		4.5	5.16		4.5	4.65		4.5	4.66		4.04	5.11		4.04	4.48		4.04	3.84		4.04	4.17
4.86	4.82		4.86	4.73		4.86	4.73		4.86	5.22		3.36	3.94		3.36	3.91		3.36	4.25		3.36	4.48
4.39	5.31		4.39	4.96		4.39	5.02		4.39	4.96
4.68	5.31		4.68	5.13		4.68	5.5		4.68	4.96
4.15	4.84		4.15	5.16		4.15	4.64		4.15	5.2
4.37	4.73		4.37	5.38		4.37	4.58		4.37	5.08
4	4.84		4	5.34		4	4.97		4	4.67
4.47	4.89		4.47	5.24		4.47	5.05		4.47	4.92
4	4.48		4	4.63		4	4.69		4	4.59
4.09	4.79		4.09	4.54		4.09	5.22		4.09	4.82
4.39	4.41		4.39	4.8		4.39	4.84		4.39	5.03
4	5.33		4	4.32		4	4.8		4	4.82
4.7	4.93		4.7	4.69		4.7	5.45		4.7	5.1
4.16	5.19		4.16	5.04		4.16	4.76		4.16	4.99
4.36	5.12		4.36	5.22		4.36	5.12		4.36	4.93
4.3	4.46		4.3	5.5		4.3	5.15		4.3	5.43
4.27	4.96		4.27	4.67		4.27	5.22		4.27	4.91
4	5.03		4	5.6		4	5.37		4	5.16
4.08	4.32		4.08	4.84		4.08	5.99		4.08	4.39
5.79	5.03		5.79	3.79		5.79	5.23		5.79	5.43
4.56	4.99		4.56	5.23		4.56	5.32		4.56	5.1
4.44	5.2		4.44	5		4.44	5.27		4.44	5.28
4.51	4.93		4.51	4.79		4.51	5.26		4.51	5
4.89	5.43		4.89	5.16		4.89	4.95		4.89	4.67
4.39	4.67		4.39	5.27		4.39	5.05		4.39	4.86
4.35	4.96		4.35	5.64		4.35	5.57		4.35	5.61
4.32	4.73		4.32	5.12		4.32	4.99		4.32	5.45
4.37	4.65		4.37	4.87		4.37	5.55		4.37	4.73
4	5.65		4	4.59		4	5.15		4	5.12
5.01	5.1		5.01	5.19		5.01	5.27		5.01	5.62
4.63	4.93		4.63	5.61		4.63	5.23		4.63	4.85
4.24	5.06		4.24	4.99		4.24	4.73		4.24	5.02
4.76	5.07		4.76	5.1		4.76	4.79		4.76	4.52
4.33	5.37		4.33	4.88		4.33	5		4.33	5.06
4.49	4.57		4.49	5.2		4.49	5.16		4.49	4.93
4.41	5.07		4.41	5.42		4.41	5.41		4.41	5.23
4.92	5.02		4.92	5.62		4.92	5.39		4.92	4.62
4.74	5.12		4.74	5.25		4.74	4.49		4.74	5
4.79	4.39		4.79	5.02		4.79	4.85		4.79	4.84
4.64	4.17		4.64	4.98		4.64	5.01		4.64	5.27
4	5.45		4	5.07		4	5.32		4	5
4.3	5.17		4.3	5.74		4.3	4.95		4.3	4.95
4.18	4.67		4.18	4.59		4.18	5.55		4.18	5.02
4.41	4.99		4.41	4.78		4.41	5.27		4.41	4.67
4.04	4.84		4.04	4.84		4.04	5.08		4.04	5.26
4.54	5.62		4.54	5.1		4.54	5.03		4.54	5.73
4.3	5.13		4.3	4.81		4.3	4.84		4.3	5.03
4.33	4.35		4.33	5.33		4.33	5.26		4.33	4.66
4.48	4.91		4.48	4.99		4.48	5.23		4.48	5.01
4.94	4.51		4.94	4.6		4.94	4.82		4.94	4.74
4.19	5.56		4.19	5.5		4.19	4.91		4.19	5.23
4.34	4.95		4.34	5.01		4.34	5.2		4.34	4.71
4.47	5.01		4.47	4.77		4.47	4.96		4.47	4.48
4.46	5.05		4.46	5.34		4.46	5.3		4.46	4.92
4.39	5.02		4.39	4.92		4.39	5.07		4.39	5.78
4.42	5.13		4.42	4.96		4.42	4.64		4.42	4.84
4.03	4.67		4.03	5.53		4.03	6.08		4.03	5.75
4.41	5.43		4.41	5.41		4.41	4.5		4.41	5.59
4.16	5.46		4.16	5.33		4.16	4.84		4.16	3.99
4.41	5.27		4.41	5		4.41	5.96		4.41	4.9
4.96	5.37		4.96	5.13		4.96	4.68		4.96	5.16
4	4.57		4	4.57		4	5		4	4.63
4.37	4.93		4.37	5.43		4.37	4.33		4.37	5.45
4	5.03		4	5.03		4	4.46		4	4.9
4.53	5.07		4.53	5.22		4.53	4.55		4.53	5.43
4.45	5.48		4.45	4.62		4.45	4.13		4.45	5.13
4.35	5.49		4.35	5.03		4.35	5.48		4.35	5.44
4.46	3.98		4.46	4.74		4.46	4.63		4.46	5.06
4	5.07		4	4.63		4	5.18		4	4.92
4.08	5.38		4.08	5.3		4.08	5.7		4.08	5.52
4.41	4.96		4.41	4.89		4.41	4.64		4.41	5.18
4.22	4.61		4.22	5.07		4.22	5.14		4.22	5.35
4.01	4.19		4.01	4.66		4.01	4.58		4.01	4.83
4.43	4.91		4.43	5.04		4.43	4.74		4.43	5.14
4.1	4.74		4.1	5.52		4.1	5.48		4.1	5.48
4.33	4.68		4.33	5.48		4.33	5.18		4.33	4.67
4.21	5.07		4.21	5.12		4.21	4.97		4.21	5.18
4.6	5.62		4.6	5		4.6	4.58		4.6	4.86
4.34	5.27		4.34	5.04		4.34	4.99		4.34	4.75
4	4.83		4	5.43		4	5.17		4	4.45
4.21	4.71		4.21	5.01		4.21	5.45		4.21	5.22
4.7	5.51		4.7	4.98		4.7	5.16		4.7	4.97
4.19	5.7		4.19	4.64		4.19	5.24		4.19	5.03
4.12	5.51		4.12	5.19		4.12	4.45		4.12	4.74
4	5.1		4	5.25		4	4.86		4	5.01
4.21	5.24		4.21	5.18		4.21	4.83		4.21	4.68
4.09	5.14		4.09	5.35		4.09	4.78		4.09	5.06
4.04	5.52		4.04	5.24		4.04	5.39		4.04	4.82
4.53	5.09		4.53	5.01		4.53	5.06		4.53	5.07
4.73	5.48		4.73	4.93		4.73	5.32		4.73	5.39
4.49	5.01		4.49	5.11		4.49	5.07		4.49	4.93
4.42	4.54		4.42	5.19		4.42	5.28		4.42	5.74
4.18	4.49		4.18	5.14		4.18	5.04		4.18	5.08
4	4.8		4	5.06		4	5.62		4	5.48
4	4.68		4	5.18		4	5.2		4	4.96
5.14	4.98		5.14	4.4		5.14	5.33		5.14	4.75
4.24	5.08		4.24	4.53		4.24	4.39		4.24	4.68
4.42	4.99		4.42	5.48		4.42	4.9		4.42	4.67
4.4	4.54		4.4	4.8		4.4	5.19		4.4	4.67
4.38	4.89		4.38	4.7		4.38	5.15		4.38	4.93
4.36	5.29		4.36	5.22		4.36	4.48		4.36	4.88
4	5.34		4	4.97		4	4.86		4	4.85
4	5.03		4	5.18		4	5.29		4	4.87
4.95	5.46		4.95	4.71		4.95	4.84		4.95	5.02
4.01	5.42		4.01	4.95		4.01	5.26		4.01	5.33
4.31	5.18		4.31	4.96		4.31	4.56		4.31	5.12
4.39	5.32		4.39	5.27		4.39	5.05		4.39	5.05
4.29	5.19		4.29	5.61		4.29	5.05		4.29	4.28
4.3	4.96		4.3	5.06		4.3	5.43		4.3	4.79
4.6	5.06		4.6	5.02		4.6	4.97		4.6	4.91
4	4.82		4	5.33		4	4.95		4	5.01
4.36	4.17		4.36	5.17		4.36	5		4.36	4.54
4.42	5.19		4.42	5.32		4.42	5.14		4.42	4.97
4.58	5.5		4.58	4.67		4.58	4.43		4.58	4.83
4.62	4.97		4.62	5.62		4.62	5.53		4.62	5.3
4.2	5.17		4.2	5.08		4.2	4.8		4.2	4.91
4.2	5.89		4.2	4.83		4.2	4.91		4.2	5.24
4.3	4.46		4.3	4.54		4.3	5.29		4.3	5.41
4.08	4.9		4.08	5.16		4.08	4.54		4.08	4.97
4.59	5.16		4.59	4.91		4.59	4.83		4.59	4.95
4.53	5.56		4.53	5.21		4.53	5.29		4.53	5.2
4.22	5.05		4.22	4.71		4.22	4.69		4.22	4.59
4.07	4.93		4.07	5.01		4.07	5.19		4.07	5.05
4.28	5.06		4.28	4.87		4.28	4.52		4.28	4.51
4.42	5.13		4.42	4.65		4.42	5.3		4.42	5.09
4.3	4.93		4.3	5.03		4.3	5.48		4.3	4.98
4.62	5.36		4.62	5.05		4.62	5.24		4.62	5.38
4.52	5.11		4.52	4.84		4.52	5.1		4.52	5.14
4.41	5.3		4.41	5.51		4.41	5.2		4.41	4.71
4.66	5.55		4.66	4.69		4.66	5.41		4.66	4.62
4.6	5.35		4.6	4.97		4.6	4.71		4.6	5.06
4.7	4.79		4.7	4.88		4.7	4.99		4.7	5.42
4.92	4.54		4.92	4.64		4.92	5.01		4.92	4.71
4.24	4.93		4.24	5.35		4.24	4.9		4.24	5.29
4.65	5.11		4.65	4.43		4.65	4.62		4.65	5.06
4	4.97		4	4.97		4	5.07		4	4.66
4	5.46		4	4.42		4	5.28		4	5.11
4	5.45		4	4.91		4	5.02		4	4.66
4.13	4.5		4.13	4.96		4.13	5.11		4.13	5.6
4.37	5.49		4.37	5.18		4.37	4.42		4.37	4.86
4.24	4.99		4.24	4.87		4.24	5.06		4.24	5.1
4	4.76		4	5.52		4	5.5		4	4.88
4	4.73		4	4.87		4	5.12		4	5.16
4.7	5.53		4.7	5.04		4.7	5.17		4.7	4.9
4.18	4.98		4.18	4.25		4.18	5.17		4.18	5.59
4.52	5.21		4.52	5.02		4.52	4.87		4.52	5.02
4	5.17		4	4.84		4	5.26		4	5.15
4.14	4.87		4.14	5.06		4.14	5.1		4.14	4.87
4.43	5.29		4.43	5.04		4.43	5.83		4.43	4.82
4.39	4.4		4.39	5.21		4.39	5.54		4.39	5
4	4.9		4	5.53		4	4.88		4	5.41
4.09	4.79		4.09	4.94		4.09	4.91		4.09	5.45
4.15	5.5		4.15	4.71		4.15	5.13		4.15	4.58
4.19	5.17		4.19	5.54		4.19	5.3		4.19	4.65
4	4.57		4	4.24		4	4.71		4	4.91
4.06	4.86		4.06	4.48		4.06	4.63		4.06	5.19
4.35	5.02		4.35	5.28		4.35	5.39		4.35	5.06
4.19	4.66		4.19	4.8		4.19	4.7		4.19	4.94
4.21	4.91		4.21	4.79		4.21	4.98		4.21	4.81
4.31	4.69		4.31	5.02		4.31	4.71		4.31	5.55
4	4.57		4	4.31		4	4.73		4	5.26
4	5.15		4	5.2		4	4.94		4	4.97
4.42	4.88		4.42	5.55		4.42	5.26		4.42	4.53
4.12	5.37		4.12	5.19		4.12	5.01		4.12	4.84
4.07	4.97		4.07	4.85		4.07	5		4.07	4.63
4.47	5.11		4.47	4.88		4.47	4.72		4.47	4.78
4.41	4.5		4.41	5.53		4.41	4.63		4.41	4.68
4.38	5.11		4.38	5.16		4.38	4.71		4.38	4.14
4.22	5.25		4.22	5.59		4.22	4.97		4.22	4.62
4.44	4.98		4.44	4.48		4.44	5.39		4.44	4.62
4.41	5.83		4.41	5.02		4.41	5.29		4.41	5.04
4.24	4.94		4.24	4.29		4.24	5.35		4.24	4.28
4.04	5.11		4.04	4.64		4.04	4.28		4.04	5.19
4.21	4.88		4.21	4.82		4.21	5.19		4.21	5.3
4.45	5.13		4.45	4.86		4.45	4.9		4.45	4.92
4.31	5.39		4.31	5.3		4.31	4.84		4.31	5.3
4.21	5.35		4.21	4.82		4.21	5.23		4.21	5.32
4.25	4.72		4.25	5.96		4.25	5.22		4.25	5.7
4	4.88		4	4.86		4	4.71		4	5.07
4.4	5.15		4.4	5.01		4.4	5.04		4.4	4.78
5.13	5.2		5.13	5.75		5.13	5.07		5.13	5.45
4.23	4.4		4.23	4.5		4.23	5.25		4.23	4.79
4	4.44		4	5.39		4	4.86		4	5.34
4.22	4.8		4.22	4.98		4.22	4.97		4.22	5.07
4.43	4.72		4.43	5.27		4.43	5.09		4.43	5.03
4.35	4.78		4.35	5		4.35	5.06		4.35	4.99
4.58	5.01		4.58	5.19		4.58	4.93		4.58	5.43
4.36	5.06		4.36	5.01		4.36	4.28		4.36	4.85
4.42	4.66		4.42	5.5		4.42	5.22		4.42	4.67
4.99	4.9		4.99	5.08		4.99	4.99		4.99	5.01
4.04	4.89		4.04	5.32		4.04	5.25		4.04	5.13
4	4.87		4	5.07		4	4.71		4	5.14
4.4	4.99		4.4	4.87		4.4	4.67		4.4	4.88
4.1	4.67		4.1	4.77		4.1	6.03		4.1	4.66
4.49	5.04		4.49	4.44		4.49	5.12		4.49	5.14
4.49	4.88		4.49	4.85		4.49	5.23		4.49	5.54
4.5	5.13		4.5	5.04		4.5	5.2		4.5	3.91
4.03	4.63		4.03	4.67		4.03	5.01		4.03	4.68
4.45	4.88		4.45	4.74		4.45	4.97		4.45	5.15
4	5.11		4	5.19		4	5.11		4	5.34
4.05	5.45		4.05	5.49		4.05	4.66		4.05	5.48
4	4.79		4	4.82		4	4.94		4	4.81
4.39	4.91		4.39	4.47		4.39	3.91		4.39	4.79
4.41	4.89		4.41	5.14		4.41	4.65		4.41	4.85
4	4.68		4	4.88		4	4.84		4	4.55
4.6	5.24		4.6	4.94		4.6	5.34		4.6	4.88
4.34	4.81		4.34	5.15		4.34	4.81		4.34	5.06
4.25	5.34		4.25	5.24		4.25	4.94		4.25	5.04
4.51	5.59		4.51	4.46		4.51	4.84		4.51	5.35
4.17	5.32		4.17	5.01		4.17	4.96		4.17	5.35
4.52	4.95		4.52	4.91		4.52	4.62		4.52	5.96
4.02	4.83		4.02	4.94		4.02	4.74		4.02	4.58
5.08	4.31		5.08	4.86		5.08	4.75		5.08	5.2
4.1	4.5		4.1	5.34		4.1	4.77		4.1	4.92
4	5.37		4	4.83		4	4.99		4	4.44
4	5.26		4	4.99		4	4.96		4	5.1
4.29	4.62		4.29	5.37		4.29	5.26		4.29	5.1
4.97	5.07		4.97	4.9		4.97	5.41		4.97	5.41
4	4.55		4	4.59		4	5.31		4	4.82
4	5.24		4	4.86		4	4.88		4	5.5
5.13	4.79		5.13	4.58		5.13	4.6		5.13	4.76
4.55	5.81		4.55	5.04		4.55	4.63		4.55	5.51
4.42	4.99		4.42	4.6		4.42	4.67		4.42	5.56
4.61	5.43		4.61	4.75		4.61	4.44		4.61	5.41
4.27	4.41		4.27	5.51		4.27	4.64		4.27	4.27
4.15	4.68		4.15	5.32		4.15	4.58		4.15	4.71
4.41	4.57		4.41	4.64		4.41	5.03		4.41	4.76
4	5.86		4	5.3		4	5.14		4	4.78
4.03	4.88		4.03	5.24		4.03	5.01		4.03	4.74
4.03	4.61		4.03	4.47		4.03	4.44		4.03	4.52
4.46	4.95		4.46	5.12		4.46	4.74		4.46	4.66
4.42	5.37		4.42	4.86		4.42	5.3		4.42	5.16
4.2	4.79		4.2	5.25		4.2	5.37		4.2	5.03
4.26	5.19		4.26	5.05		4.26	5.29		4.26	4.39
4	5.3		4	4.65		4	5.18		4	4.74
4.25	4.75		4.25	5.79		4.25	5.65		4.25	5.75
4.64	4.73		4.64	4.41		4.64	4.63		4.64	4.32
4.19	5.38		4.19	5.01		4.19	4.62		4.19	5.54
4	5.26		4	5.11		4	5.25		4	5.56
4.09	5.02		4.09	5.48		4.09	5.29		4.09	4.95
4.23	5.56		4.23	4.94		4.23	4.85		4.23	4.99
5.28	4.77		5.28	4.88		5.28	5.87		5.28	5.01
4.19	5.04		4.19	4.75		4.19	4.74		4.19	4.69
4.57	4.56		4.57	4.97		4.57	4.61		4.57	4.49
4.26	4.8		4.26	5.58		4.26	4.72		4.26	5.46
4.65	5.39		4.65	4.69		4.65	4.93		4.65	5.17
4.47	5.22		4.47	5.19		4.47	5.43		4.47	5.41
4.23	4.34		4.23	4.93		4.23	4.68		4.23	5.15
4.06	4.01		4.06	5.39		4.06	5.19		4.06	4.69
4	4.9		4	5.66		4	5.34		4	5.38
4.4	5.2		4.4	5.56		4.4	4.63		4.4	4.85
4.55	5.05		4.55	4.6		4.55	4.87		4.55	5
4.56	5.23		4.56	4.42		4.56	4.29		4.56	4.74
4.59	5.21		4.59	5.06		4.59	4.91		4.59	5.54
4.11	4.82		4.11	5.32		4.11	5.22		4.11	4.8
4.22	4.72		4.22	4.63		4.22	4.71		4.22	4.82
4.04	5.12		4.04	5		4.04	4.74		4.04	4.87
4	4.87		4	5.03		4	4.86		4	5.26
4.81	5.07		4.81	4.86		4.81	5.09		4.81	5.07
4.56	4.91		4.56	4.74		4.56	4.83		4.56	4.26
4.31	4.9		4.31	5.01		4.31	5.01		4.31	4.99
4.32	5.54		4.32	5.41		4.32	4.77		4.32	4.66
4.51	5.27		4.51	5.25		4.51	4.62		4.51	5.47
4.26	4.96		4.26	4.77		4.26	5.19		4.26	5.49
4.2	4.36		4.2	5.23		4.2	5.21		4.2	4.86
5.53	4.51		5.53	5.24		5.53	4.69		5.53	4.86
4	5		4	5.17		4	5.19		4	5.48
4.4	5.22		4.4	4.69		4.4	5.13		4.4	5.29
4.03	4.94		4.03	5.3		4.03	5.17		4.03	5.05
4.15	5.16		4.15	5.38		4.15	5.38		4.15	4.97
4.27	4.5		4.27	5.02		4.27	4.98		4.27	4.62
4	5.2		4	5.7		4	4.66		4	5.25
4.03	5.12		4.03	4.66		4.03	5.12		4.03	5.29
4.69	4.55		4.69	4.01		4.69	5.08		4.69	5.33
4.13	5.24		4.13	4.63		4.13	5.31		4.13	5.16
4.37	5.25		4.37	5.38		4.37	5.56		4.37	5
4.37	4.93		4.37	4.38		4.37	4.72		4.37	4.85
4.38	4.85		4.38	5.54		4.38	5.59		4.38	4.27
4.44	5.1		4.44	5.29		4.44	4.71		4.44	5.58
4.63	5.5		4.63	5.02		4.63	4.87		4.63	5.42
4.19	4.27		4.19	4.53		4.19	3.93		4.19	4.52
4	4.95		4	5.21		4	4.74		4	5.32
4	4.44		4	5.33		4	5.7		4	4.69
4.35	4.67		4.35	4.9		4.35	4.66		4.35	4.94
4.81	4.98		4.81	5.05		4.81	4.93		4.81	5.09
5.14	5.97		5.14	4.91		5.14	5.13		5.14	4.89
4.49	4.79		4.49	5.11		4.49	4.37		4.49	5.47
4.08	5.29		4.08	4.67		4.08	5.45		4.08	5.13
4.7	4.79		4.7	5.54		4.7	5.42		4.7	5.54
4.43	5.09		4.43	5.27		4.43	5.11		4.43	4.9
4.71	4.35		4.71	4.38		4.71	4.67		4.71	4.48
4.29	4.92		4.29	5.51		4.29	5.65		4.29	4.48
4.96	4.11		4.96	5.08		4.96	4.65		4.96	4.95
4.27	5.05		4.27	4.62		4.27	4.81		4.27	5.19
4.36	5.16		4.36	4.5		4.36	5.18		4.36	4.86
4	5.53		4	4.88		4	4.85		4	5.16
4.46	4.98		4.46	4.49		4.46	4.87		4.46	5.13
4.46	5.21		4.46	5.2		4.46	5.36		4.46	5.31
4.31	5.4		4.31	4.51		4.31	4.55		4.31	5.77
4.25	5.43		4.25	4.92		4.25	4.78		4.25	5.15
4.37	5.23		4.37	4.84		4.37	5.05		4.37	5.01
4.3	4.84		4.3	5.84		4.3	5.12		4.3	5.17
4	4.52		4	5.16		4	5.55		4	4.94
4.42	5.06		4.42	4.87		4.42	4.93		4.42	5.37
4.29	4.48		4.29	4.95		4.29	5.59		4.29	5.41
4.91	4.81		4.91	4.93		4.91	4.52		4.91	5.96
4.25	5.34		4.25	5.1		4.25	5.49		4.25	5.22
4.49	5.5		4.49	4.91		4.49	5.08		4.49	4.56
5.15	5.02		5.15	4.98		5.15	4.98		5.15	4.83
4	4.66		4	4.44		4	4.8		4	5.56
4.4	4.5		4.4	4.88		4.4	4.52		4.4	5.44
4.36	5.07		4.36	5.55		4.36	4.67		4.36	4.84
4.15	5.26		4.15	4.94		4.15	5.18		4.15	4.66
4.1	4.63		4.1	4.44		4.1	5.42		4.1	5.22
4.21	4.27		4.21	5.48		4.21	4.98		4.21	4.99
4.31	4.99		4.31	5.19		4.31	4.57		4.31	5
4.12	4.39		4.12	5.08		4.12	4.59		4.12	4.11
4.6	5.29		4.6	5.08		4.6	4.58		4.6	4.95
4.09	4.91		4.09	4.69		4.09	4.4		4.09	5.42
4	4.98		4	4.59		4	5.13		4	5.11
4.53	5.09		4.53	5.33		4.53	4.96		4.53	4.99
4.33	5.43		4.33	5.67		4.33	5.16		4.33	5.08
4.14	5.07		4.14	4.76		4.14	4.97		4.14	4.9
4.4	4.99		4.4	5.01		4.4	4.93		4.4	5.6
4.52	5.06		4.52	4.84		4.52	5.04		4.52	5.07
4.34	4.9		4.34	4.79		4.34	5.21		4.34	4.86
4.73	5.27		4.73	4.74		4.73	4.76		4.73	4.97
5.02	4.62		5.02	5.96		5.02	5.13		5.02	4.98
4.41	4.53		4.41	5.12		4.41	4.89		4.41	5.19
4.12	4.68		4.12	5.29		4.12	5.03		4.12	4.95
4	4.89		4	5.44		4	4.79		4	5.2
4.06	4.37		4.06	4.77		4.06	5.22		4.06	4.83
4.48	5.4		4.48	4.63		4.48	5.12		4.48	5.01
4.57	5.41		4.57	4.9		4.57	4.75		4.57	4.93
4.57	4.54		4.57	5.59		4.57	5.19		4.57	4.67
4.17	5.33		4.17	4.11		4.17	5.15		4.17	5.14
4.38	4.75		4.38	4.91		4.38	5.63		4.38	4.07
4	4.46		4	5.41		4	4.66		4	5.33
4	4.43		4	4.57		4	5.2		4	5.82
4.84	4.67		4.84	5.12		4.84	5.1		4.84	4.72
4.57	4.96		4.57	5.13		4.57	5.47		4.57	4.81
4.35	5.24		4.35	4.68		4.35	5.26		4.35	4.64
4.71	4.41		4.71	5.02		4.71	4.06		4.71	5.25
4.07	4.74		4.07	4.75		4.07	4.93		4.07	4.53
4	4.94		4	4.46		4	5.04		4	5.18
4	5.73		4	5.19		4	4.9		4	5.23
4.29	5.25		4.29	5.13		4.29	5.08		4.29	5.29
4.34	5.13		4.34	4.94		4.34	4.71		4.34	5.21
4.74	5.12		4.74	4.96		4.74	5.07		4.74	5.26
4.78	5.19		4.78	4.6		4.78	4.74		4.78	4.8
5.33	4.82		5.33	4.82		5.33	5.2		5.33	4.79
4	4.56		4	5.13		4	5.21		4	4.48
4	4.67		4	4.99		4	4.79		4	5.26
4	4.76		4	5.61		4	4.68		4	4.83
5.01	5.72		5.01	4.83		5.01	5.17		5.01	4.94
4.73	5		4.73	5.25		4.73	5.01		4.73	4.95
4.67	4.68		4.67	5.18		4.67	5.43		4.67	5.13
4.76	5.22		4.76	5.43		4.76	4.77		4.76	5.18
4.24	5.26		4.24	5.15		4.24	4.72		4.24	4.69
4.52	4.64		4.52	4.67		4.52	5.49		4.52	5.11
4	5		4	4.59		4	5.12		4	4.85
4.3	5.07		4.3	4.36		4.3	4.41		4.3	5.34
4.37	5.38		4.37	4.79		4.37	5.19		4.37	5.08
4.2	4.46		4.2	5.25		4.2	5.14		4.2	5.5
4.8	4.9		4.8	4.71		4.8	5.24		4.8	5.03
4.44	5.21		4.44	4.65		4.44	5.06		4.44	4.94
4.47	5.26		4.47	5.32		4.47	5.19		4.47	4.9
4.55	5.23		4.55	4.96		4.55	4.72		4.55	5.08
4.23	5.27		4.23	5.44		4.23	4.85		4.23	5.21
4.63	4.63		4.63	4.99		4.63	5.02		4.63	5.61
4.1	5.06		4.1	4.66		4.1	5		4.1	5.3
4	5.45		4	5.06		4	4.83		4	4.86
4.51	5.55		4.51	5.6		4.51	5.07		4.51	4.98
4	4.85		4	5.36		4	5.3		4	4.66
4.23	5.13		4.23	4.85		4.23	4.86		4.23	4.61
4.39	5.06		4.39	4.9		4.39	4.82		4.39	4.74
4.46	5.35		4.46	5.31		4.46	5.02		4.46	4.79
4.13	5.02		4.13	5.57		4.13	5.23		4.13	4.86
5.07	5.4		5.07	4.75		5.07	4.82		5.07	4.98
4.57	4.97		4.57	5.11		4.57	5.29		4.57	5.1
4	5.13		4	4.63		4	4.8		4	5.11
4.31	4.76		4.31	4.85		4.31	5.11		4.31	4.92
4.73	5.12		4.73	4.86		4.73	5.3		4.73	4.6
4.41	5.09		4.41	4.47		4.41	5.26		4.41	4.59
4.07	4.81		4.07	5.06		4.07	5.37		4.07	4.6
4.11	5.02		4.11	4.69		4.11	4.8		4.11	4.67
4.46	4.98		4.46	4.93		4.46	5.22		4.46	5.73
4.4	4.91		4.4	4.88		4.4	5.06		4.4	4.62
4	4.61		4	5.34		4	4.55		4	5.32
4.16	3.79		4.16	5.11		4.16	4.74		4.16	5.19
4.2	4.99		4.2	4.97		4.2	5.45		4.2	5.06
4.26	5.31		4.26	5.36		4.26	4.98		4.26	4.28
4.26	3.99		4.26	4.85		4.26	4.91		4.26	5.23
4	4.76		4	4.81		4	5.34		4	5.27
4.8	4.51		4.8	5.61		4.8	5.6		4.8	5.37
4.33	4.63		4.33	5.09		4.33	5.34		4.33	5.11
4.45	5.3		4.45	4.97		4.45	4.9		4.45	5.06
4	4.65		4	4.52		4	5.11		4	5.07
4	5.5		4	5.38		4	4.85		4	5.41
4.5	5.22		4.5	5.23		4.5	5		4.5	4.37
4.02	5.34		4.02	5.53		4.02	4.59		4.02	5.03
5.2	5.18		5.2	5.1		5.2	4.91		5.2	4.75
4.4	5.03		4.4	5.23		4.4	5.34		4.4	4.97
5.2	5.78		5.2	4.5		5.2	4.88		5.2	5.03
4.42	5.2		4.42	4.72		4.42	5.01		4.42	4.87
4.4	5.43		4.4	4.93		4.4	5.11		4.4	4.78
4	5.27		4	4.76		4	5.2		4	4.71
5.1	5.46		5.1	5.22		5.1	4.94		5.1	4.97
4	5.13		4	5.11		4	4.85		4	4.99
4.21	4.89		4.21	5.34		4.21	5.12		4.21	5.2
4	4.57		4	4.92		4	4.81		4	4.73
4	4.8		4	5.35		4	5.46		4	4.94
5.07	4.72		5.07	4.84		5.07	5.32		5.07	5.28
4.51	4.47		4.51	5.78		4.51	4.36		4.51	5.61
4.49	5.35		4.49	5.2		4.49	4.24		4.49	4.83
4.09	5.38		4.09	4.83		4.09	5.15		4.09	4.24
4.14	6.08		4.14	4.66		4.14	4.65		4.14	4.48
4.33	4.66		4.33	4.88		4.33	5.3		4.33	4.76
4	5.69		4	4.89		4	4.75		4	4.68
4.05	4.64		4.05	5.1		4.05	5.05		4.05	4.74
4.3	5.03		4.3	4.81		4.3	5.1		4.3	5.02
4	5.03		4	5.19		4	5.05		4	4.09
4.23	5.07		4.23	5.52		4.23	4.47		4.23	5.18
4.49	5.03		4.49	5.39		4.49	5.31		4.49	4.93
4.46	4.8		4.46	5.07		4.46	5.09		4.46	5.42
4.56	4.78		4.56	5.1		4.56	4.85		4.56	5.49
4.11	4.79		4.11	4.43		4.11	4.51		4.11	4.83
5.38	5.41		5.38	5.12		5.38	5.74		5.38	4.82
4.65	4.83		4.65	4.86		4.65	4.68		4.65	5.02
4.67	4.74		4.67	4.71		4.67	5.23		4.67	4.89
4.24	4.69		4.24	5.55		4.24	4.9		4.24	5.53
4.31	4.28		4.31	4.68		4.31	4.28		4.31	5.4
4.34	5.14		4.34	5.3		4.34	5.35		4.34	5.16
4.53	6.06		4.53	4.99		4.53	5.14		4.53	5.53
4.82	4.72		4.82	5.07		4.82	5.88		4.82	5.64
4.18	4.45		4.18	4.55		4.18	4.96		4.18	4.84
4.19	4.52		4.19	5.04		4.19	4.96		4.19	5.02
4.28	5.18		4.28	4.83		4.28	4.72		4.28	4.93
5.02	4.68		5.02	5.4		5.02	4.81		5.02	4.98
4	5.56		4	4.81		4	5.52		4	4.99
4	5		4	5.45		4	5.39		4	5.14
4.1	4.93		4.1	5.56		4.1	4.43		4.1	4.75
4.12	4.52		4.12	4.76		4.12	5.39		4.12	5.15
4.5	5.15		4.5	5.17		4.5	6.08		4.5	4.98
4.31	5.14		4.31	4.43		4.31	5.37		4.31	4.29
4.11	5.12		4.11	4.54		4.11	5.06		4.11	5.22
4.3	4.95		4.3	4.79		4.3	5.1		4.3	4.98
4.22	5.46		4.22	5.08		4.22	5.56		4.22	5.45
4	4.86		4	4.72		4	5.11		4	4.91
4.17	5.02		4.17	5.65		4.17	4.93		4.17	4.95
4.44	5.22		4.44	5.22		4.44	4.71		4.44	5.06
4.31	4.89		4.31	4.19		4.31	4.83		4.31	5
4.33	4.85		4.33	4.99		4.33	5.06		4.33	4.87
4.54	4.34		4.54	4.95		4.54	4.85		4.54	4.49
4	5.33		4	4.87		4	4.72		4	5.32
4	5.05		4	5.3		4	4.72		4	4.99
4.8	5.3		4.8	5		4.8	5.31		4.8	5.16
4.13	4.66		4.13	5.48		4.13	5.4		4.13	4.7
4.5	4.66		4.5	5.1		4.5	4.75		4.5	4.8
4.13	4.81		4.13	5.03		4.13	5.02		4.13	4.94
4	5.1		4	4.5		4	4.78		4	4.96
4.02	5.1		4.02	4.95		4.02	4.66		4.02	4.33
4.04	5.02		4.04	5.06		4.04	5.04		4.04	5.22
4.29	5.26		4.29	5.05		4.29	5.02		4.29	5.19
4.44	4.8		4.44	4.84		4.44	5.46		4.44	5.03
4.41	5.58		4.41	5.32		4.41	4.88		4.41	5.43
4.42	4.79		4.42	5.29		4.42	5.42		4.42	5.18
4.29	5.07		4.29	4.82		4.29	4.85		4.29	5.63
4.26	4.97		4.26	5.57		4.26	5.22		4.26	4.76
4	5.37		4	4.78		4	4.84		4	5.16
4.04	4.95		4.04	5.22		4.04	5.17		4.04	4.27
4.17	5.03		4.17	5.15		4.17	5.43		4.17	4.61
4.16	4.84		4.16	5.18		4.16	5.03		4.16	5.71
4.44	4.84		4.44	5.36		4.44	5		4.44	5.37
4.54	4.74		4.54	5.44		4.54	5.22		4.54	4.81
4.64	4.66		4.64	4.9		4.64	4.47		4.64	5.3
4	4.99		4	5.43		4	5.3		4	4.85
4.23	5.29		4.23	5.53		4.23	4.29		4.23	4.88
4.08	5		4.08	5.17		4.08	4.34		4.08	4.79
4.25	5.49		4.25	5.19		4.25	5.01		4.25	5.35
4.02	4.94		4.02	4.6		4.02	5.58		4.02	5.13
4.26	5.03		4.26	4.62		4.26	4.5		4.26	5.04
4	4.96		4	5.35		4	5.25		4	4.92
4	5.42		4	4.5		4	5.35		4	5.23
4.48	4.81		4.48	4.85		4.48	4.93		4.48	5.19
4.54	5.24		4.54	4.71		4.54	5.14		4.54	5.32
4.2	5.08		4.2	5.2		4.2	5		4.2	4.62
4.52	5.63		4.52	4.83		4.52	4.91		4.52	4.59
4.13	4.74		4.13	5.23		4.13	5		4.13	4.42
4.58	5.35		4.58	4.58		4.58	4.94		4.58	4.83
4.24	5.24		4.24	5.23		4.24	4.94		4.24	4.87
4.16	5.22		4.16	4.87		4.16	5.11		4.16	5.23
4.76	5.17		4.76	4.98		4.76	5.1		4.76	5.5
4.06	4.14		4.06	4.99		4.06	5.16		4.06	4.38
5.15	4.88		5.15	5.09		5.15	4.77		5.15	4.63
4.42	4.71		4.42	4.74		4.42	5.42		4.42	4.93
4.45	5.68		4.45	5.04		4.45	5.43		4.45	5.09
4.36	4.96		4.36	5.1		4.36	4.92		4.36	4.37
4.19	4.87		4.19	4.78		4.19	5.16		4.19	4.74
4.62	5.55		4.62	5.44		4.62	4.64		4.62	5.1
4.24	5.31		4.24	5.07		4.24	4.47		4.24	5.57
4.72	4.24		4.72	5.1		4.72	5.43		4.72	5.39
4.51	4.83		4.51	5.39		4.51	4.62		4.51	4.16
4.03	4.63		4.03	4.38		4.03	5.23		4.03	5.68
4.32	4.8		4.32	4.67		4.32	4.85		4.32	5.36
4.11	4.59		4.11	5.68		4.11	4.99		4.11	4.75
4.34	5.34		4.34	5.46		4.34	5.66		4.34	5.37
4	5.64		4	4.8		4	4.89		4	5.3
4.41	5.26		4.41	5.3		4.41	5.09		4.41	5.09
4	5.18		4	3.83		4	5.2		4	4.85
4	5.23		4	5.2		4	5.19		4	5.27
5.45	5.05		5.45	5.26		5.45	4.87		5.45	5.28
4	4.47		4	4.96		4	5.32		4	5.8
4.41	4.97		4.41	4.44		4.41	4.98		4.41	4.72
4.8	4.68		4.8	4.92		4.8	4.9		4.8	5.08
4.25	5.46		4.25	5.02		4.25	4.85		4.25	5.64
4.23	5.46		4.23	5.2		4.23	5.52		4.23	4.92
4	5.3		4	5.07		4	4.89		4	4.78
4.13	4.52		4.13	5.14		4.13	5.27		4.13	5.24
4.04	4.95		4.04	5.08		4.04	5.06		4.04	5.1
4.36	4.82		4.36	4.78		4.36	5.23		4.36	5.07
4.33	4.8		4.33	4.72		4.33	5.15		4.33	4.69
4.27	5.07		4.27	5.63		4.27	5.1		4.27	5.26
4.5	4.96		4.5	4.88		4.5	5.1		4.5	4.7
4.75	4.58		4.75	4.92		4.75	5.78		4.75	4.52
4	5.27		4	5.03		4	5.47		4	5.69
4.46	5.07		4.46	4.45		4.46	4.67		4.46	5.05
5.11	5.38		5.11	5.54		5.11	5.68		5.11	5.53
4.07	5.05		4.07	4.68		4.07	4.81		4.07	5.33
4.39	4.89		4.39	4.82		4.39	4.64		4.39	5.23
4.64	4.8		4.64	4.8		4.64	5.46		4.64	5.15
4.38	4.71		4.38	5.39		4.38	5.52		4.38	4.63
4.69	5.15		4.69	4.27		4.69	5.38		4.69	5.69
4	5.04		4	5.46		4	5.06		4	5.19
4	4.66		4	4.89		4	5.06		4	5.26
4	5.21		4	4.77		4	5.14		4	5.2
4	5.54		4	4.97		4	4.6		4	4.97
4.21	5.01		4.21	5.41		4.21	5.03		4.21	4.97
4.26	4.93		4.26	4.65		4.26	5.07		4.26	5.39
4.28	5.7		4.28	5.15		4.28	5.3		4.28	4.94
4.63	4.8		4.63	5		4.63	4.97		4.63	5.2
4.36	4.4		4.36	4.82		4.36	4.8		4.36	5.28
4.3	4.85		4.3	4.82		4.3	4.44		4.3	5.11
4.21	4.87		4.21	4.86		4.21	5.07		4.21	5.44
4.06	5.21		4.06	5.15		4.06	4.64		4.06	5.06
4.14	5.38		4.14	5.38		4.14	4.74		4.14	5.07
4.33	5.41		4.33	4.88		4.33	5.02		4.33	5.05
4.36	5.3		4.36	5.88		4.36	4.78		4.36	4.66
4.37	4.89		4.37	5.65		4.37	4.62		4.37	4.91
4.83	5.27		4.83	4.47		4.83	5.14		4.83	3.87
4.22	4.92		4.22	5.1		4.22	4.88		4.22	5.09
4.28	4.34		4.28	5.01		4.28	4.99		4.28	5.11
4.59	4.16		4.59	4.55		4.59	5.26		4.59	5.1
4	4.64		4	4.31		4	5		4	5.34
4	5.38		4	5.52		4	5.3		4	4.71
4	4.7		4	5.07		4	5.41		4	4.66
4.19	5.32		4.19	4.72		4.19	4.92		4.19	5.01
4.14	4.85		4.14	4.99		4.14	5		4.14	4.88
4.62	4.75		4.62	5.41		4.62	5.61		4.62	5.14
4.46	4.55		4.46	5.18		4.46	5.27		4.46	5.33
4.37	5.21		4.37	4.9		4.37	4.88		4.37	4.58
4.32	4.86		4.32	4.72		4.32	5.1		4.32	5.41
4.73	4.84		4.73	4.03		4.73	5.26		4.73	4.92
4.46	5.25		4.46	4.99		4.46	5.17		4.46	5.09
4.44	5.58		4.44	4.21		4.44	5.26		4.44	5.28
4.32	5.55		4.32	5.43		4.32	5.11		4.32	4.96
4.17	5.21		4.17	4.69		4.17	5.41		4.17	4.42
4	5.07		4	4.95		4	5.14		4	5.2
4.38	5.16		4.38	4.97		4.38	5.3		4.38	5.58
4	4.75		4	5.02		4	4.54		4	5.47
4	5.02		4	4.94		4	5.56		4	5.08
4.15	4.71		4.15	4.68		4.15	5		4.15	4.95
4.67	4.01		4.67	5.19		4.67	5.73		4.67	4.69
4	5.56		4	5.1		4	4.16		4	5.7
4.53	4.92		4.53	5.56		4.53	4.57		4.53	4.82
4	5.19		4	5.05		4	4.88		4	4.88
4.37	5.37		4.37	5.44		4.37	5.03		4.37	4.91
4.24	4.82		4.24	5.14		4.24	3.85		4.24	5.14
4.17	4.99		4.17	5.04		4.17	5.03		4.17	5.46
4	4.5		4	4.84		4	4.47		4	5.47
4	5.08		4	4.59		4	5.27		4	4.12
4.5	5.3		4.5	4.92		4.5	5.11		4.5	4.6
4.36	5.43		4.36	4.6		4.36	4.6		4.36	4.89
4.31	4.82		4.31	4.12		4.31	4.77		4.31	4.78
4.42	5.44		4.42	5.23		4.42	4.9		4.42	4.98
4.35	5.12		4.35	4.98		4.35	4.91		4.35	5.36
4	5.02		4	5.37		4	5.1		4	5.34
5.02	5.14		5.02	5.61		5.02	5.18		5.02	5.5
4	5.32		4	5.78		4	4.24		4	5.29
4.4	5.47		4.4	4.4		4.4	5.21		4.4	4.88
4.37	4.6		4.37	4.27		4.37	5.02		4.37	4.48
4.28	5.04		4.28	4.8		4.28	4.56		4.28	4.41
4.91	5.04		4.91	5.57		4.91	4.79		4.91	4.98
4	5.69		4	5.22		4	5.41		4	4.66
4.53	4.93		4.53	4.55		4.53	5.17		4.53	5.54
4.26	4.12		4.26	4.48		4.26	5.17		4.26	5.33
4.43	5.05		4.43	4.91		4.43	5.17		4.43	4.86
4.58	5.2		4.58	4.58		4.58	5.12		4.58	5.02
4	4.88		4	5.25		4	4.42		4	4.95
4.02	5.66		4.02	4.75		4.02	5.19		4.02	4.32
4.36	5.18		4.36	5.33		4.36	4.63		4.36	5.48
4	5.25		4	4.92		4	5.12		4	5.08
4.12	4.87		4.12	5.35		4.12	4.83		4.12	4.89
5.33	4.79		5.33	5.28		5.33	4.53		5.33	5.66
4.38	4.9		4.38	5.26		4.38	4.6		4.38	5.39
4.23	4.99		4.23	5.02		4.23	4.93		4.23	5.37
5.29	4.47		5.29	5.19		5.29	5.86		5.29	4.63
4.41	5.54		4.41	5.3		4.41	4.64		4.41	5
5.26	4.75		5.26	5.66		5.26	5.84		5.26	4.54
4.2	5.1		4.2	5.08		4.2	4.27		4.2	4.9
4.01	5.3		4.01	5.14		4.01	5.29		4.01	4.71
4	5.19		4	5.05		4	4.55		4	4.67
4.72	5.25		4.72	4.61		4.72	5.18		4.72	5.19
4.84	4.94		4.84	4.56		4.84	4.91		4.84	5.12
4.78	4.57		4.78	4.99		4.78	4.78		4.78	4.88
4.5	4.93		4.5	4.9		4.5	5.25		4.5	4.8
4.33	5.07		4.33	5.1		4.33	4.75		4.33	4.95
4.32	5.07		4.32	5.21		4.32	5.18		4.32	5.72
4.31	5.39		4.31	4.71		4.31	5.33		4.31	5.21
5.34	5.07		5.34	4.49		5.34	4.97		5.34	4.79
4.96	4.73		4.96	4.5		4.96	5.26		4.96	4.95
4.34	5.21		4.34	5.34		4.34	4.44		4.34	5.26
4.82	4.73		4.82	4.8		4.82	4.92		4.82	4.18
4.4	4.92		4.4	5.29		4.4	5.05		4.4	5.41
4.05	4.78		4.05	5.06		4.05	5.61		4.05	5.27
4.5	4.81		4.5	5.49		4.5	4.31		4.5	4.94
4.75	5.01		4.75	4.62		4.75	4.61		4.75	4.77
4.19	4.73		4.19	4.76		4.19	4.85		4.19	5.45
4	4.69		4	5.07		4	4.72		4	4.85
4.47	4.73		4.47	5.06		4.47	4.89		4.47	4.82
4.71	4.85		4.71	5.2		4.71	5.09		4.71	5.53
4.16	5.17		4.16	5.17		4.16	4.73		4.16	5.03
4.19	5.06		4.19	4.98		4.19	5.1		4.19	5.13
4.37	4.75		4.37	5.16		4.37	4.67		4.37	4.46
5.47	5.39		5.47	5.59		5.47	4.92		5.47	5.15
4	4.31		4	5.4		4	4.45		4	5.01
5.03	5.05		5.03	4.94		5.03	4.76		5.03	4.63
4.05	5.14		4.05	5.02		4.05	3.92		4.05	4.81
4.43	5.4		4.43	5.41		4.43	5.16		4.43	4.7
4	5.41		4	4.8		4	5.01		4	5.16
4.52	4.94		4.52	4.72		4.52	4.79		4.52	5.05
4.52	4.63		4.52	5.43		4.52	5.35		4.52	4.85
4.4	5.23		4.4	5.45		4.4	5.38		4.4	5.18
4.37	4.82		4.37	5.6		4.37	4.99		4.37	5.13
4.23	4.48		4.23	6.01		4.23	5.16		4.23	4.81
4.43	4.89		4.43	5		4.43	5.07		4.43	4.87
4.73	5.29		4.73	4.98		4.73	4.87		4.73	4.86
4.39	5.31		4.39	5.26		4.39	4.86		4.39	5.28
4.8	6.01		4.8	4.86		4.8	5.07		4.8	4.42
4.42	5.35		4.42	5.01		4.42	5.4		4.42	4.95
5.23	4.81		5.23	5.26		5.23	4.95		5.23	4.99
5.16	4.98		5.16	5.08		5.16	4.89		5.16	5.1
4.37	5.19		4.37	4.78		4.37	5.04		4.37	4.85
4.31	5.08		4.31	4.37		4.31	4.72		4.31	5.34
4.83	5.03		4.83	5.5		4.83	4.58		4.83	5.3
5.04	4.89		5.04	5.16		5.04	4.67		5.04	4.79
4.85	5.33		4.85	4.75		4.85	5.19		4.85	4.86
4.45	4.37		4.45	5.36		4.45	6.05		4.45	5.15
4.3	4.89		4.3	4.98		4.3	4.74		4.3	4.41
4.54	4.97		4.54	4.48		4.54	4.86		4.54	4.33
4.36	5		4.36	4.42		4.36	4.78		4.36	4.79
4.36	4.72		4.36	5.08		4.36	5.39		4.36	5.56
4.56	5.12		4.56	5.09		4.56	4.75		4.56	5.2
5.29	4.95		5.29	4.69		5.29	4.87		5.29	5.37
4.58	5.34		4.58	5		4.58	4.86		4.58	5.66
4.2	5.15		4.2	4.83		4.2	4.89		4.2	5.79
4.37	5		4.37	5.31		4.37	5.03		4.37	4.37
5.03	4.71		5.03	4.67		5.03	5.3		5.03	4.26
4.7	4.56		4.7	5.11		4.7	4.99		4.7	4.99
4.48	5.11		4.48	5.3		4.48	4.79		4.48	4.55
4.48	5.76		4.48	5.42		4.48	5.53		4.48	4.74
4.11	4.52		4.11	5.17		4.11	4.88		4.11	4.81
4.44	5.65		4.44	5.29		4.44	4.56		4.44	5.06
4.55	5.37		4.55	4.89		4.55	4.89		4.55	4.55
4.79	4.78		4.79	4.47		4.79	4.52		4.79	5.41
4.34	5.14		4.34	5.56		4.34	4.57		4.34	5.32
4.7	5.09		4.7	5.16		4.7	5.2		4.7	5.19
4	4.73		4	5.12		4	5.16		4	5.07
4.91	4.09		4.91	4.95		4.91	5.14		4.91	5.11
5.2	4.87		5.2	4.99		5.2	5.06		5.2	5.3
4.9	5.34		4.9	4.86		4.9	4.86		4.9	6.22
4.71	5.46		4.71	5.54		4.71	5.06		4.71	4.81
4.6	5		4.6	5.01		4.6	5.24		4.6	5.12
4.56	4.98		4.56	5.59		4.56	5.69		4.56	4.85
5.04	5.09		5.04	4.93		5.04	5.15		5.04	5.33
4.52	4.81		4.52	5.07		4.52	5.32		4.52	5.36
4.18	5		4.18	5.11		4.18	5.42		4.18	4.7
4.32	4.96		4.32	5.46		4.32	5.07		4.32	4.28
4	5.43		4	5.02		4	5.55		4	5.57
4.34	5.02		4.34	5.17		4.34	4.98		4.34	5.19
4.33	4.93		4.33	5.29		4.33	4.89		4.33	4.66
5.11	5.26		5.11	4.6		5.11	4.67		5.11	5.24
4.24	5.18		4.24	4.28		4.24	5.34		4.24	4.79
4	5.5		4	4.8		4	5.12		4	4.6
4.43	5.54		4.43	5.16		4.43	5.32		4.43	5.02
4.45	5.25		4.45	4.79		4.45	5.06		4.45	5
4.23	5.24		4.23	4.6		4.23	5.1		4.23	4.92
4.29	4.56		4.29	5.36		4.29	5.32		4.29	5.33
5.1	5.02		5.1	5.24		5.1	4.66		5.1	5.69
4.57	4.8		4.57	5.18		4.57	4.96		4.57	4.97
4.56	5.36		4.56	4.9		4.56	4.85		4.56	5.4
4.57	4.78		4.57	5.24		4.57	4.6		4.57	4.54
4.46	5.08		4.46	4.73		4.46	5.39		4.46	5.1
4.51	5.15		4.51	4.43		4.51	5.16		4.51	5.42
4.48	4.7		4.48	5.07		4.48	5.02		4.48	5.05
4.53	5.16		4.53	4.32		4.53	5.22		4.53	4.14
4.05	4.77		4.05	5		4.05	4.53		4.05	5.27
4.39	5.69		4.39	4.86		4.39	5.19		4.39	5.54
4.84	5.21		4.84	5.49		4.84	5.21		4.84	4.71
4.45	5.33		4.45	4.8		4.45	5.32		4.45	5.18
4.21	5.98		4.21	4.97		4.21	5.83		4.21	4.59
4.22	5.01		4.22	5.04		4.22	5.19		4.22	4.59
4.36	5.3		4.36	4.44		4.36	5.3		4.36	5.15
4.72	4.18		4.72	5.18		4.72	5.17		4.72	5.43
4.5	5.04		4.5	5.12		4.5	4.43		4.5	4.88
4.2	4.73		4.2	4.59		4.2	5.42		4.2	5.53
4.48	5.18		4.48	4.7		4.48	5.36		4.48	4.49
4	4.78		4	5.87		4	4.62		4	4.85
4	5.32		4	5.06		4	5.29		4	4.81
5.28	4.81		5.28	4.87		5.28	5.02		5.28	4.66
4.63	4.63		4.63	5.01		4.63	4.86		4.63	5.32
4.11	4.83		4.11	4.88		4.11	5.29		4.11	5.35
4.08	4.92		4.08	4.33		4.08	5		4.08	5.25
4.11	4.88		4.11	4.91		4.11	5.06		4.11	4.83
4.52	4.85		4.52	4.92		4.52	5.04		4.52	4.68
5.34	5.2		5.34	5.05		5.34	5.13		5.34	5.75
4.48	4.9		4.48	4.84		4.48	5.09		4.48	4.81
4.36	5.74		4.36	5.69		4.36	4.59		4.36	4.76
4	4.78		4	5.17		4	5.23		4	4.58
5.35	5.75		5.35	5.01		5.35	5.18		5.35	4.43
4	5.07		4	5.16		4	4.87		4	5.29
4.06	4.91		4.06	5.3		4.06	4.79		4.06	5.23
4.23	5.31		4.23	4.22		4.23	4.78		4.23	4.06
4.97	5.27		4.97	4.82		4.97	5.46		4.97	5.23
4.72	5.27		4.72	5.49		4.72	4.5		4.72	5.25
4.2	4.68		4.2	5.27		4.2	4.33		4.2	5.1
4.35	4.8		4.35	5.19		4.35	5.2		4.35	4.88
4.19	5.1		4.19	4.43		4.19	4.8		4.19	4.95
4	4.99		4	5.5		4	4.71		4	4.81
4.3	4.45		4.3	4.85		4.3	4.85		4.3	5.13
4.58	5.64		4.58	4.06		4.58	4.86		4.58	4.98
4.77	4.34		4.77	5.27		4.77	4.74		4.77	4.99
4	4.52		4	4.7		4	5.25		4	5.16
4.99	5.26		4.99	5		4.99	4.71		4.99	5.48
4	4.93		4	5.38		4	5.19		4	4.62
4.27	5.16		4.27	5.12		4.27	4.42		4.27	5.06
4.2	5.25		4.2	5		4.2	4.82		4.2	5.66
4.95	4.95		4.95	5.4		4.95	5.31		4.95	4.6
4.44	4.38		4.44	5.44		4.44	5.49		4.44	5.38
5.34	5.06		5.34	5.16		5.34	4.82		5.34	4.87
4.02	4.82		4.02	4.48		4.02	5.16		4.02	4.63
4.48	5.24		4.48	4.52		4.48	5.11		4.48	5.18
4.5	5.18		4.5	5.19		4.5	4.98		4.5	4.09
4.23	5.44		4.23	5.35		4.23	5.5		4.23	5.95
4.42	4.48		4.42	4.95		4.42	4.87		4.42	5.35
4.5	4.71		4.5	5.38		4.5	5.6		4.5	5.53
4.21	4.8		4.21	4.63		4.21	4.7		4.21	4.62
4.48	5.48		4.48	5.79		4.48	5.1		4.48	5.03
4.68	4.55		4.68	4.77		4.68	5.61		4.68	4.65
4.07	5.01		4.07	4.63		4.07	4.4		4.07	4.58
4.06	4.69		4.06	4.62		4.06	4.99		4.06	5.18
4.24	5.22		4.24	5.27		4.24	5		4.24	4.99
4.64	5.4		4.64	4.63		4.64	4.56		4.64	5.33
4.28	4.81		4.28	5.18		4.28	4.98		4.28	5.1
4.35	4.9		4.35	5.2		4.35	5.24		4.35	4.91
4.26	5.21		4.26	5.61		4.26	5.44		4.26	4.33
4.65	5.83		4.65	4.5		4.65	4.8		4.65	4.62
4.54	5.17		4.54	4.71		4.54	4.78		4.54	5.38
4.59	4.62		4.59	4.75		4.59	5.26		4.59	4.89
4.64	4.44		4.64	4.9		4.64	4.97		4.64	5.52
4.59	4.74		4.59	5.09		4.59	4.37		4.59	5.02
4.29	5.35		4.29	4.58		4.29	4.64		4.29	4.5
4.25	4.65		4.25	5.52		4.25	5.12		4.25	4.69
4.54	4.52		4.54	4.86		4.54	4.48		4.54	5.01
4.27	5.25		4.27	5.38		4.27	5.26		4.27	5.37
4.21	5.17		4.21	4.9		4.21	4.88		4.21	5.43
4.76	5.12		4.76	4.91		4.76	5.38		4.76	5.32
4.66	5.18		4.66	4.84		4.66	5.18		4.66	4.53
4.15	4.58		4.15	4.79		4.15	5.03		4.15	5.39
5.2	4.93		5.2	4.81		5.2	5.05		5.2	4.76
4.05	5.01		4.05	4.54		4.05	5.83		4.05	5.76
4.4	4.97		4.4	5.52		4.4	4.77		4.4	5.01
4.86	5.22		4.86	5.25		4.86	4.84		4.86	5.05
4.46	4.97		4.46	4.79		4.46	5.25		4.46	5.04
4.29	5.09		4.29	5.01		4.29	5.61		4.29	4.71
4.52	5.06		4.52	4.99		4.52	4.58		4.52	6.05
4.05	5.52		4.05	4.66		4.05	4.86		4.05	4.9
4	4.39		4	4.92		4	5.34		4	5.49
4.32	5.17		4.32	4.92		4.32	5.38		4.32	5.12
4	4.68		4	5.03		4	5.49		4	5.14
4.29	4.63		4.29	4.69		4.29	4.9		4.29	5.03
4.56	4.77		4.56	5.36		4.56	4.9		4.56	5.2
4.9	4.99		4.9	4.81		4.9	5.12		4.9	4.7
4.23	5.03		4.23	4.77		4.23	4.57		4.23	5.82
4.61	5.16		4.61	5		4.61	5.24		4.61	4.28
4.67	5.1		4.67	4.39		4.67	5		4.67	4.8
4.02	4.66		4.02	5.84		4.02	5.29		4.02	5.51
4	4.85		4	5.22		4	5.03		4	5.21
4.03	5.32		4.03	4.91		4.03	5.42		4.03	5.18
5.02	4.9		5.02	5.49		5.02	5.39		5.02	4.75
4.01	4.53		4.01	5.26		4.01	5.26		4.01	5.12
4.39	5.3		4.39	5.49		4.39	4.7		4.39	5.11
4	5.02		4	5.2		4	5.16		4	4.17
4.79	5.22		4.79	5.11		4.79	5.01		4.79	5.17
4	4.71		4	4.93		4	4.11		4	5.66
4.19	5.31		4.19	5.26		4.19	5.49		4.19	5.2
4.67	4.89		4.67	4.84		4.67	4.62		4.67	5.28
4.38	5.43		4.38	4.6		4.38	5.64		4.38	5.64
4	5.27		4	4.93		4	4.94		4	4.94
4	4.42		4	5.18		4	4.66		4	5.13
4.49	4.9		4.49	4.7		4.49	5.24		4.49	4.75
4.05	4.77		4.05	4.93		4.05	4.72		4.05	4.62
4.19	4.67		4.19	4.95		4.19	4.98		4.19	4.61
4.92	4.66		4.92	5.62		4.92	4.92		4.92	5.31
4.43	5.18		4.43	4.33		4.43	5.49		4.43	4.69
4.12	5.54		4.12	5.03		4.12	5.27		4.12	4.58
4	4.73		4	5.04		4	5.1		4	5.15
4.38	4.78		4.38	5.2		4.38	4.53		4.38	4.74
4.39	4.66		4.39	5.02		4.39	5.02		4.39	5.18
4	5.38		4	4.36		4	4.67		4	5.45
4.66	4.4		4.66	5.18		4.66	5.17		4.66	4.74
4	4.7		4	4.84		4	5.49		4	5.2
4.64	4.41		4.64	4.12		4.64	5.3		4.64	5.9
5.48	5.62		5.48	4.77		5.48	4.97		5.48	4.96
4.84	5.03		4.84	4.93		4.84	4.89		4.84	5.38
4	5.2		4	5.06		4	5.01		4	5.25
4.04	4.33		4.04	5.02		4.04	4.99		4.04	4.63
5.42	4.69		5.42	5.06		5.42	5		5.42	4.86
6.4	4.86		6.4	4.15		6.4	5.77		6.4	4.59
4.46	4.86		4.46	4.7		4.46	4.89		4.46	5.73
5.64	4.82		5.64	4.78		5.64	4.94		5.64	4.88
5.56	4.94		5.56	4.81		5.56	5.26		5.56	5.06
5.74	5.84		5.74	4.65		5.74	5.11		5.74	4.99
6	4.72		6	4.42		6	4.15		6	5.65
5.33	5.48		5.33	5.25		5.33	4.17		5.33	5.09
5.23	5.06		5.23	3.58		5.23	4.86		5.23	5.37
5.57	5.35		5.57	5.45		5.57	5.01		5.57	4.87
6.3	4.41		6.3	3.96		6.3	4.49		6.3	4.87
4.91	5.09		4.91	5.34		4.91	4.93		4.91	5.45
4.7	5.18		4.7	5.38		4.7	4.24		4.7	5.22
4.79	4.65		4.79	5.9		4.79	4.4		4.79	4.7
5.77	4.9		5.77	4.96		5.77	5.17		5.77	4.97
4.7	5.22		4.7	4.9		4.7	5.19		4.7	4.89
4.65	5.45		4.65	4.63		4.65	4.69		4.65	4.12
5.55	5.65		5.55	5.87		5.55	5		5.55	5.55
5.89	4.9		5.89	5.55		5.89	4.55		5.89	4.6
6.22	4.71		6.22	5.27		6.22	5.09		6.22	4.91
5.52	5.38		5.52	5.7		5.52	5.14		5.52	4.57
5	5.38		5	5.56		5	5.38		5	5.22
4.6	4.96		4.6	4.92		4.6	5.27		4.6	4.86
5.39	5.21		5.39	4.86		5.39	5.55		5.39	4.77
5.02	5.58		5.02	4.98		5.02	5.45		5.02	5.01
5.44	5.61		5.44	5.32		5.44	5.65		5.44	5.39
4.75	5.12		4.75	4.86		4.75	4.92		4.75	5.56
4.5	4.89		4.5	5.62		4.5	4.59		4.5	5.12
5.72	5.09		5.72	4.86		5.72	4.74		5.72	4.88
4.7	4.57		4.7	5.12		4.7	4.71		4.7	4.74
5.8	5.23		5.8	5.65		5.8	4.83		5.8	4.42
4.8	4.59		4.8	5.53		4.8	5.65		4.8	4.72
4.32	5.36		4.32	4.59		4.32	4.75		4.32	5.32
4.7	5.23		4.7	4.3		4.7	5.12		4.7	5.28
4.91	4.55		4.91	5.07		4.91	5.48		4.91	5.33
5.44	5.22		5.44	4.98		5.44	4.89		5.44	4.92
5.57	4.72		5.57	5.27		5.57	5.17		5.57	4.74
5.35	5.55		5.35	4.98		5.35	4.3		5.35	5.48
5.2	4.89		5.2	4.95		5.2	4.98		5.2	4.93
5.6	4.87		5.6	4.95		5.6	5.27		5.6	5.14
3.91	5.55		3.91	4.87		3.91	4.92		3.91	4.88
4.7	5.5		4.7	4.93		4.7	4.93		4.7	4.98
6.28	5.15		6.28	4.76		6.28	4.69		6.28	4.82
5.74	5.48		5.74	5.39		5.74	5.42		5.74	5.32
6.27	4.95		6.27	4.88		6.27	4.86		6.27	4.9
5.23	5.27		5.23	5.13		5.23	4.86		5.23	5.32
5.66	4.85		5.66	4.89		5.66	5.51		5.66	4.7
4.4	4.51		4.4	5		4.4	5.68		4.4	5.53
4.89	5.25		4.89	4.93		4.89	5.32		4.89	4.84
5.6	4.88		5.6	4.57		5.6	5.31		5.6	4.91
5	4.82		5	4.69		5	4.99		5	4.99
5.38	5.07		5.38	5.16		5.38	5.43		5.38	6.03
5.7	5.51		5.7	5.04		5.7	4.78		5.7	4.83
4.89	5.2		4.89	4.4		4.89	5.43		4.89	4.59
5.24	5.09		5.24	4.82		5.24	4.71		5.24	5.2
5.05	4.71		5.05	5.48		5.05	4.65		5.05	5.62
5.54	4.63		5.54	4.83		5.54	4.75		5.54	4.52
5.89	4.98		5.89	4.92		5.89	4.7		5.89	5.4
5.31	4.65		5.31	5.54		5.31	5.22		5.31	5.15
5.16	4.84		5.16	4.73		5.16	4.99		5.16	4.73
4.89	4.7		4.89	4.69		4.89	5.67		4.89	5.65
6.08	4.76		6.08	4.91		6.08	5.02		6.08	5.63
5.52	4.75		5.52	4.71		5.52	4.26		5.52	4.31
4.62	4.83		4.62	4.96		4.62	5.35		4.62	4.72
5.51	5.32		5.51	4.82		5.51	4.33		5.51	5.38
5.31	4.88		5.31	4.55		5.31	5.15		5.31	5.26
5.2	4.92		5.2	5.3		5.2	4.79		5.2	4.98
5.18	5.21		5.18	4.47		5.18	5.25		5.18	5.16
5.68	5.68		5.68	4.42		5.68	4.82		5.68	4.66
5.17	4.81		5.17	4.93		5.17	4.94		5.17	4.93
5.55	5.17		5.55	5.44		5.55	4.89		5.55	5.06
6.31	4.8		6.31	5.15		6.31	4.31		6.31	5.02
5.64	5.11		5.64	4.52		5.64	5.27		5.64	5.72
5.54	5.38		5.54	4.72		5.54	4.92		5.54	5.03
5.2	5.14		5.2	5.44		5.2	5.43		5.2	4.84
5.15	4.82		5.15	5.17		5.15	4.66		5.15	4.76
5.82	4.93		5.82	5.18		5.82	5.07		5.82	5.7
5.09	5.02		5.09	4.64		5.09	5.57		5.09	5.15
6.4	5.66		6.4	5.8		6.4	4.7		6.4	4.59
5.66	4.83		5.66	4.88		5.66	5.35		5.66	5.32
5.22	4.5		5.22	4.95		5.22	4.71		5.22	5.71
5.4	5		5.4	5.07		5.4	4.27		5.4	6.12
6.01	5.34		6.01	4.71		6.01	5.3		6.01	5.38
5	4.94		5	5.35		5	5.71		5	5.06
4.86	4.57		4.86	5.03		4.86	5.52		4.86	4.57
4.82	4.85		4.82	4.2		4.82	4.85		4.82	5.36
5.62	4.96		5.62	5.34		5.62	5.06		5.62	4.29
5.01	4.64		5.01	5.52		5.01	4.92		5.01	4.97
6.23	5.14		6.23	5.12		6.23	5.12		6.23	4.87
5.14	5.23		5.14	5.38		5.14	5.41		5.14	4.7
6	4.24		6	5.13		6	4.65		6	5.41
5.1	5.21		5.1	5.24		5.1	5.21		5.1	4.75
4.87	4.26		4.87	4.53		4.87	5.02		4.87	4.64
5.06	4.17		5.06	4.88		5.06	4.67		5.06	4.14
5.04	5.06		5.04	4.62		5.04	5.55		5.04	4.91
5.33	4.85		5.33	5.06		5.33	4.28		5.33	4.75
6.19	4.76		6.19	4.86		6.19	4.41		6.19	5.29
5.92	5.25		5.92	5.14		5.92	5.4		5.92	5.16
5.54	4.96		5.54	5.58		5.54	4.99		5.54	4.58
4.74	5.25		4.74	4.83		4.74	4.77		4.74	5.56
5.54	4.91		5.54	5.57		5.54	5.25		5.54	5.25
4.85	4.55		4.85	5.24		4.85	5.69		4.85	4.76
6.41	4.6		6.41	4.7		6.41	5.06		6.41	5.4
4.3	5.39		4.3	5.49		4.3	5.32		4.3	5.37
4.55	4.93		4.55	4.18		4.55	4.78		4.55	5.12
5.19	5.74		5.19	5.62		5.19	4.68		5.19	4.81
5.4	4.81		5.4	5.4		5.4	4.94		5.4	5.25
4.3	4.89		4.3	4.95		4.3	4.6		4.3	4.7
6.14	4.86		6.14	4.8		6.14	5.23		6.14	4.68
5.92	4.78		5.92	5.75		5.92	5.43		5.92	5.02
5.44	4.93		5.44	5.17		5.44	5.2		5.44	5.3
5.16	5.29		5.16	4.89		5.16	4.44		5.16	4.99
4.57	5.01		4.57	4.7		4.57	5.29		4.57	4.52
6.14	4.89		6.14	4.73		6.14	4.89		6.14	5.27
4.3	5.12		4.3	5.07		4.3	5.8		4.3	4.91
5.11	5.67		5.11	4.89		5.11	4.71		5.11	4.98
6.24	5.11		6.24	4.6		6.24	4.21		6.24	4.95
5.61	5.02		5.61	5.04		5.61	5.06		5.61	4.88
5.92	4.88		5.92	5.63		5.92	4.63		5.92	5.16
5.08	5.8		5.08	4.93		5.08	4.83		5.08	5.24
4.45	5.16		4.45	3.58		4.45	5.02		4.45	5.3
6.52	5.47		6.52	4.94		6.52	5.39		6.52	5.16
5.06	4.87		5.06	5.34		5.06	4.61		5.06	4.7
5.18	4.75		5.18	4.8		5.18	5.18		5.18	5.37
4.32	4.45		4.32	5.3		4.32	5.16		4.32	5.8
5.35	4.68		5.35	5.16		5.35	4.78		5.35	5.42
6.54	4.99		6.54	5.01		6.54	4.81		6.54	5.3
6.68	3.94		6.68	5.1		6.68	5.49		6.68	4.92
5.8	4.99		5.8	5.41		5.8	5.28		5.8	5.45
5.68	4.67		5.68	5.27		5.68	4.65		5.68	5.62
5.77	4.94		5.77	5.34		5.77	5.45		5.77	4.78
5.1	5.5		5.1	5.05		5.1	4.61		5.1	4.72
4.97	4.93		4.97	4.4		4.97	4.7		4.97	4.81
5.42	4.86		5.42	4.89		5.42	5.09		5.42	4.97
5.03	4.35		5.03	4.9		5.03	5.14		5.03	4.85
5.77	4.74		5.77	5.28		5.77	4.46		5.77	5.37
5.51	4.83		5.51	5.1		5.51	4.74		5.51	5.08
5.18	4.51		5.18	5.02		5.18	5.32		5.18	5.17
6.16	4.5		6.16	5.23		6.16	4.68		6.16	5.17
5.41	5.09		5.41	4.61		5.41	5.05		5.41	4.78
5.08	5.72		5.08	4.92		5.08	4.9		5.08	5.61
6	5.32		6	5.25		6	4.98		6	4.9
4.74	5.17		4.74	4.96		4.74	5.2		4.74	4.24
5.42	4.78		5.42	4.83		5.42	5.07		5.42	4.56
5.19	5.16		5.19	4.51		5.19	5.22		5.19	5.07
4.4	6.08		4.4	5		4.4	4.97		4.4	5.28
4.92	4.56		4.92	4.74		4.92	4.52		4.92	4.98
5	4.84		5	4.69		5	4.99		5	4.44
5.18	4.58		5.18	5.05		5.18	5.65		5.18	6.08
5.08	5.1		5.08	4.81		5.08	4.83		5.08	4.8
4.82	4.99		4.82	4.98		4.82	4.64		4.82	4.98
5.66	5.35		5.66	4.85		5.66	4.72		5.66	4.99
4.97	4.36		4.97	4.77		4.97	4.34		4.97	5.13
5.77	4.84		5.77	4.99		5.77	5.23		5.77	5.39
4.99	5.39		4.99	5.21		4.99	5.6		4.99	5.07
5.66	5.48		5.66	4.94		5.66	4.32		5.66	5.11
5.01	4.49		5.01	4.83		5.01	5.03		5.01	4.57
5.44	3.93		5.44	4.64		5.44	4.95		5.44	4.32
4.94	4.99		4.94	5.49		4.94	4.71		4.94	4.33
4.92	4.86		4.92	5.12		4.92	4.77		4.92	4.76
4.95	5.07		4.95	5.61		4.95	5.51		4.95	4.71
3.92	4.34		3.92	5.08		3.92	5.26		3.92	4.96
5.31	5.34		5.31	4.38		5.31	5.05		5.31	4.74
4.3	4.64		4.3	5.95		4.3	5.08		4.3	5.26
5	4.72		5	5.43		5	5.04		5	5.08
4.99	4.9		4.99	5.34		4.99	5.02		4.99	4.61
4.56	4.59		4.56	4.38		4.56	4.91		4.56	4.53
5.62	4.72		5.62	4.81		5.62	4.7		5.62	4.75
4.89	4.87		4.89	5.45		4.89	5.16		4.89	4.86
5.21	5.16		5.21	5.11		5.21	4.99		5.21	5.12
5.66	4.83		5.66	4.74		5.66	5.47		5.66	5.34
5	5.01		5	5.17		5	5.2		5	5.4
4.85	5.26		4.85	5.3		4.85	5.25		4.85	5.24
4.3	4.96		4.3	5.14		4.3	5.18		4.3	5.16
5.77	5.2		5.77	5.16		5.77	5.52		5.77	5.01
5.19	5.25		5.19	4.48		5.19	4.2		5.19	5.4
5.77	5.16		5.77	5.33		5.77	4.9		5.77	4.96
4.7	5.68		4.7	4.41		4.7	5.01		4.7	5.16
4.52	4.33		4.52	4.19		4.52	5.21		4.52	5.2
4.95	4.97		4.95	4.87		4.95	4.63		4.95	5.17
6.07	4.49		6.07	5.19		6.07	4.71		6.07	5.11
5.2	4.82		5.2	5.02		5.2	5.21		5.2	4.73
5.2	4.67		5.2	5.66		5.2	4.89		5.2	5.07
4.54	4.73		4.54	5.64		4.54	5.05		4.54	4.87
5.36	4.65		5.36	5.11		5.36	5.2		5.36	5.02
5.11	5.07		5.11	5.07		5.11	5.02		5.11	5.31
4.96	5.29		4.96	5.22		4.96	5.29		4.96	4.82
5.51	4.7		5.51	4.81		5.51	4.34		5.51	4.34

## Sheet: Table_S9
NS3_Protein						NS5_Protein
CLSZ: Bin/Cluster size; CLID: Bin/Cluster id						CLSZ: Bin/Cluster size; CLID: Bin/Cluster id
Binning clustering						Binning clustering
ids	CLSZ_0.6	CLID_0.6				ids	CLSZ_0.6	CLID_0.6
CHEMBL4855476	84	4				DenvInD_522	19	130
CHEMBL4649655	84	4				CHEMBL3899268	19	130
CHEMBL4632524	84	4				DenvInD_523	19	130
CHEMBL4633312	84	4				CHEMBL3941938	19	130
CHEMBL4859686	84	4				CHEMBL4436568	19	130
CHEMBL4858512	84	4				CHEMBL4454666	19	130
CHEMBL4641383	84	4				CHEMBL4465538	19	130
CHEMBL4874769	84	4				CHEMBL4522025	19	130
CHEMBL4867213	84	4				CHEMBL4513879	19	130
CHEMBL4851091	84	4				CHEMBL4522746	19	130
CHEMBL4853944	84	4				CHEMBL4437452	19	130
CHEMBL4857446	84	4				CHEMBL3971531	19	130
CHEMBL4859856	84	4				DenvInD_525	19	130
CHEMBL4640021	84	4				DenvInD_526	19	130
CHEMBL4847125	84	4				CHEMBL3959384	19	130
CHEMBL4875560	84	4				CHEMBL4475329	19	130
CHEMBL4875828	84	4				DenvInD_524	19	130
CHEMBL4864503	84	4				CHEMBL3976785	19	130
CHEMBL4633204	84	4				CHEMBL3890313	19	130
CHEMBL4638299	84	4				CHEMBL4288319	17	15
CHEMBL4863273	84	4				CHEMBL4292407	17	15
CHEMBL4646812	84	4				CHEMBL4281417	17	15
CHEMBL4869395	84	4				CHEMBL4289289	17	15
CHEMBL4870281	84	4				CHEMBL4284511	17	15
CHEMBL4848292	84	4				CHEMBL4281097	17	15
CHEMBL4874155	84	4				CHEMBL4284513	17	15
CHEMBL4646053	84	4				CHEMBL4281094	17	15
CHEMBL4634176	84	4				CHEMBL4295172	17	15
CHEMBL4649657	84	4				CHEMBL4280007	17	15
CHEMBL4849650	84	4				CHEMBL4289005	17	15
CHEMBL4636584	84	4				CHEMBL4291308	17	15
CHEMBL4649399	84	4				CHEMBL4277678	17	15
CHEMBL4854164	84	4				CHEMBL4291731	17	15
CHEMBL4649859	84	4				CHEMBL4287909	17	15
CHEMBL4639241	84	4				CHEMBL4280662	17	15
CHEMBL4641816	84	4				CHEMBL4287491	17	15
CHEMBL4642885	84	4				CHEMBL4125966	9	16
CHEMBL4864266	84	4				CHEMBL4127092	9	16
CHEMBL4866004	84	4				CHEMBL4127819	9	16
CHEMBL4855815	84	4				CHEMBL4127565	9	16
CHEMBL4638202	84	4				CHEMBL521487	9	16
CHEMBL4862338	84	4				CHEMBL4127030	9	16
CHEMBL4852148	84	4				CHEMBL4127921	9	16
CHEMBL4640386	84	4				CHEMBL486231	9	16
CHEMBL4643221	84	4				CHEMBL4129313	9	16
CHEMBL4856524	84	4				CHEMBL4282493	8	2
CHEMBL4638743	84	4				DenvInD_383	8	2
CHEMBL4633636	84	4				DenvInD_384	8	2
CHEMBL4873499	84	4				DenvInD_385	8	2
CHEMBL4877453	84	4				DenvInD_387	8	2
CHEMBL4802111	84	4				DenvInD_386	8	2
CHEMBL4643526	84	4				DenvInD_379	8	2
CHEMBL4860835	84	4				DenvInD_388	8	2
CHEMBL4645091	84	4				DenvInD_328	6	23
CHEMBL4648935	84	4				DenvInD_330	6	23
CHEMBL4640656	84	4				DenvInD_331	6	23
CHEMBL4846702	84	4				DenvInD_334	6	23
CHEMBL4850580	84	4				DenvInD_333	6	23
CHEMBL4635939	84	4				DenvInD_336	6	23
CHEMBL4878665	84	4				DenvInD_361	6	32
CHEMBL4851532	84	4				DenvInD_358	6	32
CHEMBL4847621	84	4				DenvInD_356	6	32
CHEMBL4859876	84	4				DenvInD_354	6	32
CHEMBL4867100	84	4				DenvInD_359	6	32
CHEMBL4852647	84	4				DenvInD_355	6	32
CHEMBL4638781	84	4				DenvInD_367	6	78
CHEMBL4850137	84	4				DenvInD_371	6	78
CHEMBL4637376	84	4				DenvInD_366	6	78
CHEMBL4868158	84	4				DenvInD_369	6	78
CHEMBL4879018	84	4				DenvInD_395	6	78
CHEMBL4868072	84	4				DenvInD_370	6	78
CHEMBL4873454	84	4				DenvInD_375	3	14
CHEMBL4640965	84	4				DenvInD_392	3	14
CHEMBL4636025	84	4				DenvInD_380	3	14
CHEMBL4638581	84	4				DenvInD_325	3	18
CHEMBL4874964	84	4				DenvInD_326	3	18
CHEMBL4854991	84	4				DenvInD_415	3	18
CHEMBL4868348	84	4				DenvInD_345	3	28
CHEMBL4867754	84	4				DenvInD_350	3	28
CHEMBL4861050	84	4				DenvInD_351	3	28
CHEMBL4642710	84	4				DenvInD_497	3	65
CHEMBL4855771	84	4				DenvInD_496	3	65
CHEMBL4877667	84	4				DenvInD_498	3	65
CHEMBL4635643	84	4				DenvInD_501	3	67
CHEMBL4860444	24	3				DenvInD_502	3	67
CHEMBL3741422	24	3				DenvInD_528	3	67
CHEMBL4847952	24	3				CHEMBL3233235	3	90
CHEMBL4469272	24	3				CHEMBL3233241	3	90
CHEMBL4464884	24	3				CHEMBL2326938	3	90
CHEMBL4545026	24	3				DenvInD_378	3	94
CHEMBL4537775	24	3				DenvInD_382	3	94
CHEMBL4435541	24	3				DenvInD_377	3	94
CHEMBL4576745	24	3				DenvInD_344	2	3
CHEMBL4568434	24	3				DenvInD_494	2	3
CHEMBL4462164	24	3				CHEMBL1214186	2	5
CHEMBL4474101	24	3				CHEMBL418052	2	5
CHEMBL3335494	24	3				DenvInD_329	2	20
CHEMBL4563546	24	3				DenvInD_327	2	20
CHEMBL3740277	24	3				DenvInD_390	2	42
CHEMBL4519077	24	3				DenvInD_389	2	42
CHEMBL4519543	24	3				CHEMBL4277265	2	117
CHEMBL4561419	24	3				CHEMBL4287912	2	117
CHEMBL4849531	24	3				CHEMBL4547767	2	141
CHEMBL4545602	24	3				CHEMBL4578774	2	141
CHEMBL4452870	24	3				CHEMBL4436970	2	147
CHEMBL4527753	24	3				CHEMBL4538799	2	147
CHEMBL3335490	24	3				CHEMBL4449109	1	1
CHEMBL4860057	24	3				CHEMBL4126343	1	11
CHEMBL1452526	21	382				CHEMBL3417270	1	12
CHEMBL1492642	21	382				DenvInD_364	1	17
CHEMBL1327479	21	382				CHEMBL4526128	1	21
CHEMBL381033	21	382				DenvInD_376	1	24
CHEMBL1484379	21	382				CHEMBL82242	1	25
CHEMBL1458114	21	382				CHEMBL269277	1	26
CHEMBL1323428	21	382				CHEMBL1418094	1	30
CHEMBL1439832	21	382				DenvInD_349	1	33
CHEMBL1565810	21	382				DenvInD_391	1	34
CHEMBL1413719	21	382				CHEMBL4279581	1	36
CHEMBL1500266	21	382				DenvInD_311	1	39
CHEMBL202043	21	382				DenvInD_309	1	48
CHEMBL1408292	21	382				DenvInD_514	1	49
CHEMBL1579924	21	382				DenvInD_305	1	53
CHEMBL1610098	21	382				CHEMBL4587069	1	55
CHEMBL1430245	21	382				DenvInD_321	1	59
CHEMBL1536548	21	382				DenvInD_320	1	63
CHEMBL1505493	21	382				DenvInD_322	1	64
CHEMBL1370025	21	382				DenvInD_353	1	66
CHEMBL1408935	21	382				DenvInD_499	1	70
CHEMBL1460650	21	382				DenvInD_313	1	71
CHEMBL1566530	18	368				DenvInD_307	1	72
CHEMBL1434750	18	368				DenvInD_319	1	75
CHEMBL1560577	18	368				DenvInD_318	1	76
CHEMBL1405684	18	368				DenvInD_368	1	77
CHEMBL1532198	18	368				DenvInD_500	1	79
CHEMBL1604719	18	368				DenvInD_324	1	80
CHEMBL1559790	18	368				DenvInD_495	1	81
CHEMBL1879517	18	368				DenvInD_317	1	83
CHEMBL1305092	18	368				DenvInD_316	1	85
CHEMBL1547740	18	368				DenvInD_308	1	86
CHEMBL1371641	18	368				DenvInD_315	1	87
CHEMBL1311708	18	368				DenvInD_310	1	89
CHEMBL1301362	18	368				DenvInD_306	1	93
CHEMBL1602234	18	368				DenvInD_314	1	98
CHEMBL1516335	18	368				DenvInD_304	1	103
CHEMBL1566216	18	368				DenvInD_365	1	104
CHEMBL1487959	18	368				CHEMBL4556728	1	105
CHEMBL1575481	18	368				DenvInD_520	1	107
CHEMBL1321179	17	245				DenvInD_381	1	109
CHEMBL1271764	17	245				DenvInD_312	1	113
CHEMBL1364384	17	245				DenvInD_332	1	119
CHEMBL1497208	17	245				DenvInD_357	1	125
CHEMBL1334552	17	245				DenvInD_360	1	126
CHEMBL1341762	17	245				DenvInD_519	1	127
CHEMBL1537873	17	245				DenvInD_343	1	154
CHEMBL1569134	17	245				DenvInD_341	1	155
CHEMBL1374665	17	245				DenvInD_342	1	156
CHEMBL1370899	17	245
CHEMBL1541950	17	245
CHEMBL1349850	17	245
CHEMBL1409740	17	245
CHEMBL1603886	17	245
CHEMBL1712164	17	245
CHEMBL1375820	17	245
CHEMBL1579562	17	245
CHEMBL1302524	16	119
CHEMBL1721095	16	119
CHEMBL1578997	16	119
CHEMBL1865393	16	119
CHEMBL1464721	16	119
CHEMBL1717890	16	119
CHEMBL1519374	16	119
CHEMBL1469698	16	119
CHEMBL1470135	16	119
CHEMBL1533621	16	119
CHEMBL1521297	16	119
CHEMBL1327816	16	119
CHEMBL3194086	16	119
CHEMBL1698859	16	119
CHEMBL3195827	16	119
CHEMBL1373390	16	119
CHEMBL1731834	16	483
CHEMBL1711524	16	483
CHEMBL1354710	16	483
CHEMBL1732567	16	483
CHEMBL1610382	16	483
CHEMBL1377516	16	483
CHEMBL1701202	16	483
CHEMBL1318520	16	483
CHEMBL1317077	16	483
CHEMBL1359270	16	483
CHEMBL1718480	16	483
CHEMBL1700257	16	483
CHEMBL1722512	16	483
CHEMBL1715633	16	483
CHEMBL1705449	16	483
CHEMBL1602380	16	483
CHEMBL1311053	14	273
CHEMBL1599120	14	273
CHEMBL1353570	14	273
CHEMBL1393237	14	273
CHEMBL1480398	14	273
CHEMBL1498871	14	273
CHEMBL1430159	14	273
CHEMBL1378309	14	273
CHEMBL1363782	14	273
CHEMBL1594698	14	273
CHEMBL1541795	14	273
CHEMBL1478304	14	273
CHEMBL1424728	14	273
CHEMBL1324406	14	273
CHEMBL1428507	14	616
CHEMBL1439124	14	616
CHEMBL1421441	14	616
CHEMBL1541379	14	616
CHEMBL1393568	14	616
CHEMBL1568897	14	616
CHEMBL1431075	14	616
CHEMBL1598985	14	616
CHEMBL1341870	14	616
CHEMBL1317919	14	616
CHEMBL1322995	14	616
CHEMBL1344491	14	616
CHEMBL1490987	14	616
CHEMBL1604350	14	616
CHEMBL1433919	13	153
CHEMBL1538386	13	153
CHEMBL1509676	13	153
CHEMBL1492926	13	153
CHEMBL1497243	13	153
CHEMBL1400620	13	153
CHEMBL1431018	13	153
CHEMBL1359054	13	153
CHEMBL1535285	13	153
CHEMBL1569215	13	153
CHEMBL1539338	13	153
CHEMBL1332506	13	153
CHEMBL1461619	13	153
CHEMBL4862682	11	1
CHEMBL4862353	11	1
CHEMBL4850391	11	1
CHEMBL4853830	11	1
CHEMBL4856850	11	1
CHEMBL4876865	11	1
CHEMBL4848934	11	1
CHEMBL4857480	11	1
CHEMBL3758664	11	1
CHEMBL4858938	11	1
CHEMBL4871503	11	1
CHEMBL4865575	11	16
CHEMBL4859701	11	16
CHEMBL4872363	11	16
CHEMBL4870335	11	16
CHEMBL4878316	11	16
CHEMBL4871256	11	16
CHEMBL4848342	11	16
CHEMBL4855786	11	16
CHEMBL4857545	11	16
CHEMBL4857961	11	16
CHEMBL4850218	11	16
CHEMBL4862793	11	32
CHEMBL4867842	11	32
CHEMBL4871785	11	32
CHEMBL4869765	11	32
CHEMBL4864012	11	32
CHEMBL4870696	11	32
CHEMBL4849553	11	32
CHEMBL4876027	11	32
CHEMBL4861658	11	32
CHEMBL4875360	11	32
CHEMBL4855636	11	32
CHEMBL1383957	11	150
CHEMBL1369802	11	150
CHEMBL1542529	11	150
CHEMBL1479843	11	150
CHEMBL1543897	11	150
CHEMBL1387631	11	150
CHEMBL1375750	11	150
CHEMBL1612887	11	150
CHEMBL1311811	11	150
CHEMBL1464233	11	150
CHEMBL1383611	11	150
CHEMBL1497153	9	189
CHEMBL1522210	9	189
CHEMBL1543994	9	189
CHEMBL1304529	9	189
CHEMBL1304374	9	189
CHEMBL1594818	9	189
CHEMBL1400127	9	189
CHEMBL1442758	9	189
CHEMBL1509704	9	189
CHEMBL3145001	9	328
CHEMBL3145223	9	328
CHEMBL3144932	9	328
CHEMBL3144999	9	328
CHEMBL3145089	9	328
CHEMBL3144962	9	328
CHEMBL3145155	9	328
CHEMBL3145109	9	328
CHEMBL3144974	9	328
CHEMBL4446364	8	60
CHEMBL4854366	8	60
CHEMBL4879110	8	60
CHEMBL4568823	8	60
CHEMBL4868241	8	60
CHEMBL4860508	8	60
CHEMBL4870296	8	60
CHEMBL4854249	8	60
CHEMBL1392718	8	380
CHEMBL1489812	8	380
CHEMBL1322139	8	380
CHEMBL1547715	8	380
CHEMBL1583026	8	380
CHEMBL1589086	8	380
CHEMBL1496782	8	380
CHEMBL1347659	8	380
CHEMBL1501132	8	411
CHEMBL246446	8	411
CHEMBL1448985	8	411
CHEMBL1334452	8	411
CHEMBL1305450	8	411
CHEMBL1348345	8	411
CHEMBL1409603	8	411
CHEMBL305978	8	411
CHEMBL1531656	7	173
CHEMBL1319867	7	173
CHEMBL1308404	7	173
CHEMBL1432590	7	173
CHEMBL1364221	7	173
CHEMBL1380801	7	173
CHEMBL1611182	7	173
CHEMBL1889709	7	510
CHEMBL1426592	7	510
CHEMBL1434708	7	510
CHEMBL1494912	7	510
CHEMBL1487033	7	510
CHEMBL1312739	7	510
CHEMBL1533094	7	510
CHEMBL1329974	6	114
CHEMBL1564699	6	114
CHEMBL1465938	6	114
CHEMBL1310865	6	114
CHEMBL1331211	6	114
CHEMBL1607263	6	114
CHEMBL1349676	6	315
CHEMBL1334390	6	315
CHEMBL1370841	6	315
CHEMBL1368308	6	315
CHEMBL1410383	6	315
CHEMBL1449785	6	315
CHEMBL3183391	6	349
CHEMBL3182716	6	349
CHEMBL3186541	6	349
CHEMBL1890165	6	349
CHEMBL1724600	6	349
CHEMBL3196491	6	349
CHEMBL1321664	6	577
CHEMBL1542511	6	577
CHEMBL1580896	6	577
CHEMBL1557914	6	577
CHEMBL1880447	6	577
CHEMBL1576509	6	577
CHEMBL1411089	6	948
CHEMBL1566197	6	948
CHEMBL1331561	6	948
CHEMBL1528294	6	948
CHEMBL1604527	6	948
CHEMBL1441315	6	948
CHEMBL4848445	5	88
CHEMBL4853600	5	88
CHEMBL4875563	5	88
CHEMBL4870594	5	88
CHEMBL4872711	5	88
CHEMBL1699845	5	101
CHEMBL562949	5	101
CHEMBL1608853	5	101
CHEMBL1400203	5	101
CHEMBL1325440	5	101
CHEMBL1363719	5	282
CHEMBL1535633	5	282
CHEMBL1399247	5	282
CHEMBL1345295	5	282
CHEMBL1412785	5	282
CHEMBL1509826	5	303
CHEMBL1580845	5	303
CHEMBL1549172	5	303
CHEMBL1510455	5	303
CHEMBL1518073	5	303
CHEMBL1429320	5	373
CHEMBL1568643	5	373
CHEMBL1323243	5	373
CHEMBL1484839	5	373
CHEMBL1529705	5	373
CHEMBL1349290	5	624
CHEMBL1359614	5	624
CHEMBL1503793	5	624
CHEMBL1503852	5	624
CHEMBL1529471	5	624
CHEMBL1172912	5	653
CHEMBL1872625	5	653
CHEMBL1350958	5	653
CHEMBL1173036	5	653
CHEMBL1172978	5	653
CHEMBL1572216	5	804
CHEMBL1415513	5	804
CHEMBL1423198	5	804
CHEMBL1347107	5	804
CHEMBL394197	5	804
CHEMBL1347373	4	124
CHEMBL1321103	4	124
CHEMBL1528850	4	124
CHEMBL1467719	4	124
CHEMBL2003651	4	215
CHEMBL1998302	4	215
CHEMBL3197091	4	215
CHEMBL1877709	4	215
CHEMBL1587422	4	257
CHEMBL1580345	4	257
CHEMBL1466196	4	257
CHEMBL1538225	4	257
CHEMBL1327721	4	354
CHEMBL1610025	4	354
CHEMBL1416184	4	354
CHEMBL1504429	4	354
CHEMBL1479624	4	372
CHEMBL1535586	4	372
CHEMBL1538116	4	372
CHEMBL1400929	4	372
CHEMBL1588339	4	379
CHEMBL1594191	4	379
CHEMBL1443679	4	379
CHEMBL1540330	4	379
CHEMBL1544885	4	469
CHEMBL1425600	4	469
CHEMBL1541029	4	469
CHEMBL1562843	4	469
CHEMBL1428688	4	587
CHEMBL1481016	4	587
CHEMBL1337176	4	587
CHEMBL1420416	4	587
CHEMBL1324181	4	664
CHEMBL1370708	4	664
CHEMBL1470182	4	664
CHEMBL1478635	4	664
CHEMBL1374603	4	679
CHEMBL1417070	4	679
CHEMBL1529285	4	679
CHEMBL1312212	4	679
CHEMBL3198496	4	920
CHEMBL1968789	4	920
CHEMBL1984240	4	920
CHEMBL1979957	4	920
CHEMBL4863749	3	164
CHEMBL4864398	3	164
CHEMBL4874382	3	164
CHEMBL1881398	3	166
CHEMBL1507776	3	166
CHEMBL1871771	3	166
CHEMBL4852919	3	179
CHEMBL4868018	3	179
CHEMBL4856452	3	179
CHEMBL4483351	3	198
CHEMBL4454475	3	198
CHEMBL4538618	3	198
CHEMBL1718737	3	265
CHEMBL1710429	3	265
CHEMBL1489368	3	265
CHEMBL1495219	3	276
CHEMBL1594182	3	276
CHEMBL1383455	3	276
CHEMBL1479103	3	283
CHEMBL1448387	3	283
CHEMBL1730100	3	283
CHEMBL1580684	3	338
CHEMBL1318358	3	338
CHEMBL1396610	3	338
CHEMBL3145192	3	343
CHEMBL3145049	3	343
CHEMBL3144970	3	343
CHEMBL1966224	3	359
CHEMBL1995550	3	359
CHEMBL3199328	3	359
CHEMBL1302957	3	414
CHEMBL1382968	3	414
CHEMBL1463468	3	414
CHEMBL1327390	3	425
CHEMBL1409780	3	425
CHEMBL1453077	3	425
CHEMBL1731022	3	482
CHEMBL1902239	3	482
CHEMBL1532684	3	482
CHEMBL1313807	3	490
CHEMBL1301353	3	490
CHEMBL1587159	3	490
CHEMBL1310601	3	501
CHEMBL1448709	3	501
CHEMBL1383141	3	501
CHEMBL3192031	3	516
CHEMBL3197999	3	516
CHEMBL3191602	3	516
CHEMBL1417932	3	526
CHEMBL1369527	3	526
CHEMBL1338698	3	526
CHEMBL2005484	3	545
CHEMBL1976042	3	545
CHEMBL3189815	3	545
CHEMBL1714492	3	547
CHEMBL1713747	3	547
CHEMBL1698646	3	547
CHEMBL1399331	3	582
CHEMBL1555752	3	582
CHEMBL1517389	3	582
CHEMBL3194058	3	716
CHEMBL3189707	3	716
CHEMBL1985932	3	716
CHEMBL1420739	3	832
CHEMBL1469463	3	832
CHEMBL1428710	3	832
CHEMBL1566266	3	885
CHEMBL1546136	3	885
CHEMBL1431490	3	885
CHEMBL1535670	3	960
CHEMBL1302213	3	960
CHEMBL1589453	3	960
CHEMBL1382399	3	972
CHEMBL1459563	3	972
CHEMBL1471546	3	972
CHEMBL1570535	3	1050
CHEMBL1432739	3	1050
CHEMBL1499491	3	1050
CHEMBL4869859	2	39
CHEMBL4865561	2	39
CHEMBL1714002	2	76
CHEMBL1707222	2	76
CHEMBL4522006	2	78
CHEMBL4450411	2	78
CHEMBL4867805	2	83
CHEMBL4869904	2	83
CHEMBL1706454	2	97
CHEMBL1700996	2	97
CHEMBL1526067	2	134
CHEMBL1360792	2	134
CHEMBL1422763	2	201
CHEMBL1400449	2	201
CHEMBL1387563	2	213
CHEMBL1585191	2	213
CHEMBL1287980	2	220
CHEMBL1724452	2	220
CHEMBL1359070	2	238
CHEMBL1365018	2	238
CHEMBL3191780	2	247
CHEMBL3195177	2	247
CHEMBL1538023	2	261
CHEMBL1467007	2	261
CHEMBL1500165	2	264
CHEMBL1382785	2	264
CHEMBL1563712	2	284
CHEMBL1360321	2	284
CHEMBL1578299	2	289
CHEMBL1390246	2	289
CHEMBL1568333	2	308
CHEMBL1477708	2	308
CHEMBL1467133	2	309
CHEMBL1566786	2	309
CHEMBL1271266	2	310
CHEMBL1730974	2	310
CHEMBL1536153	2	342
CHEMBL1440986	2	342
CHEMBL1464014	2	360
CHEMBL1423709	2	360
CHEMBL1592785	2	364
CHEMBL1715529	2	364
CHEMBL1391887	2	366
CHEMBL1598843	2	366
CHEMBL1887884	2	393
CHEMBL1726363	2	393
CHEMBL1508598	2	398
CHEMBL1558051	2	398
CHEMBL1489633	2	399
CHEMBL1369592	2	399
CHEMBL3190381	2	418
CHEMBL1991442	2	418
CHEMBL1326643	2	438
CHEMBL1402497	2	438
CHEMBL1715441	2	443
CHEMBL1316014	2	443
CHEMBL1503985	2	453
CHEMBL1525576	2	453
CHEMBL1540372	2	466
CHEMBL1538359	2	466
CHEMBL551842	2	472
CHEMBL1364062	2	472
CHEMBL1532323	2	476
CHEMBL1606907	2	476
CHEMBL1890959	2	488
CHEMBL1892650	2	488
CHEMBL1500942	2	500
CHEMBL1725519	2	500
CHEMBL1594915	2	515
CHEMBL1380403	2	515
CHEMBL8260	2	520
CHEMBL234338	2	520
CHEMBL1596373	2	533
CHEMBL1464042	2	533
CHEMBL1879156	2	546
CHEMBL1565506	2	546
CHEMBL1410860	2	558
CHEMBL1408302	2	558
CHEMBL1385494	2	562
CHEMBL2001904	2	562
CHEMBL1395453	2	568
CHEMBL1486418	2	568
CHEMBL1571467	2	589
CHEMBL1321164	2	589
CHEMBL1372836	2	592
CHEMBL1369492	2	592
CHEMBL1412968	2	632
CHEMBL1471648	2	632
CHEMBL1607675	2	644
CHEMBL1583428	2	644
CHEMBL1462969	2	656
CHEMBL1350220	2	656
CHEMBL1390936	2	668
CHEMBL1418928	2	668
CHEMBL1991599	2	685
CHEMBL2001761	2	685
CHEMBL1569472	2	689
CHEMBL1410091	2	689
CHEMBL1597427	2	718
CHEMBL1438240	2	718
CHEMBL1410249	2	726
CHEMBL1493697	2	726
CHEMBL1722625	2	733
CHEMBL1716414	2	733
CHEMBL1466912	2	764
CHEMBL1559687	2	764
CHEMBL1549691	2	792
CHEMBL1521427	2	792
CHEMBL1562723	2	801
CHEMBL1428078	2	801
CHEMBL1413174	2	841
CHEMBL1392064	2	841
CHEMBL1453327	2	843
CHEMBL1392133	2	843
CHEMBL1587876	2	847
CHEMBL1392332	2	847
CHEMBL1379740	2	860
CHEMBL1401841	2	860
CHEMBL1521165	2	878
CHEMBL1454835	2	878
CHEMBL3198550	2	880
CHEMBL1538622	2	880
CHEMBL1551717	2	912
CHEMBL1545646	2	912
CHEMBL1599047	2	921
CHEMBL1581086	2	921
CHEMBL1561832	2	936
CHEMBL1598944	2	936
CHEMBL1708363	2	1006
CHEMBL1714283	2	1006
CHEMBL187460	2	1007
CHEMBL187266	2	1007
CHEMBL3392068	2	1011
CHEMBL3392033	2	1011
CHEMBL1438567	2	1018
CHEMBL1496732	2	1018
CHEMBL44664	2	1047
CHEMBL1538460	2	1047
CHEMBL1311185	2	1142
CHEMBL1529115	2	1142
CHEMBL4447800	1	8
CHEMBL1324	1	14
CHEMBL4440832	1	22
CHEMBL1353221	1	34
CHEMBL4863404	1	38
CHEMBL4437334	1	40
CHEMBL4872757	1	54
CHEMBL4436496	1	62
CHEMBL1458891	1	69
CHEMBL4865004	1	72
CHEMBL1570587	1	77
CHEMBL210208	1	89
CHEMBL1535689	1	91
CHEMBL1980535	1	96
CHEMBL1972037	1	98
CHEMBL2006418	1	99
CHEMBL1496231	1	102
CHEMBL4441383	1	103
CHEMBL1212972	1	108
CHEMBL1729300	1	109
CHEMBL1446929	1	111
CHEMBL131037	1	112
CHEMBL1964407	1	113
CHEMBL1702945	1	116
CHEMBL1325819	1	117
CHEMBL4441561	1	122
CHEMBL3191525	1	126
CHEMBL4877376	1	127
CHEMBL4569882	1	129
CHEMBL1163377	1	132
CHEMBL1526763	1	133
CHEMBL1736432	1	135
CHEMBL1721986	1	144
CHEMBL1476089	1	148
CHEMBL1420642	1	154
CHEMBL1873953	1	161
CHEMBL4859361	1	162
CHEMBL1431126	1	168
CHEMBL4868257	1	170
CHEMBL1723955	1	177
CHEMBL1730762	1	180
CHEMBL1714335	1	181
CHEMBL1486234	1	183
CHEMBL3196407	1	187
CHEMBL4871540	1	195
CHEMBL4849139	1	196
CHEMBL1503442	1	199
CHEMBL1998566	1	200
CHEMBL1987742	1	208
CHEMBL1373316	1	210
CHEMBL1707040	1	212
CHEMBL4876394	1	214
CHEMBL4871038	1	216
CHEMBL3198927	1	225
CHEMBL66953	1	227
CHEMBL506092	1	228
CHEMBL1736254	1	229
CHEMBL1471665	1	233
CHEMBL1736502	1	235
CHEMBL3194553	1	236
CHEMBL1327017	1	237
CHEMBL1312842	1	239
CHEMBL4851607	1	244
CHEMBL1345754	1	248
CHEMBL3344303	1	252
CHEMBL1893983	1	253
CHEMBL1704261	1	254
CHEMBL1492148	1	255
CHEMBL1723511	1	256
CHEMBL1707443	1	260
CHEMBL1455522	1	263
CHEMBL1571889	1	266
CHEMBL515505	1	269
CHEMBL1734152	1	271
CHEMBL3196837	1	274
CHEMBL1704513	1	278
CHEMBL3190974	1	285
CHEMBL1497878	1	286
CHEMBL1968273	1	290
CHEMBL1331111	1	294
CHEMBL1495157	1	295
CHEMBL512216	1	297
CHEMBL1485159	1	299
CHEMBL1340633	1	304
CHEMBL1703976	1	305
CHEMBL1990734	1	306
CHEMBL1899341	1	307
CHEMBL1736648	1	312
CHEMBL1712082	1	313
CHEMBL1400214	1	314
CHEMBL1404302	1	316
CHEMBL4451922	1	318
CHEMBL4875862	1	319
CHEMBL1735496	1	322
CHEMBL1462687	1	326
CHEMBL1345999	1	327
CHEMBL1536196	1	330
CHEMBL1341444	1	331
CHEMBL1312673	1	334
CHEMBL1303426	1	335
CHEMBL133576	1	336
CHEMBL3191022	1	339
CHEMBL3212315	1	341
CHEMBL1256915	1	344
CHEMBL4457482	1	347
CHEMBL1554169	1	348
CHEMBL1365079	1	356
CHEMBL1502839	1	357
CHEMBL1583264	1	361
CHEMBL1361582	1	362
CHEMBL1398964	1	367
CHEMBL3194876	1	369
CHEMBL1790039	1	371
CHEMBL4518162	1	374
CHEMBL1379894	1	377
CHEMBL1307207	1	383
CHEMBL1422185	1	385
CHEMBL1995904	1	386
CHEMBL1391547	1	387
CHEMBL1562359	1	388
CHEMBL1306943	1	390
CHEMBL1886015	1	391
CHEMBL1309568	1	396
CHEMBL1447211	1	401
CHEMBL1887422	1	402
CHEMBL1728361	1	403
CHEMBL1865058	1	404
CHEMBL1451327	1	405
CHEMBL3194164	1	406
CHEMBL1455757	1	408
CHEMBL1451059	1	413
CHEMBL1434285	1	415
CHEMBL1733061	1	416
CHEMBL1553837	1	419
CHEMBL1726134	1	423
CHEMBL1369048	1	424
CHEMBL1601789	1	427
CHEMBL1374226	1	432
CHEMBL1382760	1	433
CHEMBL1890961	1	434
CHEMBL1715210	1	435
CHEMBL3193134	1	437
CHEMBL1561711	1	441
CHEMBL1867311	1	444
CHEMBL1970118	1	445
CHEMBL1310138	1	451
CHEMBL1430882	1	455
CHEMBL1578127	1	459
CHEMBL1704904	1	460
CHEMBL1425797	1	461
CHEMBL1900163	1	463
CHEMBL1708852	1	464
CHEMBL4533598	1	465
CHEMBL1313127	1	467
CHEMBL1363865	1	473
CHEMBL1473975	1	474
CHEMBL1425314	1	478
CHEMBL3197651	1	480
CHEMBL1972915	1	487
CHEMBL2021431	1	493
CHEMBL1313485	1	495
CHEMBL1299634	1	496
CHEMBL1347163	1	498
CHEMBL1411344	1	502
CHEMBL1517470	1	504
CHEMBL1506708	1	506
CHEMBL1469314	1	508
CHEMBL267548	1	511
CHEMBL1578670	1	517
CHEMBL1469489	1	518
CHEMBL1374578	1	521
CHEMBL1895325	1	523
CHEMBL1523343	1	527
CHEMBL1318778	1	531
CHEMBL1551808	1	536
CHEMBL1463571	1	540
CHEMBL221415	1	542
CHEMBL1467030	1	549
CHEMBL1716493	1	551
CHEMBL1421333	1	552
CHEMBL3198976	1	554
CHEMBL1543152	1	555
CHEMBL1339158	1	556
CHEMBL1422732	1	557
CHEMBL1605668	1	559
CHEMBL1471595	1	563
CHEMBL1440703	1	565
CHEMBL1311109	1	567
CHEMBL1391235	1	569
CHEMBL1720855	1	570
CHEMBL1526855	1	572
CHEMBL1373248	1	576
CHEMBL1414222	1	578
CHEMBL1437954	1	579
CHEMBL1376311	1	583
CHEMBL175434	1	585
CHEMBL1548688	1	590
CHEMBL1570497	1	591
CHEMBL1707907	1	593
CHEMBL1450570	1	594
CHEMBL1424064	1	595
CHEMBL3191758	1	597
CHEMBL1526088	1	598
CHEMBL1527565	1	601
CHEMBL1484283	1	602
CHEMBL1476673	1	603
CHEMBL1459491	1	605
CHEMBL1420606	1	607
CHEMBL1385654	1	608
CHEMBL1607556	1	611
CHEMBL1345808	1	614
CHEMBL1506031	1	618
CHEMBL1371004	1	619
CHEMBL1389073	1	620
CHEMBL3209440	1	621
CHEMBL3196672	1	622
CHEMBL390559	1	628
CHEMBL1490677	1	633
CHEMBL1580660	1	634
CHEMBL3199658	1	635
CHEMBL3197141	1	636
CHEMBL409315	1	637
CHEMBL495852	1	638
CHEMBL1386235	1	639
CHEMBL1346887	1	642
CHEMBL1373937	1	645
CHEMBL1499798	1	649
CHEMBL1462906	1	650
CHEMBL1730401	1	651
CHEMBL1402473	1	657
CHEMBL1470408	1	658
CHEMBL1577474	1	661
CHEMBL1468800	1	663
CHEMBL1476948	1	665
CHEMBL1583386	1	669
CHEMBL1422340	1	670
CHEMBL1386409	1	672
CHEMBL1605235	1	673
CHEMBL1587073	1	675
CHEMBL1728065	1	676
CHEMBL1898246	1	677
CHEMBL3145167	1	678
CHEMBL1359508	1	681
CHEMBL1606705	1	683
CHEMBL1492654	1	684
CHEMBL461622	1	686
CHEMBL1464715	1	688
CHEMBL1707215	1	690
CHEMBL1872442	1	691
CHEMBL1731730	1	692
CHEMBL1734539	1	693
CHEMBL1537807	1	697
CHEMBL1379924	1	698
CHEMBL1577622	1	700
CHEMBL1333250	1	704
CHEMBL1586109	1	705
CHEMBL1523077	1	708
CHEMBL1320143	1	711
CHEMBL1705201	1	712
CHEMBL1457048	1	713
CHEMBL1568915	1	715
CHEMBL4550503	1	719
CHEMBL1870168	1	722
CHEMBL1706407	1	724
CHEMBL1605379	1	725
CHEMBL1387843	1	728
CHEMBL1537099	1	730
CHEMBL1478587	1	731
CHEMBL1455803	1	732
CHEMBL1418191	1	734
CHEMBL1542151	1	735
CHEMBL1326252	1	736
CHEMBL1470869	1	737
CHEMBL1389785	1	738
CHEMBL1366252	1	742
CHEMBL1499794	1	749
CHEMBL1392200	1	751
CHEMBL1398748	1	755
CHEMBL1331911	1	758
CHEMBL3192179	1	761
CHEMBL1494499	1	762
CHEMBL3194143	1	763
CHEMBL1389299	1	765
CHEMBL1467623	1	766
CHEMBL1549660	1	768
CHEMBL1432468	1	769
CHEMBL1881266	1	770
CHEMBL1588205	1	772
CHEMBL1608106	1	774
CHEMBL1460695	1	779
CHEMBL1435111	1	780
CHEMBL1577907	1	781
CHEMBL3190629	1	782
CHEMBL1467893	1	784
CHEMBL1318818	1	785
CHEMBL1582895	1	787
CHEMBL1458660	1	788
CHEMBL1448367	1	791
CHEMBL246448	1	793
CHEMBL1558809	1	794
CHEMBL3145176	1	796
CHEMBL1420379	1	798
CHEMBL1325759	1	800
CHEMBL1442097	1	805
CHEMBL1472217	1	806
CHEMBL1498652	1	808
CHEMBL1563172	1	810
CHEMBL1362734	1	812
CHEMBL1400512	1	813
CHEMBL1384008	1	814
CHEMBL1527	1	815
CHEMBL1333593	1	817
CHEMBL3145023	1	819
CHEMBL1456635	1	820
CHEMBL1700270	1	823
CHEMBL1572924	1	825
CHEMBL1534498	1	826
CHEMBL1445765	1	831
CHEMBL3194554	1	834
CHEMBL1502247	1	835
CHEMBL329706	1	837
CHEMBL3144954	1	838
CHEMBL1421256	1	839
CHEMBL1393327	1	840
CHEMBL1376342	1	844
CHEMBL393834	1	845
CHEMBL1325591	1	846
CHEMBL1895726	1	848
CHEMBL1584052	1	850
CHEMBL3190829	1	852
CHEMBL1340338	1	853
CHEMBL1895397	1	855
CHEMBL1381676	1	857
CHEMBL1581916	1	858
CHEMBL1324111	1	863
CHEMBL1728280	1	865
CHEMBL1730252	1	867
CHEMBL1901559	1	868
CHEMBL1342041	1	869
CHEMBL2002332	1	870
CHEMBL1703236	1	872
CHEMBL1500035	1	873
CHEMBL1458709	1	874
CHEMBL1440977	1	875
CHEMBL1560629	1	877
CHEMBL1381149	1	879
CHEMBL3197063	1	881
CHEMBL1994371	1	883
CHEMBL1590513	1	886
CHEMBL1713628	1	887
CHEMBL1447137	1	888
CHEMBL1889318	1	889
CHEMBL1711303	1	891
CHEMBL1383256	1	896
CHEMBL1405333	1	897
CHEMBL1869545	1	898
CHEMBL1368160	1	900
CHEMBL1430983	1	903
CHEMBL1551702	1	905
CHEMBL1597458	1	906
CHEMBL1490597	1	907
CHEMBL119878	1	908
CHEMBL1541890	1	909
CHEMBL1308276	1	910
CHEMBL1563370	1	911
CHEMBL1349793	1	913
CHEMBL1519860	1	915
CHEMBL1372964	1	916
CHEMBL1408705	1	917
CHEMBL1477046	1	918
CHEMBL3191474	1	919
CHEMBL1437854	1	922
CHEMBL173530	1	923
CHEMBL1346365	1	925
CHEMBL1407205	1	926
CHEMBL1327612	1	927
CHEMBL1590814	1	928
CHEMBL1532549	1	929
CHEMBL1482595	1	930
CHEMBL1585923	1	931
CHEMBL1462814	1	932
CHEMBL1402117	1	933
CHEMBL1489865	1	937
CHEMBL1507443	1	938
CHEMBL1575788	1	939
CHEMBL1544403	1	940
CHEMBL1381243	1	942
CHEMBL179574	1	943
CHEMBL1486827	1	944
CHEMBL3199187	1	947
CHEMBL1699206	1	949
CHEMBL1732365	1	950
CHEMBL441433	1	952
CHEMBL1967862	1	953
CHEMBL1391737	1	954
CHEMBL1969088	1	955
CHEMBL1541247	1	956
CHEMBL1320111	1	959
CHEMBL1340229	1	961
CHEMBL1378223	1	963
CHEMBL1431163	1	966
CHEMBL1532491	1	970
CHEMBL1444119	1	971
CHEMBL1408494	1	973
CHEMBL1352170	1	975
CHEMBL1466466	1	976
CHEMBL1556267	1	980
CHEMBL1514916	1	983
CHEMBL3145017	1	984
CHEMBL1335165	1	985
CHEMBL1393512	1	987
CHEMBL1411221	1	988
CHEMBL1985591	1	990
CHEMBL1584752	1	991
CHEMBL3145018	1	992
CHEMBL1564253	1	993
CHEMBL1491562	1	994
CHEMBL1449334	1	995
CHEMBL1714348	1	999
CHEMBL3193639	1	1000
CHEMBL1335410	1	1002
CHEMBL1533464	1	1004
CHEMBL1891071	1	1005
CHEMBL1453783	1	1008
CHEMBL1368398	1	1010
CHEMBL1546228	1	1012
CHEMBL1382439	1	1013
CHEMBL1550841	1	1015
CHEMBL1416451	1	1016
CHEMBL1426440	1	1017
CHEMBL1462469	1	1019
CHEMBL3196320	1	1022
CHEMBL1372387	1	1023
CHEMBL2007419	1	1025
CHEMBL1525702	1	1026
CHEMBL1613608	1	1028
CHEMBL1717449	1	1030
CHEMBL3195434	1	1033
CHEMBL1703812	1	1034
CHEMBL1377465	1	1036
CHEMBL1336916	1	1037
CHEMBL1492106	1	1039
CHEMBL1543611	1	1040
CHEMBL1534470	1	1042
CHEMBL1427750	1	1043
CHEMBL1878916	1	1044
CHEMBL1351902	1	1045
CHEMBL1328567	1	1046
CHEMBL1581158	1	1049
CHEMBL1438182	1	1051
CHEMBL1523512	1	1052
CHEMBL1735864	1	1059
CHEMBL1433028	1	1060
CHEMBL3196706	1	1062
CHEMBL1332481	1	1064
CHEMBL1559165	1	1065
CHEMBL1607313	1	1066
CHEMBL1601846	1	1067
CHEMBL1313262	1	1068
CHEMBL1598439	1	1073
CHEMBL1340284	1	1074
CHEMBL63883	1	1076
CHEMBL1558183	1	1077
CHEMBL1715126	1	1079
CHEMBL1578345	1	1081
CHEMBL285527	1	1082
CHEMBL118175	1	1085
CHEMBL1711432	1	1086
CHEMBL1541889	1	1087
CHEMBL1521945	1	1088
CHEMBL1310036	1	1089
CHEMBL1479899	1	1090
CHEMBL3197557	1	1091
CHEMBL1524427	1	1092
CHEMBL1571258	1	1094
CHEMBL1408395	1	1095
CHEMBL1431570	1	1097
CHEMBL1550490	1	1099
CHEMBL1330109	1	1100
CHEMBL1318817	1	1102
CHEMBL1570573	1	1104
CHEMBL1428278	1	1105
CHEMBL1589514	1	1106
CHEMBL1609490	1	1109
CHEMBL3216654	1	1110
CHEMBL1459167	1	1111
CHEMBL1546134	1	1112
CHEMBL1349629	1	1116
CHEMBL1390702	1	1117
CHEMBL1517374	1	1118
CHEMBL1570267	1	1121
CHEMBL1555532	1	1123
CHEMBL1464107	1	1126
CHEMBL1360525	1	1128
CHEMBL1599312	1	1129
CHEMBL1409585	1	1130
CHEMBL1304402	1	1131
CHEMBL1581845	1	1132
CHEMBL1342821	1	1133
CHEMBL1335615	1	1134
CHEMBL3197153	1	1140
CHEMBL1410562	1	1141
CHEMBL3196993	1	1144
CHEMBL1324674	1	1145
CHEMBL1386851	1	1146
CHEMBL1476442	1	1148
CHEMBL1402954	1	1152
CHEMBL1543544	1	1153
CHEMBL1337235	1	1154
CHEMBL3211294	1	1155
CHEMBL1380356	1	1156
CHEMBL1401639	1	1157
CHEMBL1421193	1	1158
CHEMBL1429799	1	1160
CHEMBL581225	1	1162
CHEMBL1703892	1	1164
CHEMBL1313324	1	1165
CHEMBL1998429	1	1166
CHEMBL1302328	1	1169
CHEMBL1509648	1	1170
CHEMBL1496458	1	1171
CHEMBL1902287	1	1174
CHEMBL1519313	1	1175
CHEMBL1969672	1	1177
CHEMBL1403191	1	1178
CHEMBL1494242	1	1179
CHEMBL1406745	1	1184
CHEMBL1302460	1	1185
CHEMBL1542987	1	1189
CHEMBL1904459	1	1195
CHEMBL1365198	1	1196
CHEMBL1381627	1	1197
CHEMBL1344289	1	1198
CHEMBL1374123	1	1199
CHEMBL1494334	1	1200
CHEMBL1994988	1	1203
CHEMBL3193823	1	1204
CHEMBL1562987	1	1205
CHEMBL1336283	1	1206
CHEMBL1581683	1	1207
CHEMBL1386872	1	1209
CHEMBL1443706	1	1211
CHEMBL4871225	1	1212
CHEMBL4584771	1	1213

[truncated: 1 more sheets: Table_S10]
